# Supplementary material for: GOLM1 restricts colitis and colon tumorigenesis by ensuring Notch signaling equilibrium in intestinal homeostasis
Source: Signal Transduct Target Ther. 2021 Apr 14;6:148. doi: 10.1038/s41392-021-00535-1 (PMC8044123; doi:10.1038/s41392-021-00535-1)
Supplement: Supplementary file 1 — Supplementary Materials 2 [file 41392_2021_535_MOESM1_ESM.xls]

## Sheet: proteinGroups
Protein IDs	Majority protein IDs	Peptide counts (all)	Peptide counts (razor+unique)	Peptide counts (unique)	Fasta headers	Number of proteins	Peptides	Razor + unique peptides	Unique peptides	Peptides GP70	Peptides Control	Razor + unique peptides GP70	Razor + unique peptides Control	Unique peptides GP70	Unique peptides Control	Sequence coverage [%]	Unique + razor sequence coverage [%]	Unique sequence coverage [%]	Mol. weight [kDa]	Sequence length	Sequence lengths	Fraction average	Fraction 1	Q-value	Score	Identification type GP70	Identification type Control	Sequence coverage GP70 [%]	Sequence coverage Control [%]	Intensity	Intensity GP70	Intensity Control	iBAQ	iBAQ GP70	iBAQ Control	LFQ intensity GP70	LFQ intensity Control	GP70/control	MS/MS Count GP70	MS/MS Count Control	MS/MS Count	Only identified by site	Reverse	Potential contaminant	id	Peptide IDs	Peptide is razor	Mod. peptide IDs	Evidence IDs
tr|V9GYR2|V9GYR2_HUMAN;sp|P05026|AT1B1_HUMAN	tr|V9GYR2|V9GYR2_HUMAN;sp|P05026|AT1B1_HUMAN	1;1	1;1	1;1	>tr|V9GYR2|V9GYR2_HUMAN Sodium/potassium-transporting ATPase subunit beta (Fragment) OS=Homo sapiens OX=9606 GN=ATP1B1 PE=1 SV=1;>sp|P05026|AT1B1_HUMAN Sodium/potassium-transporting ATPase subunit beta-1 OS=Homo sapiens OX=9606 GN=ATP1B1 PE=1 SV=1	2	1	1	1	1	1	1	1	1	1	8.5	8.5	8.5	15.125	130	130;303	1	2	0.00039355	8.0424	By MS/MS	By MS/MS	8.5	8.5	350790000	350790000	0	58466000	58466000	0	350790000	0	#DIV/0!	3	1	4				515	13113	TRUE	13953	33103;33104
tr|S6FW71|S6FW71_HUMAN;sp|Q9Y2G5|OFUT2_HUMAN	tr|S6FW71|S6FW71_HUMAN;sp|Q9Y2G5|OFUT2_HUMAN	1;1	1;1	1;1	>tr|S6FW71|S6FW71_HUMAN GDP-fucose protein O-fucosyltransferase 2 OS=Homo sapiens OX=9606 GN=POFUT2 PE=1 SV=1;>sp|Q9Y2G5|OFUT2_HUMAN GDP-fucose protein O-fucosyltransferase 2 OS=Homo sapiens OX=9606 GN=POFUT2 PE=1 SV=3	2	1	1	1	1	0	1	0	1	0	6.6	6.6	6.6	24.413	212	212;429	1	1	0.00039124	7.9128	By MS/MS	By matching	6.6	0	28077000	28077000	0	2807700	2807700	0	28077000	0	#DIV/0!	1	0	1				3067	6604	TRUE	6961	16529
tr|R4GMX5|R4GMX5_HUMAN;tr|R4GN83|R4GN83_HUMAN	tr|R4GMX5|R4GMX5_HUMAN;tr|R4GN83|R4GN83_HUMAN	3;2	1;1	1;1	>tr|R4GMX5|R4GMX5_HUMAN Basigin (Fragment) OS=Homo sapiens OX=9606 GN=BSG PE=1 SV=1;>tr|R4GN83|R4GN83_HUMAN Basigin (Fragment) OS=Homo sapiens OX=9606 GN=BSG PE=1 SV=1	2	3	1	1	3	3	1	1	1	1	41.7	14.3	14.3	9.3354	84	84;52	1	3	0.0027586	6.4468	By MS/MS	By MS/MS	41.7	41.7	236560000	197540000	39019000	33794000	28220000	5574200	197540000	0	#DIV/0!	1	1	2				3235	3480;5079;12225	False;True;False	3681;5356;13013	8633;8634;12619;12620;12621;30884;30885
tr|Q5W011|Q5W011_HUMAN;tr|Q5W010|Q5W010_HUMAN;sp|Q96I25|SPF45_HUMAN	tr|Q5W011|Q5W011_HUMAN;tr|Q5W010|Q5W010_HUMAN;sp|Q96I25|SPF45_HUMAN	1;1;1	1;1;1	1;1;1	>tr|Q5W011|Q5W011_HUMAN Splicing factor 45 (Fragment) OS=Homo sapiens OX=9606 GN=RBM17 PE=1 SV=1;>tr|Q5W010|Q5W010_HUMAN Splicing factor 45 (Fragment) OS=Homo sapiens OX=9606 GN=RBM17 PE=1 SV=1;>sp|Q96I25|SPF45_HUMAN Splicing factor 45 OS=Homo sapiens OX=9	3	1	1	1	1	1	1	1	1	1	4.2	4.2	4.2	24.176	212	212;221;401	1	2	0.0085497	5.7771	By MS/MS	By MS/MS	4.2	4.2	39170000	39170000	0	3560900	3560900	0	39170000	0	#DIV/0!	1	1	2				2391	8835	TRUE	9294	22269;22270
tr|Q5T0Y8|Q5T0Y8_HUMAN;sp|Q92485|ASM3B_HUMAN;tr|F8VWW8|F8VWW8_HUMAN	tr|Q5T0Y8|Q5T0Y8_HUMAN;sp|Q92485|ASM3B_HUMAN;tr|F8VWW8|F8VWW8_HUMAN	2;2;1	2;2;1	2;2;1	>tr|Q5T0Y8|Q5T0Y8_HUMAN Acid sphingomyelinase-like phosphodiesterase 3b (Fragment) OS=Homo sapiens OX=9606 GN=SMPDL3B PE=1 SV=1;>sp|Q92485|ASM3B_HUMAN Acid sphingomyelinase-like phosphodiesterase 3b OS=Homo sapiens OX=9606 GN=SMPDL3B PE=1 SV=2;>tr|F8VWW8|F	3	2	2	2	2	0	2	0	2	0	9.3	9.3	9.3	29.529	269	269;455;407	1	2	0	14.77	By MS/MS	By matching	9.3	0	55331000	55331000	0	4256200	4256200	0	55331000	0	#DIV/0!	2	0	2				2248	8079;15785	True;True	8501;16838	20398;40104
tr|Q504U8|Q504U8_HUMAN;tr|E9PFD7|E9PFD7_HUMAN;sp|P00533|EGFR_HUMAN;tr|C9JYS6|C9JYS6_HUMAN;tr|A0A1W2PRR9|A0A1W2PRR9_HUMAN	tr|Q504U8|Q504U8_HUMAN;tr|E9PFD7|E9PFD7_HUMAN;sp|P00533|EGFR_HUMAN;tr|C9JYS6|C9JYS6_HUMAN;tr|A0A1W2PRR9|A0A1W2PRR9_HUMAN	2;2;2;1;1	2;2;2;1;1	2;2;2;1;1	>tr|Q504U8|Q504U8_HUMAN Receptor protein-tyrosine kinase OS=Homo sapiens OX=9606 GN=EGFR PE=1 SV=1;>tr|E9PFD7|E9PFD7_HUMAN Receptor protein-tyrosine kinase OS=Homo sapiens OX=9606 GN=EGFR PE=1 SV=3;>sp|P00533|EGFR_HUMAN Epidermal growth factor receptor OS=	5	2	2	2	2	1	2	1	2	1	2.1	2.1	2.1	120.69	1091	1091;1165;1210;128;464	1	3	0	11.434	By MS/MS	By matching	2.1	0.9	35134000	30319000	4814200	650620	561470	89152	30319000	0	#DIV/0!	1	0	1				486	6569;13250	True;True	6922;14104	16435;16436;33444
tr|M0R208|M0R208_HUMAN;sp|Q16740|CLPP_HUMAN	tr|M0R208|M0R208_HUMAN;sp|Q16740|CLPP_HUMAN	1;1	1;1	1;1	>tr|M0R208|M0R208_HUMAN ATP-dependent Clp protease proteolytic subunit OS=Homo sapiens OX=9606 GN=CLPP PE=1 SV=1;>sp|Q16740|CLPP_HUMAN ATP-dependent Clp protease proteolytic subunit, mitochondrial OS=Homo sapiens OX=9606 GN=CLPP PE=1 SV=1	2	1	1	1	1	1	1	1	1	1	7.9	7.9	7.9	20.568	190	190;277	1	2	0	11.662	By MS/MS	By MS/MS	7.9	7.9	125120000	125120000	0	13903000	13903000	0	125120000	0	#DIV/0!	1	1	2				1785	16410	TRUE	17486	41542;41543
tr|K7ERP4|K7ERP4_HUMAN;tr|A0A087X2I2|A0A087X2I2_HUMAN;sp|P36969|GPX4_HUMAN;tr|A0A087WT12|A0A087WT12_HUMAN;tr|A0A087X247|A0A087X247_HUMAN;tr|K7EKX7|K7EKX7_HUMAN;tr|R4GNE4|R4GNE4_HUMAN;tr|K7ENB4|K7ENB4_HUMAN;tr|K7EJ20|K7EJ20_HUMAN	tr|K7ERP4|K7ERP4_HUMAN;tr|A0A087X2I2|A0A087X2I2_HUMAN;sp|P36969|GPX4_HUMAN;tr|A0A087WT12|A0A087WT12_HUMAN;tr|A0A087X247|A0A087X247_HUMAN;tr|K7EKX7|K7EKX7_HUMAN;tr|R4GNE4|R4GNE4_HUMAN;tr|K7ENB4|K7ENB4_HUMAN;tr|K7EJ20|K7EJ20_HUMAN	2;2;2;2;1;1;1;1;1	2;2;2;2;1;1;1;1;1	2;2;2;2;1;1;1;1;1	>tr|K7ERP4|K7ERP4_HUMAN Glutathione peroxidase (Fragment) OS=Homo sapiens OX=9606 GN=GPX4 PE=1 SV=1;>tr|A0A087X2I2|A0A087X2I2_HUMAN Glutathione peroxidase OS=Homo sapiens OX=9606 GN=GPX4 PE=1 SV=1;>sp|P36969|GPX4_HUMAN Phospholipid hydroperoxide glutathion	9	2	2	2	2	1	2	1	2	1	16.8	16.8	16.8	17.629	155	155;196;197;233;134;175;179;180;242	1	3	0	11.299	By MS/MS	By matching	16.8	9	119230000	88441000	30792000	10839000	8040100	2799200	88441000	0	#DIV/0!	1	0	1				959	13306;16201	True;True	14168;17267	33585;33586;41042
tr|K7EPV0|K7EPV0_HUMAN;sp|Q9Y2R0|COA3_HUMAN	tr|K7EPV0|K7EPV0_HUMAN;sp|Q9Y2R0|COA3_HUMAN	2;2	2;2	2;2	>tr|K7EPV0|K7EPV0_HUMAN Cytochrome c oxidase assembly factor 3 homolog, mitochondrial OS=Homo sapiens OX=9606 GN=COA3 PE=1 SV=1;>sp|Q9Y2R0|COA3_HUMAN Cytochrome c oxidase assembly factor 3 homolog, mitochondrial OS=Homo sapiens OX=9606 GN=COA3 PE=1 SV=1	2	2	2	2	2	1	2	1	2	1	26.8	26.8	26.8	7.8059	71	71;106	1	3	0.00041667	10.695	By MS/MS	By MS/MS	26.8	14.1	184470000	175200000	9271400	36895000	35041000	1854300	175200000	0	#DIV/0!	1	0	1				3074	9643;11306	True;True	10155;12033	24203;24204;28555
tr|K7EN45|K7EN45_HUMAN;sp|Q13526|PIN1_HUMAN	tr|K7EN45|K7EN45_HUMAN;sp|Q13526|PIN1_HUMAN	1;1	1;1	1;1	>tr|K7EN45|K7EN45_HUMAN Peptidyl-prolyl cis-trans isomerase (Fragment) OS=Homo sapiens OX=9606 GN=PIN1 PE=1 SV=1;>sp|Q13526|PIN1_HUMAN Peptidyl-prolyl cis-trans isomerase NIMA-interacting 1 OS=Homo sapiens OX=9606 GN=PIN1 PE=1 SV=1	2	1	1	1	1	1	1	1	1	1	21.1	21.1	21.1	9.8329	90	90;163	1	2	0	12.849	By MS/MS	By MS/MS	21.1	21.1	113230000	113230000	0	22646000	22646000	0	113230000	0	#DIV/0!	1	1	2				1577	13389	TRUE	14259	33811;33812
tr|K7ELX4|K7ELX4_HUMAN;sp|P22830|HEMH_HUMAN;tr|K7EJM8|K7EJM8_HUMAN;tr|K7EJX5|K7EJX5_HUMAN;tr|K7EKP7|K7EKP7_HUMAN	tr|K7ELX4|K7ELX4_HUMAN;sp|P22830|HEMH_HUMAN;tr|K7EJM8|K7EJM8_HUMAN;tr|K7EJX5|K7EJX5_HUMAN;tr|K7EKP7|K7EKP7_HUMAN	2;2;1;1;1	2;2;1;1;1	2;2;1;1;1	>tr|K7ELX4|K7ELX4_HUMAN Ferrochelatase, mitochondrial (Fragment) OS=Homo sapiens OX=9606 GN=FECH PE=1 SV=1;>sp|P22830|HEMH_HUMAN Ferrochelatase, mitochondrial OS=Homo sapiens OX=9606 GN=FECH PE=1 SV=2;>tr|K7EJM8|K7EJM8_HUMAN Ferrochelatase, mitochondrial O	5	2	2	2	2	1	2	1	2	1	12	12	12	37.01	326	326;423;111;143;165	1	3	0	16.967	By MS/MS	By MS/MS	12	4.9	136850000	103490000	33359000	7202500	5446800	1755800	103490000	0	#DIV/0!	3	1	4				785	13403;14686	True;True	14273;15652	33844;37243;37244
tr|J3QR51|J3QR51_HUMAN;sp|Q9UL26|RB22A_HUMAN;sp|Q13636|RAB31_HUMAN	tr|J3QR51|J3QR51_HUMAN;sp|Q9UL26|RB22A_HUMAN;sp|Q13636|RAB31_HUMAN	1;1;1	1;1;1	1;1;1	>tr|J3QR51|J3QR51_HUMAN Ras-related protein Rab-31 OS=Homo sapiens OX=9606 GN=RAB31 PE=1 SV=2;>sp|Q9UL26|RB22A_HUMAN Ras-related protein Rab-22A OS=Homo sapiens OX=9606 GN=RAB22A PE=1 SV=2;>sp|Q13636|RAB31_HUMAN Ras-related protein Rab-31 OS=Homo sapiens O	3	1	1	1	1	0	1	0	1	0	14.9	14.9	14.9	8.0392	74	74;194;194	1	1	0.0021075	6.6296	By MS/MS	By matching	14.9	0	31441000	31441000	0	6288300	6288300	0	31441000	0	#DIV/0!	1	0	1				1597	3732	TRUE	3942	9236
tr|J3KS15|J3KS15_HUMAN;sp|Q14197|ICT1_HUMAN	tr|J3KS15|J3KS15_HUMAN;sp|Q14197|ICT1_HUMAN	1;1	1;1	1;1	>tr|J3KS15|J3KS15_HUMAN Peptidyl-tRNA hydrolase ICT1, mitochondrial (Fragment) OS=Homo sapiens OX=9606 GN=MRPL58 PE=1 SV=1;>sp|Q14197|ICT1_HUMAN Peptidyl-tRNA hydrolase ICT1, mitochondrial OS=Homo sapiens OX=9606 GN=MRPL58 PE=1 SV=1	2	1	1	1	1	1	1	1	1	1	7.3	7.3	7.3	21.905	192	192;206	1	3	0.0003858	7.7465	By MS/MS	By matching	7.3	7.3	105890000	85141000	20753000	9626700	7740100	1886700	85141000	0	#DIV/0!	1	0	1				1628	3585	TRUE	3791	8893;8894;8895
tr|I3L2R3|I3L2R3_HUMAN;tr|I3L2T8|I3L2T8_HUMAN;tr|I3L533|I3L533_HUMAN;tr|I3L2R9|I3L2R9_HUMAN;tr|I3L522|I3L522_HUMAN;tr|J3QSD2|J3QSD2_HUMAN;tr|J3QRZ1|J3QRZ1_HUMAN;tr|A6NIZ0|A6NIZ0_HUMAN;sp|Q9NXR1|NDE1_HUMAN;sp|Q9GZM8|NDEL1_HUMAN	tr|I3L2R3|I3L2R3_HUMAN;tr|I3L2T8|I3L2T8_HUMAN;tr|I3L533|I3L533_HUMAN;tr|I3L2R9|I3L2R9_HUMAN;tr|I3L522|I3L522_HUMAN;tr|J3QSD2|J3QSD2_HUMAN;tr|J3QRZ1|J3QRZ1_HUMAN;tr|A6NIZ0|A6NIZ0_HUMAN;sp|Q9NXR1|NDE1_HUMAN;sp|Q9GZM8|NDEL1_HUMAN	1;1;1;1;1;1;1;1;1;1	1;1;1;1;1;1;1;1;1;1	1;1;1;1;1;1;1;1;1;1	>tr|I3L2R3|I3L2R3_HUMAN Nuclear distribution protein nudE homolog 1 (Fragment) OS=Homo sapiens OX=9606 GN=NDE1 PE=1 SV=1;>tr|I3L2T8|I3L2T8_HUMAN Nuclear distribution protein nudE homolog 1 (Fragment) OS=Homo sapiens OX=9606 GN=NDE1 PE=1 SV=1;>tr|I3L533|I3L	10	1	1	1	1	0	1	0	1	0	8.8	8.8	8.8	14.077	137	137;139;153;173;192;194;196;269;335;345	1	1	0.00037893	7.5329	By MS/MS	By matching	8.8	0	19063000	19063000	0	3177100	3177100	0	19063000	0	#DIV/0!	1	0	1				2619	6688	TRUE	7046	16730
tr|I3L0Q0|I3L0Q0_HUMAN;tr|I3L2Q4|I3L2Q4_HUMAN;sp|P62253|UB2G1_HUMAN	tr|I3L0Q0|I3L0Q0_HUMAN;tr|I3L2Q4|I3L2Q4_HUMAN;sp|P62253|UB2G1_HUMAN	1;1;1	1;1;1	1;1;1	>tr|I3L0Q0|I3L0Q0_HUMAN Ubiquitin-conjugating enzyme E2 G1 OS=Homo sapiens OX=9606 GN=UBE2G1 PE=1 SV=1;>tr|I3L2Q4|I3L2Q4_HUMAN Ubiquitin-conjugating enzyme E2 G1 OS=Homo sapiens OX=9606 GN=UBE2G1 PE=1 SV=1;>sp|P62253|UB2G1_HUMAN Ubiquitin-conjugating enzym	3	1	1	1	1	0	1	0	1	0	20.4	20.4	20.4	5.5393	49	49;50;170	1	1	0.00037994	7.5392	By MS/MS	By matching	20.4	0	27465000	27465000	0	6866100	6866100	0	27465000	0	#DIV/0!	1	0	1				1293	13283	TRUE	14139	33522
tr|H7C333|H7C333_HUMAN;sp|O75323|NIPS2_HUMAN;tr|C9J7B1|C9J7B1_HUMAN;tr|C9K068|C9K068_HUMAN	tr|H7C333|H7C333_HUMAN;sp|O75323|NIPS2_HUMAN;tr|C9J7B1|C9J7B1_HUMAN;tr|C9K068|C9K068_HUMAN	2;2;1;1	2;2;1;1	2;2;1;1	>tr|H7C333|H7C333_HUMAN Protein NipSnap homolog 2 (Fragment) OS=Homo sapiens OX=9606 GN=NIPSNAP2 PE=1 SV=1;>sp|O75323|NIPS2_HUMAN Protein NipSnap homolog 2 OS=Homo sapiens OX=9606 GN=NIPSNAP2 PE=1 SV=1;>tr|C9J7B1|C9J7B1_HUMAN Protein NipSnap homolog 2 (Fra	4	2	2	2	2	0	2	0	2	0	20.2	20.2	20.2	13.666	114	114;286;65;80	1	2	0	11.551	By MS/MS	By matching	20.2	0	343760000	343760000	0	49108000	49108000	0	343760000	0	#DIV/0!	2	0	2				344	12357;16095	True;True	13153;17158	31211;40813
tr|H7C306|H7C306_HUMAN;tr|H0YER1|H0YER1_HUMAN;sp|Q96T23|RSF1_HUMAN	tr|H7C306|H7C306_HUMAN;tr|H0YER1|H0YER1_HUMAN;sp|Q96T23|RSF1_HUMAN	1;1;1	1;1;1	1;1;1	>tr|H7C306|H7C306_HUMAN Remodeling and spacing factor 1 (Fragment) OS=Homo sapiens OX=9606 GN=RSF1 PE=1 SV=1;>tr|H0YER1|H0YER1_HUMAN Remodeling and spacing factor 1 (Fragment) OS=Homo sapiens OX=9606 GN=RSF1 PE=1 SV=1;>sp|Q96T23|RSF1_HUMAN Remodeling and s	3	1	1	1	1	0	1	0	1	0	3.5	3.5	3.5	22.812	202	202;702;1441	1	1	0.008547	5.7768	By MS/MS	By matching	3.5	0	25095000	25095000	0	2091300	2091300	0	25095000	0	#DIV/0!	1	0	1				2448	15859	TRUE	16916	40277
tr|H7BZN1|H7BZN1_HUMAN;tr|H7C1T3|H7C1T3_HUMAN;tr|C9J2E1|C9J2E1_HUMAN;tr|C9J050|C9J050_HUMAN;sp|P49585|PCY1A_HUMAN;tr|C9JEJ2|C9JEJ2_HUMAN	tr|H7BZN1|H7BZN1_HUMAN;tr|H7C1T3|H7C1T3_HUMAN;tr|C9J2E1|C9J2E1_HUMAN;tr|C9J050|C9J050_HUMAN;sp|P49585|PCY1A_HUMAN;tr|C9JEJ2|C9JEJ2_HUMAN	1;1;1;1;1;1	1;1;1;1;1;1	1;1;1;1;1;1	>tr|H7BZN1|H7BZN1_HUMAN Choline-phosphate cytidylyltransferase A (Fragment) OS=Homo sapiens OX=9606 GN=PCYT1A PE=1 SV=1;>tr|H7C1T3|H7C1T3_HUMAN Choline-phosphate cytidylyltransferase A (Fragment) OS=Homo sapiens OX=9606 GN=PCYT1A PE=1 SV=1;>tr|C9J2E1|C9J2E	6	1	1	1	1	0	1	0	1	0	10.9	10.9	10.9	15.769	137	137;201;212;293;367;380	1	1	0.0027605	6.4588	By MS/MS	By matching	10.9	0	48874000	48874000	0	5430500	5430500	0	48874000	0	#DIV/0!	1	0	1				1081	10519	TRUE	11203	26614
tr|H7BY35|H7BY35_HUMAN;sp|Q92736|RYR2_HUMAN	tr|H7BY35|H7BY35_HUMAN;sp|Q92736|RYR2_HUMAN	1;1	1;1	1;1	>tr|H7BY35|H7BY35_HUMAN Ryanodine receptor 2 OS=Homo sapiens OX=9606 GN=RYR2 PE=1 SV=2;>sp|Q92736|RYR2_HUMAN Ryanodine receptor 2 OS=Homo sapiens OX=9606 GN=RYR2 PE=1 SV=3	2	1	1	1	1	0	1	0	1	0	0.2	0.2	0.2	562.6	4950	4950;4967	1	1	0.0052632	6.05	By MS/MS	By matching	0.2	0	196370000	196370000	0	735470	735470	0	196370000	0	#DIV/0!	1	0	1				2274	3780	TRUE	3993	9345
tr|H3BTL2|H3BTL2_HUMAN;tr|H3BS02|H3BS02_HUMAN;sp|O14874|BCKD_HUMAN	tr|H3BTL2|H3BTL2_HUMAN;tr|H3BS02|H3BS02_HUMAN;sp|O14874|BCKD_HUMAN	1;1;1	1;1;1	1;1;1	>tr|H3BTL2|H3BTL2_HUMAN [3-methyl-2-oxobutanoate dehydrogenase [lipoamide]] kinase, mitochondrial (Fragment) OS=Homo sapiens OX=9606 GN=BCKDK PE=1 SV=8;>tr|H3BS02|H3BS02_HUMAN [3-methyl-2-oxobutanoate dehydrogenase [lipoamide]] kinase, mitochondrial OS=Hom	3	1	1	1	1	0	1	0	1	0	4.2	4.2	4.2	24.208	216	216;217;412	1	1	0.0053033	6.1284	By MS/MS	By matching	4.2	0	72313000	72313000	0	4820900	4820900	0	72313000	0	#DIV/0!	1	0	1				180	16360	TRUE	17433	41420
tr|H3BQX5|H3BQX5_HUMAN;tr|H3BRY5|H3BRY5_HUMAN;sp|P50225|ST1A1_HUMAN;tr|H3BNY7|H3BNY7_HUMAN;tr|E9PKR8|E9PKR8_HUMAN;tr|E9PM76|E9PM76_HUMAN;tr|E9PKW4|E9PKW4_HUMAN;sp|P50226|ST1A2_HUMAN;sp|P0DMN0|ST1A4_HUMAN;sp|P0DMM9|ST1A3_HUMAN;tr|A0A0A6YYL2|A0A0A6YYL2_HUMAN	tr|H3BQX5|H3BQX5_HUMAN;tr|H3BRY5|H3BRY5_HUMAN;sp|P50225|ST1A1_HUMAN;tr|H3BNY7|H3BNY7_HUMAN;tr|E9PKR8|E9PKR8_HUMAN;tr|E9PM76|E9PM76_HUMAN;tr|E9PKW4|E9PKW4_HUMAN;sp|P50226|ST1A2_HUMAN;sp|P0DMN0|ST1A4_HUMAN;sp|P0DMM9|ST1A3_HUMAN;tr|A0A0A6YYL2|A0A0A6YYL2_HUMAN	2;2;2;1;1;1;1;1;1;1;1	2;2;2;1;1;1;1;1;1;1;1	2;2;2;1;1;1;1;1;1;1;1	>tr|H3BQX5|H3BQX5_HUMAN Sulfotransferase (Fragment) OS=Homo sapiens OX=9606 GN=SULT1A1 PE=1 SV=8;>tr|H3BRY5|H3BRY5_HUMAN Sulfotransferase (Fragment) OS=Homo sapiens OX=9606 GN=SULT1A1 PE=1 SV=1;>sp|P50225|ST1A1_HUMAN Sulfotransferase 1A1 OS=Homo sapiens OX	11	2	2	2	2	0	2	0	2	0	24.9	24.9	24.9	19.787	169	169;281;295;87;192;221;262;295;295;295;301	1	2	0	13.833	By MS/MS	By matching	24.9	0	73834000	73834000	0	7383400	7383400	0	73834000	0	#DIV/0!	2	0	2				1112	10114;16119	True;True	10671;17182	25381;40864
tr|H0YD13|H0YD13_HUMAN;tr|H0YDW7|H0YDW7_HUMAN;tr|H0YCV9|H0YCV9_HUMAN;tr|H0Y5E4|H0Y5E4_HUMAN;sp|P16070|CD44_HUMAN;tr|E9PKC6|E9PKC6_HUMAN;tr|Q86UZ1|Q86UZ1_HUMAN;tr|H0YDX6|H0YDX6_HUMAN;tr|H0YD17|H0YD17_HUMAN;tr|H0Y2P0|H0Y2P0_HUMAN	tr|H0YD13|H0YD13_HUMAN;tr|H0YDW7|H0YDW7_HUMAN;tr|H0YCV9|H0YCV9_HUMAN;tr|H0Y5E4|H0Y5E4_HUMAN;sp|P16070|CD44_HUMAN;tr|E9PKC6|E9PKC6_HUMAN;tr|Q86UZ1|Q86UZ1_HUMAN;tr|H0YDX6|H0YDX6_HUMAN;tr|H0YD17|H0YD17_HUMAN;tr|H0Y2P0|H0Y2P0_HUMAN	2;2;2;2;2;1;1;1;1;1	2;2;2;2;2;1;1;1;1;1	2;2;2;2;2;1;1;1;1;1	>tr|H0YD13|H0YD13_HUMAN CD44 antigen OS=Homo sapiens OX=9606 GN=CD44 PE=1 SV=2;>tr|H0YDW7|H0YDW7_HUMAN CD44 antigen (Fragment) OS=Homo sapiens OX=9606 GN=CD44 PE=1 SV=2;>tr|H0YCV9|H0YCV9_HUMAN CD44 antigen (Fragment) OS=Homo sapiens OX=9606 GN=CD44 PE=1 SV	10	2	2	2	2	0	2	0	2	0	10.2	10.2	10.2	22.683	206	206;240;277;294;742;78;80;183;229;287	1	2	0	13.925	By MS/MS	By matching	10.2	0	97225000	97225000	0	7478800	7478800	0	97225000	0	#DIV/0!	2	0	2				700	3283;16162	True;True	3466;17226	8132;40953
tr|H0Y360|H0Y360_HUMAN;sp|Q01433|AMPD2_HUMAN;tr|H0YF16|H0YF16_HUMAN	tr|H0Y360|H0Y360_HUMAN;sp|Q01433|AMPD2_HUMAN;tr|H0YF16|H0YF16_HUMAN	2;2;1	2;2;1	2;2;1	>tr|H0Y360|H0Y360_HUMAN AMP deaminase 2 (Fragment) OS=Homo sapiens OX=9606 GN=AMPD2 PE=1 SV=1;>sp|Q01433|AMPD2_HUMAN AMP deaminase 2 OS=Homo sapiens OX=9606 GN=AMPD2 PE=1 SV=2;>tr|H0YF16|H0YF16_HUMAN AMP deaminase 2 (Fragment) OS=Homo sapiens OX=9606 GN=AM	3	2	2	2	2	1	2	1	2	1	1.9	1.9	1.9	98.401	861	861;879;231	1	3	0.00041459	10.491	By MS/MS	By MS/MS	1.9	0.8	102640000	73252000	29385000	2631700	1878200	753470	73252000	0	#DIV/0!	1	1	2				1423	10930;15923	True;True	11637;16982	27647;40435;40436
tr|G5E9Z2|G5E9Z2_HUMAN;sp|Q96KA5|CLP1L_HUMAN	tr|G5E9Z2|G5E9Z2_HUMAN;sp|Q96KA5|CLP1L_HUMAN	2;2	2;2	2;2	>tr|G5E9Z2|G5E9Z2_HUMAN Cisplatin resistance related protein CRR9p, isoform CRA_c OS=Homo sapiens OX=9606 GN=CLPTM1L PE=1 SV=1;>sp|Q96KA5|CLP1L_HUMAN Cleft lip and palate transmembrane protein 1-like protein OS=Homo sapiens OX=9606 GN=CLPTM1L PE=1 SV=1	2	2	2	2	2	1	2	1	2	1	6.5	6.5	6.5	43.28	369	369;538	1	3	0	14.05	By MS/MS	By matching	6.5	4.3	134970000	106040000	28937000	7498400	5890800	1607600	106040000	0	#DIV/0!	2	0	2				2406	14104;15924	True;True	15032;16983	35742;35743;40437
tr|G3V1D1|G3V1D1_HUMAN;tr|G3V192|G3V192_HUMAN;sp|P02794|FRIH_HUMAN;tr|E9PPQ4|E9PPQ4_HUMAN;tr|E9PRK8|E9PRK8_HUMAN;tr|E9PKY7|E9PKY7_HUMAN	tr|G3V1D1|G3V1D1_HUMAN;tr|G3V192|G3V192_HUMAN;sp|P02794|FRIH_HUMAN;tr|E9PPQ4|E9PPQ4_HUMAN;tr|E9PRK8|E9PRK8_HUMAN;tr|E9PKY7|E9PKY7_HUMAN	2;2;2;1;1;1	2;2;2;1;1;1	2;2;2;1;1;1	>tr|G3V1D1|G3V1D1_HUMAN Ferritin OS=Homo sapiens OX=9606 GN=FTH1 PE=1 SV=1;>tr|G3V192|G3V192_HUMAN Ferritin OS=Homo sapiens OX=9606 GN=FTH1 PE=1 SV=1;>sp|P02794|FRIH_HUMAN Ferritin heavy chain OS=Homo sapiens OX=9606 GN=FTH1 PE=1 SV=2;>tr|E9PPQ4|E9PPQ4_HUM	6	2	2	2	2	1	2	1	2	1	15	15	15	12.876	113	113;153;183;58;95;114	1	3	0	12.109	By MS/MS	By matching	15	8.8	62860000	56197000	6662300	8980000	8028200	951760	56197000	0	#DIV/0!	2	0	2				496	2794;5895	True;True	2951;6206	6984;6985;14721
tr|F8W9X7|F8W9X7_HUMAN;sp|Q567U6|CCD93_HUMAN	tr|F8W9X7|F8W9X7_HUMAN;sp|Q567U6|CCD93_HUMAN	2;2	2;2	2;2	>tr|F8W9X7|F8W9X7_HUMAN Coiled-coil domain-containing protein 93 OS=Homo sapiens OX=9606 GN=CCDC93 PE=1 SV=1;>sp|Q567U6|CCD93_HUMAN Coiled-coil domain-containing protein 93 OS=Homo sapiens OX=9606 GN=CCDC93 PE=1 SV=2	2	2	2	2	2	1	2	1	2	1	3.5	3.5	3.5	73.041	630	630;631	1	3	0	12.644	By MS/MS	By MS/MS	3.5	1.6	38060000	26090000	11970000	1057200	724730	332500	26090000	0	#DIV/0!	0	1	1				1839	6040;14178	True;True	6354;15116	15068;15069;35954
tr|F8VWK9|F8VWK9_HUMAN;tr|F8VS35|F8VS35_HUMAN;sp|Q9Y6K5|OAS3_HUMAN	tr|F8VWK9|F8VWK9_HUMAN;tr|F8VS35|F8VS35_HUMAN;sp|Q9Y6K5|OAS3_HUMAN	1;1;1	1;1;1	1;1;1	>tr|F8VWK9|F8VWK9_HUMAN 2-5-oligoadenylate synthase 3 OS=Homo sapiens OX=9606 GN=OAS3 PE=1 SV=1;>tr|F8VS35|F8VS35_HUMAN 2-5-oligoadenylate synthase 3 OS=Homo sapiens OX=9606 GN=OAS3 PE=1 SV=1;>sp|Q9Y6K5|OAS3_HUMAN 2-5-oligoadenylate synthase 3 OS=Hom	3	1	1	1	1	0	1	0	1	0	8.5	8.5	8.5	19.485	177	177;223;1087	1	1	0.0055034	5.9193	By MS/MS	By matching	8.5	0	24186000	24186000	0	2687400	2687400	0	24186000	0	#DIV/0!	1	0	1				3183	9597	TRUE	10107	24070
tr|F8VNT9|F8VNT9_HUMAN;tr|F8VV56|F8VV56_HUMAN;tr|F8W022|F8W022_HUMAN;tr|F8VWK8|F8VWK8_HUMAN;sp|P08962|CD63_HUMAN	tr|F8VNT9|F8VNT9_HUMAN;tr|F8VV56|F8VV56_HUMAN;tr|F8W022|F8W022_HUMAN;tr|F8VWK8|F8VWK8_HUMAN;sp|P08962|CD63_HUMAN	2;2;2;2;2	2;2;2;2;2	2;2;2;2;2	>tr|F8VNT9|F8VNT9_HUMAN CD63 antigen (Fragment) OS=Homo sapiens OX=9606 GN=CD63 PE=1 SV=1;>tr|F8VV56|F8VV56_HUMAN CD63 antigen OS=Homo sapiens OX=9606 GN=CD63 PE=1 SV=1;>tr|F8W022|F8W022_HUMAN Tetraspanin (Fragment) OS=Homo sapiens OX=9606 GN=CD63 PE=1 SV=	5	2	2	2	2	1	2	1	2	1	9	9	9	14.265	133	133;145;215;217;238	1	3	0	13.401	By MS/MS	By MS/MS	9	7.5	485860000	362990000	122860000	161950000	121000000	40955000	362990000	0	#DIV/0!	2	1	3				580	1900;15221	True;True	2010;16235	4773;38639;38640
tr|F6RTM7|F6RTM7_HUMAN;tr|K7EK75|K7EK75_HUMAN;tr|X6R2W0|X6R2W0_HUMAN;tr|Q5U8S2|Q5U8S2_HUMAN;sp|O60499|STX10_HUMAN	tr|F6RTM7|F6RTM7_HUMAN;tr|K7EK75|K7EK75_HUMAN;tr|X6R2W0|X6R2W0_HUMAN;tr|Q5U8S2|Q5U8S2_HUMAN;sp|O60499|STX10_HUMAN	1;1;1;1;1	1;1;1;1;1	1;1;1;1;1	>tr|F6RTM7|F6RTM7_HUMAN Syntaxin-10 OS=Homo sapiens OX=9606 GN=STX10 PE=1 SV=1;>tr|K7EK75|K7EK75_HUMAN Syntaxin-10 OS=Homo sapiens OX=9606 GN=STX10 PE=1 SV=1;>tr|X6R2W0|X6R2W0_HUMAN Syntaxin-10 OS=Homo sapiens OX=9606 GN=STX10 PE=1 SV=1;>tr|Q5U8S2|Q5U8S2_H	5	1	1	1	1	1	1	1	1	1	13.7	13.7	13.7	8.4503	73	73;113;220;246;249	1	2	0.00038565	7.7172	By MS/MS	By MS/MS	13.7	13.7	8208100	8208100	0	2052000	2052000	0	8208100	0	#DIV/0!	1	1	2				294	12554	TRUE	13361	31732;31733
tr|F5H5N1|F5H5N1_HUMAN;sp|O75251|NDUS7_HUMAN;tr|A0A087WXF6|A0A087WXF6_HUMAN;tr|A0A087WTI3|A0A087WTI3_HUMAN;tr|F5GXJ1|F5GXJ1_HUMAN	tr|F5H5N1|F5H5N1_HUMAN;sp|O75251|NDUS7_HUMAN;tr|A0A087WXF6|A0A087WXF6_HUMAN;tr|A0A087WTI3|A0A087WTI3_HUMAN;tr|F5GXJ1|F5GXJ1_HUMAN	2;2;2;2;2	2;2;2;2;2	2;2;2;2;2	>tr|F5H5N1|F5H5N1_HUMAN NADH dehydrogenase [ubiquinone] iron-sulfur protein 7, mitochondrial OS=Homo sapiens OX=9606 GN=NDUFS7 PE=1 SV=1;>sp|O75251|NDUS7_HUMAN NADH dehydrogenase [ubiquinone] iron-sulfur protein 7, mitochondrial OS=Homo sapiens OX=9606 GN=	5	2	2	2	2	1	2	1	2	1	12.6	12.6	12.6	19.77	182	182;213;214;214;236	1	5	0	14.686	By MS/MS	By MS/MS	12.6	7.7	484690000	378060000	106630000	48469000	37806000	10663000	346620000	0	#DIV/0!	2	2	4				341	7660;11742	True;True	8062;12496;12497	19385;29600;29601;29602;29603
tr|F2Z2X4|F2Z2X4_HUMAN;sp|Q9C0E2|XPO4_HUMAN	tr|F2Z2X4|F2Z2X4_HUMAN;sp|Q9C0E2|XPO4_HUMAN	1;1	1;1	1;1	>tr|F2Z2X4|F2Z2X4_HUMAN Exportin-4 OS=Homo sapiens OX=9606 GN=XPO4 PE=1 SV=1;>sp|Q9C0E2|XPO4_HUMAN Exportin-4 OS=Homo sapiens OX=9606 GN=XPO4 PE=1 SV=2	2	1	1	1	1	0	1	0	1	0	1.2	1.2	1.2	130.15	1151	1151;1151	1	1	0.002428	6.4895	By MS/MS	By matching	1.2	0	14416000	14416000	0	248550	248550	0	14416000	0	#DIV/0!	1	0	1				2616	15072	TRUE	16071	38279
tr|E9PS11|E9PS11_HUMAN;tr|A6NGW1|A6NGW1_HUMAN;sp|O95070|YIF1A_HUMAN	tr|E9PS11|E9PS11_HUMAN;tr|A6NGW1|A6NGW1_HUMAN;sp|O95070|YIF1A_HUMAN	1;1;1	1;1;1	1;1;1	>tr|E9PS11|E9PS11_HUMAN Protein YIF1A OS=Homo sapiens OX=9606 GN=YIF1A PE=1 SV=1;>tr|A6NGW1|A6NGW1_HUMAN Protein YIF1A OS=Homo sapiens OX=9606 GN=YIF1A PE=1 SV=1;>sp|O95070|YIF1A_HUMAN Protein YIF1A OS=Homo sapiens OX=9606 GN=YIF1A PE=1 SV=2	3	1	1	1	1	0	1	0	1	0	19	19	19	8.7513	79	79;241;293	1	1	0.0027596	6.4492	By MS/MS	By matching	19	0	26162000	26162000	0	13081000	13081000	0	26162000	0	#DIV/0!	1	0	1				424	13152	TRUE	13999	33204
tr|E9PM75|E9PM75_HUMAN;sp|Q9NTG7|SIR3_HUMAN	tr|E9PM75|E9PM75_HUMAN;sp|Q9NTG7|SIR3_HUMAN	1;1	1;1	1;1	>tr|E9PM75|E9PM75_HUMAN NAD-dependent protein deacetylase sirtuin-3, mitochondrial OS=Homo sapiens OX=9606 GN=SIRT3 PE=1 SV=1;>sp|Q9NTG7|SIR3_HUMAN NAD-dependent protein deacetylase sirtuin-3, mitochondrial OS=Homo sapiens OX=9606 GN=SIRT3 PE=1 SV=2	2	1	1	1	1	0	1	0	1	0	3.2	3.2	3.2	37.639	345	345;399	1	1	0.00037636	7.4616	By MS/MS	By matching	3.2	0	25449000	25449000	0	1413800	1413800	0	25449000	0	#DIV/0!	1	0	1				2794	9488	TRUE	9991	23822
tr|E9PL10|E9PL10_HUMAN;sp|Q96K17|BT3L4_HUMAN	tr|E9PL10|E9PL10_HUMAN;sp|Q96K17|BT3L4_HUMAN	1;1	1;1	1;1	>tr|E9PL10|E9PL10_HUMAN Transcription factor BTF3 OS=Homo sapiens OX=9606 GN=BTF3L4 PE=1 SV=1;>sp|Q96K17|BT3L4_HUMAN Transcription factor BTF3 homolog 4 OS=Homo sapiens OX=9606 GN=BTF3L4 PE=1 SV=1	2	1	1	1	1	0	1	0	1	0	4.8	4.8	4.8	15.779	145	145;158	1	1	0.0073412	5.8188	By MS/MS	By matching	4.8	0	87786000	87786000	0	12541000	12541000	0	87786000	0	#DIV/0!	1	0	1				2404	7471	TRUE	7865	18908
tr|E9PKV2|E9PKV2_HUMAN;sp|Q9NRX2|RM17_HUMAN	tr|E9PKV2|E9PKV2_HUMAN;sp|Q9NRX2|RM17_HUMAN	1;1	1;1	1;1	>tr|E9PKV2|E9PKV2_HUMAN 39S ribosomal protein L17, mitochondrial (Fragment) OS=Homo sapiens OX=9606 GN=MRPL17 PE=1 SV=1;>sp|Q9NRX2|RM17_HUMAN 39S ribosomal protein L17, mitochondrial OS=Homo sapiens OX=9606 GN=MRPL17 PE=1 SV=1	2	1	1	1	1	0	1	0	1	0	4.9	4.9	4.9	16.371	142	142;175	1	1	0.0052528	6.0299	By MS/MS	By matching	4.9	0	36632000	36632000	0	3330200	3330200	0	36632000	0	#DIV/0!	1	0	1				2786	10298	TRUE	10918	25972
tr|E9PJW6|E9PJW6_HUMAN;sp|O43427|FIBP_HUMAN;tr|E9PSD3|E9PSD3_HUMAN	tr|E9PJW6|E9PJW6_HUMAN;sp|O43427|FIBP_HUMAN;tr|E9PSD3|E9PSD3_HUMAN	2;2;1	2;2;1	2;2;1	>tr|E9PJW6|E9PJW6_HUMAN Acidic fibroblast growth factor intracellular-binding protein OS=Homo sapiens OX=9606 GN=FIBP PE=1 SV=1;>sp|O43427|FIBP_HUMAN Acidic fibroblast growth factor intracellular-binding protein OS=Homo sapiens OX=9606 GN=FIBP PE=1 SV=3;>t	3	2	2	2	2	1	2	1	2	1	17.1	17.1	17.1	16.61	146	146;364;348	1	3	0	12.428	By MS/MS	By MS/MS	17.1	6.8	127420000	102820000	24603000	12742000	10282000	2460300	102820000	0	#DIV/0!	2	1	3				248	9912;16622	True;True	10433;17709	24859;42029;42030
tr|E9PEZ7|E9PEZ7_HUMAN;tr|E7EW77|E7EW77_HUMAN;tr|E7EP65|E7EP65_HUMAN;tr|A0A0C4DG21|A0A0C4DG21_HUMAN;tr|F8WAL6|F8WAL6_HUMAN;sp|Q9NYB9|ABI2_HUMAN;tr|E7EUA1|E7EUA1_HUMAN;tr|F8WAU3|F8WAU3_HUMAN;tr|F8WCD7|F8WCD7_HUMAN;tr|F8WAZ8|F8WAZ8_HUMAN;tr|F8WBL5|F8WBL5_HUMAN;tr|F8WEB9|F8WEB9_HUMAN;tr|H7C3Q7|H7C3Q7_HUMAN;tr|B7Z836|B7Z836_HUMAN	tr|E9PEZ7|E9PEZ7_HUMAN;tr|E7EW77|E7EW77_HUMAN;tr|E7EP65|E7EP65_HUMAN;tr|A0A0C4DG21|A0A0C4DG21_HUMAN;tr|F8WAL6|F8WAL6_HUMAN;sp|Q9NYB9|ABI2_HUMAN;tr|E7EUA1|E7EUA1_HUMAN;tr|F8WAU3|F8WAU3_HUMAN;tr|F8WCD7|F8WCD7_HUMAN;tr|F8WAZ8|F8WAZ8_HUMAN;tr|F8WBL5|F8WBL5_HUMAN;tr|F8WEB9|F8WEB9_HUMAN;tr|H7C3Q7|H7C3Q7_HUMAN;tr|B7Z836|B7Z836_HUMAN	2;2;2;2;2;2;1;1;1;1;1;1;1;1	2;2;2;2;2;2;1;1;1;1;1;1;1;1	2;2;2;2;2;2;1;1;1;1;1;1;1;1	>tr|E9PEZ7|E9PEZ7_HUMAN Abl interactor 2 OS=Homo sapiens OX=9606 GN=ABI2 PE=1 SV=1;>tr|E7EW77|E7EW77_HUMAN Abl interactor 2 OS=Homo sapiens OX=9606 GN=ABI2 PE=1 SV=1;>tr|E7EP65|E7EP65_HUMAN Abl interactor 2 (Fragment) OS=Homo sapiens OX=9606 GN=ABI2 PE=1 S	14	2	2	2	2	1	2	1	2	1	5.9	5.9	5.9	49.25	458	458;480;486;507;513;513;44;53;59;75;87;108;201;390	1	3	0.00041894	10.972	By MS/MS	By MS/MS	5.9	3.5	86067000	61829000	24238000	5737800	4121900	1615900	61829000	0	#DIV/0!	1	1	2				2857	748;7292	True;True	792;7677	1892;18393;18394
tr|E7EW05|E7EW05_HUMAN;sp|Q9NVU7|SDA1_HUMAN	tr|E7EW05|E7EW05_HUMAN;sp|Q9NVU7|SDA1_HUMAN	1;1	1;1	1;1	>tr|E7EW05|E7EW05_HUMAN Protein SDA1 OS=Homo sapiens OX=9606 GN=SDAD1 PE=1 SV=1;>sp|Q9NVU7|SDA1_HUMAN Protein SDA1 homolog OS=Homo sapiens OX=9606 GN=SDAD1 PE=1 SV=3	2	1	1	1	1	0	1	0	1	0	1.5	1.5	1.5	75.44	650	650;687	1	1	0.0017687	6.7182	By MS/MS	By matching	1.5	0	37759000	37759000	0	1110600	1110600	0	37759000	0	#DIV/0!	1	0	1				2829	2003	TRUE	2118	5016
tr|E7EMB1|E7EMB1_HUMAN;sp|Q9UH65|SWP70_HUMAN;tr|E9PJK8|E9PJK8_HUMAN	tr|E7EMB1|E7EMB1_HUMAN;sp|Q9UH65|SWP70_HUMAN;tr|E9PJK8|E9PJK8_HUMAN	2;2;1	2;2;1	2;2;1	>tr|E7EMB1|E7EMB1_HUMAN Switch-associated protein 70 OS=Homo sapiens OX=9606 GN=SWAP70 PE=1 SV=1;>sp|Q9UH65|SWP70_HUMAN Switch-associated protein 70 OS=Homo sapiens OX=9606 GN=SWAP70 PE=1 SV=1;>tr|E9PJK8|E9PJK8_HUMAN Switch-associated protein 70 OS=Homo sa	3	2	2	2	2	1	2	1	2	1	4.9	4.9	4.9	62.032	527	527;585;149	1	3	0	12.079	By MS/MS	By MS/MS	4.9	1.9	129160000	83844000	45312000	3913800	2540700	1373100	83844000	0	#DIV/0!	2	1	3				2948	642;9353	True;True	676;9848	1622;23485;23486
tr|E5RIV7|E5RIV7_HUMAN;sp|Q8IV48|ERI1_HUMAN	tr|E5RIV7|E5RIV7_HUMAN;sp|Q8IV48|ERI1_HUMAN	1;1	1;1	1;1	>tr|E5RIV7|E5RIV7_HUMAN 3-5 exoribonuclease 1 OS=Homo sapiens OX=9606 GN=ERI1 PE=1 SV=1;>sp|Q8IV48|ERI1_HUMAN 3-5 exoribonuclease 1 OS=Homo sapiens OX=9606 GN=ERI1 PE=1 SV=3	2	1	1	1	1	0	1	0	1	0	15.2	15.2	15.2	10.993	99	99;349	1	1	0.0052701	6.0532	By MS/MS	By matching	15.2	0	32372000	32372000	0	4624600	4624600	0	32372000	0	#DIV/0!	0	0	0				2070	3647	TRUE	3854	9037
tr|D6RGX2|D6RGX2_HUMAN;sp|Q9NUQ7|UFSP2_HUMAN;tr|D6R9J7|D6R9J7_HUMAN;tr|D6RB53|D6RB53_HUMAN;tr|D6RA67|D6RA67_HUMAN;tr|H0YA18|H0YA18_HUMAN	tr|D6RGX2|D6RGX2_HUMAN;sp|Q9NUQ7|UFSP2_HUMAN;tr|D6R9J7|D6R9J7_HUMAN;tr|D6RB53|D6RB53_HUMAN;tr|D6RA67|D6RA67_HUMAN;tr|H0YA18|H0YA18_HUMAN	2;2;1;1;1;1	2;2;1;1;1;1	2;2;1;1;1;1	>tr|D6RGX2|D6RGX2_HUMAN Ufm1-specific protease 2 OS=Homo sapiens OX=9606 GN=UFSP2 PE=1 SV=1;>sp|Q9NUQ7|UFSP2_HUMAN Ufm1-specific protease 2 OS=Homo sapiens OX=9606 GN=UFSP2 PE=1 SV=3;>tr|D6R9J7|D6R9J7_HUMAN Ufm1-specific protease 2 OS=Homo sapiens OX=9606	6	2	2	2	2	1	2	1	2	1	6.5	6.5	6.5	44.162	387	387;469;87;112;124;368	1	3	0.00041964	11.025	By MS/MS	By matching	6.5	4.1	27793000	23725000	4068500	1389700	1186200	203420	23725000	0	#DIV/0!	1	0	1				2807	2810;9533	True;True	2967;10039	7022;7023;23921
tr|C9JQ41|C9JQ41_HUMAN;tr|H7C525|H7C525_HUMAN;sp|Q4VC31|CCD58_HUMAN	tr|C9JQ41|C9JQ41_HUMAN;tr|H7C525|H7C525_HUMAN;sp|Q4VC31|CCD58_HUMAN	1;1;1	1;1;1	1;1;1	>tr|C9JQ41|C9JQ41_HUMAN Coiled-coil domain-containing protein 58 OS=Homo sapiens OX=9606 GN=CCDC58 PE=1 SV=1;>tr|H7C525|H7C525_HUMAN Coiled-coil domain-containing protein 58 (Fragment) OS=Homo sapiens OX=9606 GN=CCDC58 PE=1 SV=1;>sp|Q4VC31|CCD58_HUMAN Coil	3	1	1	1	1	1	1	1	1	1	6.9	6.9	6.9	15.296	130	130;141;144	1	3	0.0052893	6.0936	By MS/MS	By MS/MS	6.9	6.9	85046000	64817000	20229000	12149000	9259600	2889800	64817000	0	#DIV/0!	1	0	1				1827	10739	TRUE	11436	27154;27155;27156
tr|C9JNK6|C9JNK6_HUMAN;tr|C9JAZ1|C9JAZ1_HUMAN;sp|O75431|MTX2_HUMAN	tr|C9JNK6|C9JNK6_HUMAN;tr|C9JAZ1|C9JAZ1_HUMAN;sp|O75431|MTX2_HUMAN	2;2;2	2;2;2	2;2;2	>tr|C9JNK6|C9JNK6_HUMAN Metaxin-2 OS=Homo sapiens OX=9606 GN=MTX2 PE=1 SV=1;>tr|C9JAZ1|C9JAZ1_HUMAN Metaxin-2 (Fragment) OS=Homo sapiens OX=9606 GN=MTX2 PE=1 SV=1;>sp|O75431|MTX2_HUMAN Metaxin-2 OS=Homo sapiens OX=9606 GN=MTX2 PE=1 SV=1	3	2	2	2	2	2	2	2	2	2	15.5	15.5	15.5	23.643	207	207;229;263	1	4	0	15.999	By MS/MS	By MS/MS	15.5	15.5	192590000	145900000	46689000	21399000	16211000	5187700	145900000	0	#DIV/0!	2	2	4				355	8214;15315	True;True	8644;16341	20729;20730;38878;38879
tr|C9JIR0|C9JIR0_HUMAN;tr|C9JTA2|C9JTA2_HUMAN;tr|C9K086|C9K086_HUMAN;sp|Q9Y6D9|MD1L1_HUMAN	tr|C9JIR0|C9JIR0_HUMAN;tr|C9JTA2|C9JTA2_HUMAN;tr|C9K086|C9K086_HUMAN;sp|Q9Y6D9|MD1L1_HUMAN	1;1;1;1	1;1;1;1	1;1;1;1	>tr|C9JIR0|C9JIR0_HUMAN Mitotic spindle assembly checkpoint protein MAD1 (Fragment) OS=Homo sapiens OX=9606 GN=MAD1L1 PE=1 SV=1;>tr|C9JTA2|C9JTA2_HUMAN Mitotic spindle assembly checkpoint protein MAD1 (Fragment) OS=Homo sapiens OX=9606 GN=MAD1L1 PE=1 SV=1;	4	1	1	1	1	1	1	1	1	1	9.7	9.7	9.7	16.613	144	144;205;213;718	1	2	0.00073394	7.1332	By MS/MS	By MS/MS	9.7	9.7	30536000	30536000	0	3392800	3392800	0	30536000	0	#DIV/0!	1	1	2				3179	6701	TRUE	7060	16762;16763
tr|C9JA93|C9JA93_HUMAN	tr|C9JA93|C9JA93_HUMAN	4	1	1	>tr|C9JA93|C9JA93_HUMAN TBC1 domain family member 15 (Fragment) OS=Homo sapiens OX=9606 GN=TBC1D15 PE=1 SV=1	1	4	1	1	4	3	1	0	1	0	16.5	7.2	7.2	32.136	278	278	1	1	0.00041632	10.679	By MS/MS	By matching	16.5	9.4	68790000	68790000	0	3620500	3620500	0	68790000	0	#DIV/0!	1	0	1				3212	3738;3739;5759;12659	False;False;False;True	3948;3949;6068;13471	9246;9247;9248;9249;14415;14416;31988
tr|C9J9W2|C9J9W2_HUMAN;sp|Q14847|LASP1_HUMAN	tr|C9J9W2|C9J9W2_HUMAN;sp|Q14847|LASP1_HUMAN	1;1	1;1	1;1	>tr|C9J9W2|C9J9W2_HUMAN LIM and SH3 domain protein 1 (Fragment) OS=Homo sapiens OX=9606 GN=LASP1 PE=1 SV=1;>sp|Q14847|LASP1_HUMAN LIM and SH3 domain protein 1 OS=Homo sapiens OX=9606 GN=LASP1 PE=1 SV=2	2	1	1	1	1	0	1	0	1	0	7.8	7.8	7.8	18.98	166	166;261	1	1	0.0003758	7.4446	By MS/MS	By matching	7.8	0	109130000	109130000	0	12126000	12126000	0	109130000	0	#DIV/0!	1	0	1				1667	4471	TRUE	4720	11076
tr|B1AUU8|B1AUU8_HUMAN;sp|P42566|EPS15_HUMAN	tr|B1AUU8|B1AUU8_HUMAN;sp|P42566|EPS15_HUMAN	2;2	2;2	2;2	>tr|B1AUU8|B1AUU8_HUMAN Epidermal growth factor receptor substrate 15 OS=Homo sapiens OX=9606 GN=EPS15 PE=1 SV=1;>sp|P42566|EPS15_HUMAN Epidermal growth factor receptor substrate 15 OS=Homo sapiens OX=9606 GN=EPS15 PE=1 SV=2	2	2	2	2	2	1	2	1	2	1	3	3	3	83.653	762	762;896	1	3	0.00041806	10.851	By MS/MS	By matching	3	2	81379000	53330000	28049000	1892500	1240200	652310	53330000	0	#DIV/0!	2	0	2				1004	9204;10670	True;True	9693;11364	23151;26981;26982
tr|B0QYV8|B0QYV8_HUMAN;sp|Q9NP61|ARFG3_HUMAN;tr|B0QYV9|B0QYV9_HUMAN;tr|E9PNY8|E9PNY8_HUMAN;tr|E9PMU9|E9PMU9_HUMAN	tr|B0QYV8|B0QYV8_HUMAN;sp|Q9NP61|ARFG3_HUMAN;tr|B0QYV9|B0QYV9_HUMAN;tr|E9PNY8|E9PNY8_HUMAN;tr|E9PMU9|E9PMU9_HUMAN	2;2;1;1;1	1;1;0;0;0	1;1;0;0;0	>tr|B0QYV8|B0QYV8_HUMAN ADP-ribosylation factor GTPase-activating protein 3 (Fragment) OS=Homo sapiens OX=9606 GN=ARFGAP3 PE=1 SV=1;>sp|Q9NP61|ARFG3_HUMAN ADP-ribosylation factor GTPase-activating protein 3 OS=Homo sapiens OX=9606 GN=ARFGAP3 PE=1 SV=1;>tr|	5	2	1	1	1	1	1	0	1	0	15.1	8.6	8.6	16.404	152	152;516;92;110;156	1	1	0.002423	6.474	By MS/MS	By matching	8.6	6.6	43015000	43015000	0	5376900	5376900	0	43015000	0	#DIV/0!	1	0	1				2740	4343;12594	True;False	4584;13402	10714;31825
tr|B0QY51|B0QY51_HUMAN;sp|Q9H6E4|CC134_HUMAN	tr|B0QY51|B0QY51_HUMAN;sp|Q9H6E4|CC134_HUMAN	2;2	2;2	2;2	>tr|B0QY51|B0QY51_HUMAN Coiled-coil domain-containing protein 134 OS=Homo sapiens OX=9606 GN=CCDC134 PE=1 SV=1;>sp|Q9H6E4|CC134_HUMAN Coiled-coil domain-containing protein 134 OS=Homo sapiens OX=9606 GN=CCDC134 PE=1 SV=1	2	2	2	2	2	1	2	1	2	1	17.2	17.2	17.2	13.667	116	116;229	1	3	0	11.245	By MS/MS	By MS/MS	17.2	6	42385000	28563000	13822000	7064200	4760500	2303700	28563000	0	#DIV/0!	1	1	2				2684	6266;10737	True;True	6590;11434	15660;15661;27151
tr|A4QPE4|A4QPE4_HUMAN;sp|O15020|SPTN2_HUMAN	tr|A4QPE4|A4QPE4_HUMAN;sp|O15020|SPTN2_HUMAN	2;2	1;1	1;1	>tr|A4QPE4|A4QPE4_HUMAN SPTBN2 protein OS=Homo sapiens OX=9606 GN=SPTBN2 PE=1 SV=1;>sp|O15020|SPTN2_HUMAN Spectrin beta chain, non-erythrocytic 2 OS=Homo sapiens OX=9606 GN=SPTBN2 PE=1 SV=3	2	2	1	1	2	1	1	0	1	0	3.4	2	2	105.67	934	934;2390	1	1	0.00039761	8.1748	By MS/MS	By matching	3.4	1.4	14471000	14471000	0	295330	295330	0	14471000	0	#DIV/0!	1	0	1				192	4885;9854	False;True	5154;10373	12174;12175;24738
tr|A0A2R8YCX2|A0A2R8YCX2_HUMAN;tr|A0A2R8YGP2|A0A2R8YGP2_HUMAN;sp|Q5TBB1|RNH2B_HUMAN;tr|A0A2R8Y7A3|A0A2R8Y7A3_HUMAN;tr|A0A2R8YEQ4|A0A2R8YEQ4_HUMAN;tr|A0A2R8YEK5|A0A2R8YEK5_HUMAN;tr|A0A2R8YEB4|A0A2R8YEB4_HUMAN;tr|A0A2R8Y459|A0A2R8Y459_HUMAN;tr|A0A2R8YCP1|A0A2R8YCP1_HUMAN;tr|A0A2R8Y883|A0A2R8Y883_HUMAN;tr|A0A087WXR7|A0A087WXR7_HUMAN;tr|A0A2R8Y761|A0A2R8Y761_HUMAN;tr|A0A087WZJ6|A0A087WZJ6_HUMAN;tr|A0…	tr|A0A2R8YCX2|A0A2R8YCX2_HUMAN;tr|A0A2R8YGP2|A0A2R8YGP2_HUMAN;sp|Q5TBB1|RNH2B_HUMAN;tr|A0A2R8Y7A3|A0A2R8Y7A3_HUMAN;tr|A0A2R8YEQ4|A0A2R8YEQ4_HUMAN;tr|A0A2R8YEK5|A0A2R8YEK5_HUMAN;tr|A0A2R8YEB4|A0A2R8YEB4_HUMAN;tr|A0A2R8Y459|A0A2R8Y459_HUMAN;tr|A0A2R8YCP1|A0A2R8YCP1_HUMAN;tr|A0A2R8Y883|A0A2R8Y883_HUMAN;tr|A0A087WXR7|A0A087WXR7_HUMAN;tr|A0A2R8Y761|A0A2R8Y761_HUMAN;tr|A0A087WZJ6|A0A087WZJ6_HUMAN;tr|A0…	2;2;2;1;1;1;1;1;1;1;1;1;1;1;1;1;1	2;2;2;1;1;1;1;1;1;1;1;1;1;1;1;1;1	2;2;2;1;1;1;1;1;1;1;1;1;1;1;1;1;1	>tr|A0A2R8YCX2|A0A2R8YCX2_HUMAN Ribonuclease H2 subunit B OS=Homo sapiens OX=9606 GN=RNASEH2B PE=1 SV=1;>tr|A0A2R8YGP2|A0A2R8YGP2_HUMAN Ribonuclease H2 subunit B OS=Homo sapiens OX=9606 GN=RNASEH2B PE=1 SV=1;>sp|Q5TBB1|RNH2B_HUMAN Ribonuclease H2 subunit B	17	2	2	2	2	1	2	1	2	1	7.3	7.3	7.3	30.601	273	273;309;312;47;48;76;128;164;254;266;282;289;289;293;300;320;355	1	3	0	11.616	By MS/MS	By MS/MS	7.3	4	118130000	88940000	29192000	8438000	6352800	2085200	88940000	0	#DIV/0!	1	1	2				1876	11473;12405	True;True	12213;13203	28957;28958;31325
tr|A0A1W2PS69|A0A1W2PS69_HUMAN;tr|E9PM72|E9PM72_HUMAN;tr|A0A1W2PRX4|A0A1W2PRX4_HUMAN;sp|Q9NVC6|MED17_HUMAN;tr|A0A1W2PS27|A0A1W2PS27_HUMAN;tr|A0A1W2PRB8|A0A1W2PRB8_HUMAN	tr|A0A1W2PS69|A0A1W2PS69_HUMAN;tr|E9PM72|E9PM72_HUMAN;tr|A0A1W2PRX4|A0A1W2PRX4_HUMAN;sp|Q9NVC6|MED17_HUMAN;tr|A0A1W2PS27|A0A1W2PS27_HUMAN;tr|A0A1W2PRB8|A0A1W2PRB8_HUMAN	1;1;1;1;1;1	1;1;1;1;1;1	1;1;1;1;1;1	>tr|A0A1W2PS69|A0A1W2PS69_HUMAN Mediator of RNA polymerase II transcription subunit 17 OS=Homo sapiens OX=9606 GN=MED17 PE=1 SV=1;>tr|E9PM72|E9PM72_HUMAN Mediator of RNA polymerase II transcription subunit 17 OS=Homo sapiens OX=9606 GN=MED17 PE=1 SV=2;>tr|	6	1	1	1	1	0	1	0	1	0	2.2	2.2	2.2	55.948	500	500;509;530;651;652;838	1	1	0.0040377	6.2389	By MS/MS	By matching	2.2	0	41340000	41340000	0	1590000	1590000	0	41340000	0	#DIV/0!	1	0	1				2815	33	TRUE	33	68
tr|A0A1B0GVU6|A0A1B0GVU6_HUMAN;tr|A0A2R8Y5L7|A0A2R8Y5L7_HUMAN;sp|C9J3I9|CE058_HUMAN	tr|A0A1B0GVU6|A0A1B0GVU6_HUMAN;tr|A0A2R8Y5L7|A0A2R8Y5L7_HUMAN;sp|C9J3I9|CE058_HUMAN	1;1;1	1;1;1	1;1;1	>tr|A0A1B0GVU6|A0A1B0GVU6_HUMAN Uncharacterized protein C5orf58 OS=Homo sapiens OX=9606 GN=C5orf58 PE=1 SV=1;>tr|A0A2R8Y5L7|A0A2R8Y5L7_HUMAN Uncharacterized protein C5orf58 OS=Homo sapiens OX=9606 GN=C5orf58 PE=1 SV=1;>sp|C9J3I9|CE058_HUMAN Putative unchar	3	1	1	1	1	0	1	0	1	0	30.3	30.3	30.3	3.7925	33	33;48;102	1	1	0.0040013	6.1763	By MS/MS	By matching	30.3	0	326000000	326000000	0	326000000	326000000	0	326000000	0	#DIV/0!	1	0	1				110	10697	TRUE	11392	27052
tr|A0A1B0GVC7|A0A1B0GVC7_HUMAN;tr|B7Z413|B7Z413_HUMAN;tr|A0A1B0GTB0|A0A1B0GTB0_HUMAN;tr|A0A1B0GTU8|A0A1B0GTU8_HUMAN;tr|A0A1B0GVW0|A0A1B0GVW0_HUMAN;sp|O75787|RENR_HUMAN;tr|A0A1B0GWD6|A0A1B0GWD6_HUMAN;tr|A0A1B0GVI9|A0A1B0GVI9_HUMAN;tr|A0A1B0GWJ8|A0A1B0GWJ8_HUMAN;tr|H7C3E1|H7C3E1_HUMAN;tr|B7Z1I9|B7Z1I9_HUMAN;tr|A0A1B0GU12|A0A1B0GU12_HUMAN;tr|A0A1B0GVB9|A0A1B0GVB9_HUMAN;tr|A0A1B0GUT7|A0A1B0GUT7_HUMAN…	tr|A0A1B0GVC7|A0A1B0GVC7_HUMAN;tr|B7Z413|B7Z413_HUMAN;tr|A0A1B0GTB0|A0A1B0GTB0_HUMAN;tr|A0A1B0GTU8|A0A1B0GTU8_HUMAN;tr|A0A1B0GVW0|A0A1B0GVW0_HUMAN;sp|O75787|RENR_HUMAN;tr|A0A1B0GWD6|A0A1B0GWD6_HUMAN;tr|A0A1B0GVI9|A0A1B0GVI9_HUMAN;tr|A0A1B0GWJ8|A0A1B0GWJ8_HUMAN;tr|H7C3E1|H7C3E1_HUMAN;tr|B7Z1I9|B7Z1I9_HUMAN;tr|A0A1B0GU12|A0A1B0GU12_HUMAN;tr|A0A1B0GVB9|A0A1B0GVB9_HUMAN;tr|A0A1B0GUT7|A0A1B0GUT7_HUMAN…	3;3;3;3;3;3;2;2;2;2;2;2;2;2;2;1;1;1;1	3;3;3;3;3;3;2;2;2;2;2;2;2;2;2;1;1;1;1	3;3;3;3;3;3;2;2;2;2;2;2;2;2;2;1;1;1;1	>tr|A0A1B0GVC7|A0A1B0GVC7_HUMAN Renin receptor OS=Homo sapiens OX=9606 GN=ATP6AP2 PE=1 SV=1;>tr|B7Z413|B7Z413_HUMAN cDNA FLJ52527, highly similar to Renin receptor OS=Homo sapiens OX=9606 GN=ATP6AP2 PE=1 SV=1;>tr|A0A1B0GTB0|A0A1B0GTB0_HUMAN Renin receptor	19	3	3	3	2	2	2	2	2	2	20.2	20.2	20.2	27.54	242	242;274;294;301;345;350;186;196;258;262;272;273;317;331;349;101;128;186;209	1	4	0	24.44	By MS/MS	By MS/MS	15.7	12	123860000	69878000	53978000	12386000	6987800	5397800	69878000	0	#DIV/0!	1	2	3				382	1805;7986;10903	True;True;True	1910;8406;11609	4538;20174;20175;27580
tr|A0A0G2JQ92|A0A0G2JQ92_HUMAN;sp|Q96BW9|TAM41_HUMAN;tr|G3V0F3|G3V0F3_HUMAN;tr|B4E101|B4E101_HUMAN	tr|A0A0G2JQ92|A0A0G2JQ92_HUMAN;sp|Q96BW9|TAM41_HUMAN;tr|G3V0F3|G3V0F3_HUMAN;tr|B4E101|B4E101_HUMAN	2;2;1;1	2;2;1;1	2;2;1;1	>tr|A0A0G2JQ92|A0A0G2JQ92_HUMAN Phosphatidate cytidylyltransferase, mitochondrial (Fragment) OS=Homo sapiens OX=9606 GN=TAMM41 PE=1 SV=1;>sp|Q96BW9|TAM41_HUMAN Phosphatidate cytidylyltransferase, mitochondrial OS=Homo sapiens OX=9606 GN=TAMM41 PE=1 SV=2;>t	4	2	2	2	2	2	2	2	2	2	10.2	10.2	10.2	26.722	236	236;452;107;151	1	4	0	20.354	By MS/MS	By MS/MS	10.2	10.2	168480000	117770000	50712000	14040000	9814200	4226000	117770000	0	#DIV/0!	2	1	3				2332	869;6180	True;True	921;6501	2196;2197;15431;15432
tr|A0A0G2JIC6|A0A0G2JIC6_HUMAN;sp|Q9Y676|RT18B_HUMAN	tr|A0A0G2JIC6|A0A0G2JIC6_HUMAN;sp|Q9Y676|RT18B_HUMAN	2;2	2;2	2;2	>tr|A0A0G2JIC6|A0A0G2JIC6_HUMAN 28S ribosomal protein S18b, mitochondrial OS=Homo sapiens OX=9606 GN=MRPS18B PE=1 SV=1;>sp|Q9Y676|RT18B_HUMAN 28S ribosomal protein S18b, mitochondrial OS=Homo sapiens OX=9606 GN=MRPS18B PE=1 SV=1	2	2	2	2	2	1	2	1	2	1	25.6	25.6	25.6	24.354	215	215;258	1	3	0	26.361	By MS/MS	By MS/MS	25.6	15.3	168550000	120060000	48488000	18727000	13340000	5387500	120060000	0	#DIV/0!	2	1	3				3171	1066;1919	True;True	1137;2029	2709;4814;4815
tr|A0A0D9SFA8|A0A0D9SFA8_HUMAN;tr|K4DIB0|K4DIB0_HUMAN;tr|K4DIA2|K4DIA2_HUMAN;tr|A0A0D9SG84|A0A0D9SG84_HUMAN;tr|E9PI74|E9PI74_HUMAN;tr|E9PQ36|E9PQ36_HUMAN;tr|K4DIB6|K4DIB6_HUMAN;tr|K4DIB3|K4DIB3_HUMAN;tr|K4DIB8|K4DIB8_HUMAN;tr|K4DIA8|K4DIA8_HUMAN;tr|E9PS95|E9PS95_HUMAN;tr|A0A0D9SEI9|A0A0D9SEI9_HUMAN;tr|A0A0D9SFE1|A0A0D9SFE1_HUMAN;tr|E9PJH7|E9PJH7_HUMAN;sp|Q9H1K4|GHC2_HUMAN;sp|Q9H936|GHC1_HUMAN	tr|A0A0D9SFA8|A0A0D9SFA8_HUMAN;tr|K4DIB0|K4DIB0_HUMAN;tr|K4DIA2|K4DIA2_HUMAN;tr|A0A0D9SG84|A0A0D9SG84_HUMAN;tr|E9PI74|E9PI74_HUMAN;tr|E9PQ36|E9PQ36_HUMAN;tr|K4DIB6|K4DIB6_HUMAN;tr|K4DIB3|K4DIB3_HUMAN;tr|K4DIB8|K4DIB8_HUMAN;tr|K4DIA8|K4DIA8_HUMAN;tr|E9PS95|E9PS95_HUMAN;tr|A0A0D9SEI9|A0A0D9SEI9_HUMAN;tr|A0A0D9SFE1|A0A0D9SFE1_HUMAN;tr|E9PJH7|E9PJH7_HUMAN;sp|Q9H1K4|GHC2_HUMAN;sp|Q9H936|GHC1_HUMAN	1;1;1;1;1;1;1;1;1;1;1;1;1;1;1;1	1;1;1;1;1;1;1;1;1;1;1;1;1;1;1;1	1;1;1;1;1;1;1;1;1;1;1;1;1;1;1;1	>tr|A0A0D9SFA8|A0A0D9SFA8_HUMAN Mitochondrial glutamate carrier 1 (Fragment) OS=Homo sapiens OX=9606 GN=SLC25A22 PE=1 SV=1;>tr|K4DIB0|K4DIB0_HUMAN Mitochondrial glutamate carrier 1 (Fragment) OS=Homo sapiens OX=9606 GN=SLC25A22 PE=1 SV=2;>tr|K4DIA2|K4DIA2_	16	1	1	1	1	0	1	0	1	0	8.2	8.2	8.2	10.632	97	97;103;114;117;127;134;156;161;177;190;196;197;247;313;315;323	1	1	0.0064267	5.8609	By MS/MS	By matching	8.2	0	71361000	71361000	0	10194000	10194000	0	71361000	0	#DIV/0!	1	0	1				2649	7434	TRUE	7828	18825
tr|A0A0A6YYJ8|A0A0A6YYJ8_HUMAN;sp|Q96HJ9|FMC1_HUMAN	tr|A0A0A6YYJ8|A0A0A6YYJ8_HUMAN;sp|Q96HJ9|FMC1_HUMAN	2;1	1;1	1;1	>tr|A0A0A6YYJ8|A0A0A6YYJ8_HUMAN Putative RNA-binding protein Luc7-like 2 OS=Homo sapiens OX=9606 GN=LUC7L2 PE=4 SV=1;>sp|Q96HJ9|FMC1_HUMAN Protein FMC1 homolog OS=Homo sapiens OX=9606 GN=FMC1 PE=1 SV=2	2	2	1	1	2	1	1	0	1	0	4.4	2.4	2.4	54.223	458	458;113	1	1	0.004004	6.1786	By MS/MS	By matching	4.4	2	84662000	84662000	0	4233100	4233100	0	84662000	0	#DIV/0!	0	0	0				3198	98;8258	True;False	99;8691	221;20837;20838;20839;20840
tr|A0A0A0MTP6|A0A0A0MTP6_HUMAN;sp|O15357|SHIP2_HUMAN	tr|A0A0A0MTP6|A0A0A0MTP6_HUMAN;sp|O15357|SHIP2_HUMAN	1;1	1;1	1;1	>tr|A0A0A0MTP6|A0A0A0MTP6_HUMAN Phosphatidylinositol 3,4,5-trisphosphate 5-phosphatase 2 OS=Homo sapiens OX=9606 GN=INPPL1 PE=1 SV=1;>sp|O15357|SHIP2_HUMAN Phosphatidylinositol 3,4,5-trisphosphate 5-phosphatase 2 OS=Homo sapiens OX=9606 GN=INPPL1 PE=1 SV=2	2	1	1	1	1	0	1	0	1	0	1	1	1	126.52	1146	1146;1258	1	1	0.0052718	6.0549	By MS/MS	By matching	1	0	49022000	49022000	0	817040	817040	0	49022000	0	#DIV/0!	1	0	1				217	14537	TRUE	15496	36863
tr|A0A0A0MRE1|A0A0A0MRE1_HUMAN;tr|B4DJ07|B4DJ07_HUMAN;tr|A0A0A0MSB8|A0A0A0MSB8_HUMAN;sp|Q9UPT5|EXOC7_HUMAN	tr|A0A0A0MRE1|A0A0A0MRE1_HUMAN;tr|B4DJ07|B4DJ07_HUMAN;tr|A0A0A0MSB8|A0A0A0MSB8_HUMAN;sp|Q9UPT5|EXOC7_HUMAN	2;2;2;2	2;2;2;2	2;2;2;2	>tr|A0A0A0MRE1|A0A0A0MRE1_HUMAN Exocyst complex component 7 (Fragment) OS=Homo sapiens OX=9606 GN=EXOC7 PE=1 SV=1;>tr|B4DJ07|B4DJ07_HUMAN Exocyst complex component 7 OS=Homo sapiens OX=9606 GN=EXOC7 PE=1 SV=1;>tr|A0A0A0MSB8|A0A0A0MSB8_HUMAN Exocyst complex	4	2	2	2	2	1	2	1	2	1	5.3	5.3	5.3	70.2	617	617;656;693;735	1	3	0.00041789	10.835	By MS/MS	By MS/MS	5.3	1.9	85207000	63273000	21935000	2748600	2041000	707580	63273000	0	#DIV/0!	0	1	1				3042	12216;15790	True;True	13004;16843	30862;30863;40117
tr|A0A096LNY7|A0A096LNY7_HUMAN;tr|A0A096LPD9|A0A096LPD9_HUMAN;tr|E7EWK1|E7EWK1_HUMAN;tr|A0A096LPK7|A0A096LPK7_HUMAN;tr|A0A182DWF2|A0A182DWF2_HUMAN;tr|D3YTF8|D3YTF8_HUMAN;tr|A0A182DWF3|A0A182DWF3_HUMAN;sp|Q9NNW7|TRXR2_HUMAN	tr|A0A096LNY7|A0A096LNY7_HUMAN;tr|A0A096LPD9|A0A096LPD9_HUMAN;tr|E7EWK1|E7EWK1_HUMAN;tr|A0A096LPK7|A0A096LPK7_HUMAN;tr|A0A182DWF2|A0A182DWF2_HUMAN;tr|D3YTF8|D3YTF8_HUMAN;tr|A0A182DWF3|A0A182DWF3_HUMAN;sp|Q9NNW7|TRXR2_HUMAN	1;1;1;1;1;1;1;1	1;1;1;1;1;1;1;1	1;1;1;1;1;1;1;1	>tr|A0A096LNY7|A0A096LNY7_HUMAN Thioredoxin reductase 2, mitochondrial (Fragment) OS=Homo sapiens OX=9606 GN=TXNRD2 PE=1 SV=2;>tr|A0A096LPD9|A0A096LPD9_HUMAN Thioredoxin reductase 2, mitochondrial OS=Homo sapiens OX=9606 GN=TXNRD2 PE=1 SV=1;>tr|E7EWK1|E7EW	8	1	1	1	1	1	1	1	1	1	10.5	10.5	10.5	18.318	171	171;306;338;463;494;501;523;524	1	3	0.00038865	7.8231	By MS/MS	By matching	10.5	10.5	112700000	95798000	16904000	22540000	19160000	3380900	95798000	0	#DIV/0!	1	0	1				2739	2698	TRUE	2850	6754;6755;6756
tr|A0A087X2D5|A0A087X2D5_HUMAN;sp|Q9BRJ2|RM45_HUMAN;tr|A0A0G2JMS5|A0A0G2JMS5_HUMAN;tr|A0A087WU62|A0A087WU62_HUMAN	tr|A0A087X2D5|A0A087X2D5_HUMAN;sp|Q9BRJ2|RM45_HUMAN	3;3;1;1	3;3;1;1	3;3;1;1	>tr|A0A087X2D5|A0A087X2D5_HUMAN 39S ribosomal protein L45, mitochondrial OS=Homo sapiens OX=9606 GN=MRPL45 PE=1 SV=1;>sp|Q9BRJ2|RM45_HUMAN 39S ribosomal protein L45, mitochondrial OS=Homo sapiens OX=9606 GN=MRPL45 PE=1 SV=2	4	3	3	3	3	1	3	1	3	1	14.4	14.4	14.4	35.29	306	306;306;256;256	1	4	0	18.667	By MS/MS	By matching	14.4	2.6	266810000	259530000	7271500	13340000	12977000	363570	259530000	0	#DIV/0!	3	0	3				2517	8996;11778;15962	True;True;True	9479;12535;17022	22659;29682;29683;40512
tr|A0A087X1B7|A0A087X1B7_HUMAN;tr|Q5T7Y7|Q5T7Y7_HUMAN;tr|X6R700|X6R700_HUMAN;sp|Q9Y3Y2|CHTOP_HUMAN	tr|A0A087X1B7|A0A087X1B7_HUMAN;tr|Q5T7Y7|Q5T7Y7_HUMAN;tr|X6R700|X6R700_HUMAN;sp|Q9Y3Y2|CHTOP_HUMAN	1;1;1;1	1;1;1;1	1;1;1;1	>tr|A0A087X1B7|A0A087X1B7_HUMAN Chromatin target of PRMT1 protein OS=Homo sapiens OX=9606 GN=CHTOP PE=1 SV=1;>tr|Q5T7Y7|Q5T7Y7_HUMAN Chromatin target of PRMT1 protein OS=Homo sapiens OX=9606 GN=CHTOP PE=1 SV=1;>tr|X6R700|X6R700_HUMAN Chromatin target of PR	4	1	1	1	1	0	1	0	1	0	21.1	21.1	21.1	8.5199	76	76;101;223;248	1	1	0.00072701	7.0343	By MS/MS	By matching	21.1	0	29391000	29391000	0	5878200	5878200	0	29391000	0	#DIV/0!	1	0	1				3121	7578	TRUE	7976	19161
tr|A0A087WY82|A0A087WY82_HUMAN;sp|Q9Y624|JAM1_HUMAN	tr|A0A087WY82|A0A087WY82_HUMAN;sp|Q9Y624|JAM1_HUMAN	1;1	1;1	1;1	>tr|A0A087WY82|A0A087WY82_HUMAN Junctional adhesion molecule A OS=Homo sapiens OX=9606 GN=F11R PE=1 SV=1;>sp|Q9Y624|JAM1_HUMAN Junctional adhesion molecule A OS=Homo sapiens OX=9606 GN=F11R PE=1 SV=1	2	1	1	1	1	0	1	0	1	0	3.9	3.9	3.9	30.197	279	279;299	1	1	0.0010776	6.8566	By MS/MS	By matching	3.9	0	81092000	81092000	0	5792300	5792300	0	81092000	0	#DIV/0!	1	0	1				3168	15526	TRUE	16558	39407
tr|A0A087WUX3|A0A087WUX3_HUMAN;sp|Q5CZC0|FSIP2_HUMAN	tr|A0A087WUX3|A0A087WUX3_HUMAN;sp|Q5CZC0|FSIP2_HUMAN	1;1	1;1	1;1	>tr|A0A087WUX3|A0A087WUX3_HUMAN Fibrous sheath-interacting protein 2 OS=Homo sapiens OX=9606 GN=FSIP2 PE=1 SV=1;>sp|Q5CZC0|FSIP2_HUMAN Fibrous sheath-interacting protein 2 OS=Homo sapiens OX=9606 GN=FSIP2 PE=2 SV=4	2	1	1	1	1	0	1	0	1	0	1.4	1.4	1.4	72.155	646	646;6907	1	1	0.0058252	5.9046	By MS/MS	By matching	1.4	0	17054000	17054000	0	501600	501600	0	17054000	0	#DIV/0!	1	0	1				1845	14800	TRUE	15780	37610
tr|A0A087WT45|A0A087WT45_HUMAN;tr|A0A075B793|A0A075B793_HUMAN;sp|Q4V328|GRAP1_HUMAN	tr|A0A087WT45|A0A087WT45_HUMAN;tr|A0A075B793|A0A075B793_HUMAN;sp|Q4V328|GRAP1_HUMAN	1;1;1	1;1;1	1;1;1	>tr|A0A087WT45|A0A087WT45_HUMAN GRIP1-associated protein 1 OS=Homo sapiens OX=9606 GN=GRIPAP1 PE=1 SV=1;>tr|A0A075B793|A0A075B793_HUMAN GRIP1-associated protein 1 OS=Homo sapiens OX=9606 GN=GRIPAP1 PE=1 SV=2;>sp|Q4V328|GRAP1_HUMAN GRIP1-associated protein	3	1	1	1	1	0	1	0	1	0	1.4	1.4	1.4	90.856	796	796;810;841	1	1	0.0017655	6.6853	By MS/MS	By matching	1.4	0	184190000	184190000	0	4186200	4186200	0	184190000	0	#DIV/0!	1	0	1				1826	9237	TRUE	9726	23225
sp|Q9Y6W5|WASF2_HUMAN	sp|Q9Y6W5|WASF2_HUMAN	1	1	1	>sp|Q9Y6W5|WASF2_HUMAN Wiskott-Aldrich syndrome protein family member 2 OS=Homo sapiens OX=9606 GN=WASF2 PE=1 SV=3	1	1	1	1	1	1	1	1	1	1	1.6	1.6	1.6	54.283	498	498	1	2	0.0073225	5.8067	By MS/MS	By MS/MS	1.6	1.6	15708000	15708000	0	923990	923990	0	15708000	0	#DIV/0!	1	1	2				3187	12166	TRUE	12951	30748;30749
sp|Q9Y5Q9|TF3C3_HUMAN;tr|H7C0C0|H7C0C0_HUMAN	sp|Q9Y5Q9|TF3C3_HUMAN;tr|H7C0C0|H7C0C0_HUMAN	2;1	2;1	2;1	>sp|Q9Y5Q9|TF3C3_HUMAN General transcription factor 3C polypeptide 3 OS=Homo sapiens OX=9606 GN=GTF3C3 PE=1 SV=1;>tr|H7C0C0|H7C0C0_HUMAN General transcription factor 3C polypeptide 3 (Fragment) OS=Homo sapiens OX=9606 GN=GTF3C3 PE=1 SV=1	2	2	2	2	2	1	2	1	2	1	2.7	2.7	2.7	101.27	886	886;148	1	3	0	15.251	By MS/MS	By MS/MS	2.7	1.4	57119000	48698000	8420000	1298100	1106800	191360	48698000	0	#DIV/0!	1	1	2				3158	550;15623	True;True	576;16663	1377;1378;39657
sp|Q9Y3T9|NOC2L_HUMAN	sp|Q9Y3T9|NOC2L_HUMAN	3	3	3	>sp|Q9Y3T9|NOC2L_HUMAN Nucleolar complex protein 2 homolog OS=Homo sapiens OX=9606 GN=NOC2L PE=1 SV=4	1	3	3	3	2	2	2	2	2	2	4.7	4.7	4.7	84.918	749	749	1	4	0	19.044	By MS/MS	By MS/MS	3.5	3.1	139120000	119560000	19564000	4968600	4269900	698710	119560000	0	#DIV/0!	2	2	4				3119	2519;4625;10299	True;True;True	2664;4885;10919	6328;6329;11546;25973
sp|Q9Y3E7|CHMP3_HUMAN	sp|Q9Y3E7|CHMP3_HUMAN	1	1	1	>sp|Q9Y3E7|CHMP3_HUMAN Charged multivesicular body protein 3 OS=Homo sapiens OX=9606 GN=CHMP3 PE=1 SV=3	1	1	1	1	1	1	1	1	1	1	5.4	5.4	5.4	25.073	222	222	1	2	0.001078	6.8571	By MS/MS	By MS/MS	5.4	5.4	40680000	40680000	0	5084900	5084900	0	40680000	0	#DIV/0!	1	1	2				3113	6290	TRUE	6614	15715;15716
sp|Q9Y320|TMX2_HUMAN	sp|Q9Y320|TMX2_HUMAN	3	3	3	>sp|Q9Y320|TMX2_HUMAN Thioredoxin-related transmembrane protein 2 OS=Homo sapiens OX=9606 GN=TMX2 PE=1 SV=1	1	3	3	3	3	2	3	2	3	2	11.8	11.8	11.8	34.037	296	296	1	5	0	18.878	By MS/MS	By MS/MS	11.8	7.4	372180000	267870000	104320000	20677000	14881000	5795400	267870000	0	#DIV/0!	2	1	3				3093	1494;2566;11607	True;True;True	1579;2713;12348	3756;6421;6422;29277;29278
sp|Q9Y2Q5|LTOR2_HUMAN	sp|Q9Y2Q5|LTOR2_HUMAN	1	1	1	>sp|Q9Y2Q5|LTOR2_HUMAN Ragulator complex protein LAMTOR2 OS=Homo sapiens OX=9606 GN=LAMTOR2 PE=1 SV=1	1	1	1	1	1	0	1	0	1	0	12	12	12	13.507	125	125	1	1	0.00040339	8.648	By MS/MS	By matching	12	0	33212000	33212000	0	5535300	5535300	0	33212000	0	#DIV/0!	1	0	1				3072	15510	TRUE	16542	39359
sp|Q9UMX1|SUFU_HUMAN	sp|Q9UMX1|SUFU_HUMAN	1	1	1	>sp|Q9UMX1|SUFU_HUMAN Suppressor of fused homolog OS=Homo sapiens OX=9606 GN=SUFU PE=1 SV=2	1	1	1	1	1	0	1	0	1	0	2.9	2.9	2.9	53.946	484	484	1	1	0.0040094	6.1859	By MS/MS	By matching	2.9	0	24790000	24790000	0	1180500	1180500	0	24790000	0	#DIV/0!	1	0	1				3017	15461	TRUE	16490	39229
sp|Q9UL25|RAB21_HUMAN	sp|Q9UL25|RAB21_HUMAN	2	2	2	>sp|Q9UL25|RAB21_HUMAN Ras-related protein Rab-21 OS=Homo sapiens OX=9606 GN=RAB21 PE=1 SV=3	1	2	2	2	2	1	2	1	2	1	12	12	12	24.347	225	225	1	3	0	15.436	By MS/MS	By MS/MS	12	4.4	108340000	90220000	18120000	8333900	6940000	1393900	90220000	0	#DIV/0!	1	0	1				3001	3572;5579	True;True	3778;5875	8856;8857;13955
sp|Q9UKD2|MRT4_HUMAN	sp|Q9UKD2|MRT4_HUMAN	2	2	2	>sp|Q9UKD2|MRT4_HUMAN mRNA turnover protein 4 homolog OS=Homo sapiens OX=9606 GN=MRTO4 PE=1 SV=2	1	2	2	2	2	1	2	1	2	1	8.8	8.8	8.8	27.56	239	239	1	4	0	12.645	By MS/MS	By MS/MS	8.8	4.2	129200000	123890000	5311900	8613100	8259000	354130	100230000	0	#DIV/0!	3	1	4				2988	7933;16316	True;True	8350;8351;17388	20050;20051;20052;41325
sp|Q9UJ83|HACL1_HUMAN;tr|C9JJM7|C9JJM7_HUMAN;tr|C9J306|C9J306_HUMAN;tr|B3KPX4|B3KPX4_HUMAN	sp|Q9UJ83|HACL1_HUMAN;tr|C9JJM7|C9JJM7_HUMAN;tr|C9J306|C9J306_HUMAN;tr|B3KPX4|B3KPX4_HUMAN	2;1;1;1	2;1;1;1	2;1;1;1	>sp|Q9UJ83|HACL1_HUMAN 2-hydroxyacyl-CoA lyase 1 OS=Homo sapiens OX=9606 GN=HACL1 PE=1 SV=2;>tr|C9JJM7|C9JJM7_HUMAN 2-hydroxyacyl-CoA lyase 1 (Fragment) OS=Homo sapiens OX=9606 GN=HACL1 PE=1 SV=1;>tr|C9J306|C9J306_HUMAN 2-hydroxyacyl-CoA lyase 1 (Fragment)	4	2	2	2	2	1	2	1	2	1	4.3	4.3	4.3	63.728	578	578;157;244;337	1	3	0	13.787	By MS/MS	By MS/MS	4.3	2.2	261830000	134160000	127670000	8446100	4327700	4118400	134160000	0	#DIV/0!	2	1	3				2973	5260;11264	True;True	5548;11991	13106;28454;28455
sp|Q9UBV8|PEF1_HUMAN	sp|Q9UBV8|PEF1_HUMAN	2	2	2	>sp|Q9UBV8|PEF1_HUMAN Peflin OS=Homo sapiens OX=9606 GN=PEF1 PE=1 SV=1	1	2	2	2	2	1	2	1	2	1	8.5	8.5	8.5	30.381	284	284	1	3	0	14.568	By MS/MS	By MS/MS	8.5	3.9	169260000	134970000	34289000	21158000	16872000	4286100	134970000	0	#DIV/0!	4	1	5				2927	5785;9443	True;True	6094;9945	14464;14465;23714
sp|Q9UBS4|DJB11_HUMAN	sp|Q9UBS4|DJB11_HUMAN	2	2	2	>sp|Q9UBS4|DJB11_HUMAN DnaJ homolog subfamily B member 11 OS=Homo sapiens OX=9606 GN=DNAJB11 PE=1 SV=1	1	2	2	2	2	1	2	1	2	1	4.7	4.7	4.7	40.513	358	358	1	3	0	13.794	By MS/MS	By MS/MS	4.7	4.5	166790000	126070000	40720000	10424000	7879500	2545000	126070000	0	#DIV/0!	2	1	3				2922	3916;3917	True;True	4138;4139	9664;9665;9666
sp|Q9UBR2|CATZ_HUMAN	sp|Q9UBR2|CATZ_HUMAN	1	1	1	>sp|Q9UBR2|CATZ_HUMAN Cathepsin Z OS=Homo sapiens OX=9606 GN=CTSZ PE=1 SV=1	1	1	1	1	1	0	1	0	1	0	3.3	3.3	3.3	33.868	303	303	1	1	0.00072516	6.9945	By MS/MS	By matching	3.3	0	177040000	177040000	0	16094000	16094000	0	177040000	0	#DIV/0!	1	0	1				2921	14637	TRUE	15600	37114
sp|Q9NZM1|MYOF_HUMAN	sp|Q9NZM1|MYOF_HUMAN	1	1	1	>sp|Q9NZM1|MYOF_HUMAN Myoferlin OS=Homo sapiens OX=9606 GN=MYOF PE=1 SV=1	1	1	1	1	1	0	1	0	1	0	0.5	0.5	0.5	234.71	2061	2061	1	1	0.0027548	6.4302	By MS/MS	By matching	0.5	0	12835000	12835000	0	103510	103510	0	12835000	0	#DIV/0!	1	0	1				2872	6428	TRUE	6761	16045
sp|Q9NZ32|ARP10_HUMAN;tr|G3V2Q5|G3V2Q5_HUMAN;tr|G3V5Y4|G3V5Y4_HUMAN;tr|F6S9Y6|F6S9Y6_HUMAN;tr|V9GYX7|V9GYX7_HUMAN;tr|G3V524|G3V524_HUMAN;tr|G3V4K6|G3V4K6_HUMAN	sp|Q9NZ32|ARP10_HUMAN;tr|G3V2Q5|G3V2Q5_HUMAN;tr|G3V5Y4|G3V5Y4_HUMAN;tr|F6S9Y6|F6S9Y6_HUMAN;tr|V9GYX7|V9GYX7_HUMAN;tr|G3V524|G3V524_HUMAN	4;3;3;3;3;2;1	4;3;3;3;3;2;1	4;3;3;3;3;2;1	>sp|Q9NZ32|ARP10_HUMAN Actin-related protein 10 OS=Homo sapiens OX=9606 GN=ACTR10 PE=1 SV=1;>tr|G3V2Q5|G3V2Q5_HUMAN Actin-related protein 10 OS=Homo sapiens OX=9606 GN=ACTR10 PE=1 SV=1;>tr|G3V5Y4|G3V5Y4_HUMAN Actin-related protein 10 OS=Homo sapiens OX=960	7	4	4	4	4	2	4	2	4	2	12	12	12	46.306	417	417;126;179;185;302;90;43	1	6	0	26.026	By MS/MS	By MS/MS	12	7	973480000	921440000	52047000	46356000	43878000	2478400	921440000	0	#DIV/0!	3	1	4				2864	6310;11242;13226;15722	True;True;True;True	6635;11967;14077;16770	15766;28402;33383;33384;39938;39939
sp|Q9NWU2|GID8_HUMAN	sp|Q9NWU2|GID8_HUMAN	1	1	1	>sp|Q9NWU2|GID8_HUMAN Glucose-induced degradation protein 8 homolog OS=Homo sapiens OX=9606 GN=GID8 PE=1 SV=1	1	1	1	1	1	0	1	0	1	0	10.5	10.5	10.5	26.748	228	228	1	1	0.00042034	11.085	By MS/MS	By matching	10.5	0	36250000	36250000	0	3295500	3295500	0	36250000	0	#DIV/0!	1	0	1				2835	13587	TRUE	14471	34370
sp|Q9NQH7|XPP3_HUMAN	sp|Q9NQH7|XPP3_HUMAN	2	2	2	>sp|Q9NQH7|XPP3_HUMAN Xaa-Pro aminopeptidase 3 OS=Homo sapiens OX=9606 GN=XPNPEP3 PE=1 SV=1	1	2	2	2	2	1	2	1	2	1	8.7	8.7	8.7	57.033	507	507	1	4	0	18.425	By MS/MS	By MS/MS	8.7	3.4	124540000	109570000	14969000	4789900	4214200	575730	109570000	0	#DIV/0!	3	1	4				2761	4052;12366	True;True	4280;13163	10001;10002;10003;31234
sp|Q9HCN4|GPN1_HUMAN;tr|F8WD09|F8WD09_HUMAN	sp|Q9HCN4|GPN1_HUMAN	3;1	3;1	3;1	>sp|Q9HCN4|GPN1_HUMAN GPN-loop GTPase 1 OS=Homo sapiens OX=9606 GN=GPN1 PE=1 SV=1	2	3	3	3	2	2	2	2	2	2	12.3	12.3	12.3	41.74	374	374;73	1	4	0	24.161	By MS/MS	By MS/MS	8.6	8	163260000	95570000	67691000	13605000	7964200	5640900	95570000	0	#DIV/0!	2	2	4				2731	140;2204;12713	True;True;True	143;2336;13529	323;5539;5540;32131
sp|Q9H9Y6|RPA2_HUMAN;tr|H7C0D9|H7C0D9_HUMAN	sp|Q9H9Y6|RPA2_HUMAN;tr|H7C0D9|H7C0D9_HUMAN	2;1	2;1	2;1	>sp|Q9H9Y6|RPA2_HUMAN DNA-directed RNA polymerase I subunit RPA2 OS=Homo sapiens OX=9606 GN=POLR1B PE=1 SV=2;>tr|H7C0D9|H7C0D9_HUMAN DNA-directed RNA polymerase I subunit RPA2 (Fragment) OS=Homo sapiens OX=9606 GN=POLR1B PE=1 SV=8	2	2	2	2	2	1	2	1	2	1	2	2	2	128.23	1135	1135;307	1	3	0	11.484	By MS/MS	By MS/MS	2	1	104420000	50672000	53750000	1832000	888980	942990	50672000	0	#DIV/0!	1	1	2				2714	75;7652	True;True	76;8054	165;166;19370
sp|Q9H9A5|CNO10_HUMAN;tr|H7C1X9|H7C1X9_HUMAN;tr|E9PCN5|E9PCN5_HUMAN	sp|Q9H9A5|CNO10_HUMAN;tr|H7C1X9|H7C1X9_HUMAN;tr|E9PCN5|E9PCN5_HUMAN	2;1;1	2;1;1	2;1;1	>sp|Q9H9A5|CNO10_HUMAN CCR4-NOT transcription complex subunit 10 OS=Homo sapiens OX=9606 GN=CNOT10 PE=1 SV=1;>tr|H7C1X9|H7C1X9_HUMAN CCR4-NOT transcription complex subunit 10 (Fragment) OS=Homo sapiens OX=9606 GN=CNOT10 PE=1 SV=1;>tr|E9PCN5|E9PCN5_HUMAN CC	3	2	2	2	1	2	1	2	1	2	3.4	3.4	3.4	82.309	744	744;210;609	1	3	0	18.131	By MS/MS	By MS/MS	1.6	3.4	64042000	64042000	0	1685300	1685300	0	64042000	0	#DIV/0!	1	2	3				2708	4679;6133	True;True	4942;6453	11691;15310;15311
sp|Q9H7E9|CH033_HUMAN;tr|A0A3B3IRR6|A0A3B3IRR6_HUMAN;tr|A0A3B3IT54|A0A3B3IT54_HUMAN;tr|A0A3B3ITA3|A0A3B3ITA3_HUMAN	sp|Q9H7E9|CH033_HUMAN;tr|A0A3B3IRR6|A0A3B3IRR6_HUMAN;tr|A0A3B3IT54|A0A3B3IT54_HUMAN;tr|A0A3B3ITA3|A0A3B3ITA3_HUMAN	2;1;1;1	2;1;1;1	2;1;1;1	>sp|Q9H7E9|CH033_HUMAN UPF0488 protein C8orf33 OS=Homo sapiens OX=9606 GN=C8orf33 PE=1 SV=1;>tr|A0A3B3IRR6|A0A3B3IRR6_HUMAN UPF0488 protein C8orf33 OS=Homo sapiens OX=9606 GN=C8orf33 PE=1 SV=1;>tr|A0A3B3IT54|A0A3B3IT54_HUMAN UPF0488 protein C8orf33 OS=Homo	4	2	2	2	2	1	2	1	2	1	13.5	13.5	13.5	24.992	229	229;226;236;248	1	3	0	14.3	By MS/MS	By matching	13.5	6.6	171080000	157390000	13688000	17108000	15739000	1368800	157390000	0	#DIV/0!	2	0	2				2695	42;1314	True;True	42;1391	89;3311;3312
sp|Q9H444|CHM4B_HUMAN	sp|Q9H444|CHM4B_HUMAN	1	1	1	>sp|Q9H444|CHM4B_HUMAN Charged multivesicular body protein 4b OS=Homo sapiens OX=9606 GN=CHMP4B PE=1 SV=1	1	1	1	1	1	1	1	1	1	1	7.1	7.1	7.1	24.95	224	224	1	3	0.00042017	11.067	By MS/MS	By MS/MS	7.1	7.1	227470000	127390000	100080000	16248000	9099000	7148700	127390000	0	#DIV/0!	2	1	3				2674	11543	TRUE	12283	29124;29125;29126
sp|Q9H1B7|I2BPL_HUMAN	sp|Q9H1B7|I2BPL_HUMAN	1	1	1	>sp|Q9H1B7|I2BPL_HUMAN Probable E3 ubiquitin-protein ligase IRF2BPL OS=Homo sapiens OX=9606 GN=IRF2BPL PE=1 SV=1	1	1	1	1	1	0	1	0	1	0	2.5	2.5	2.5	82.658	796	796	1	1	0.00037037	7.2232	By MS/MS	By matching	2.5	0	28524000	28524000	0	750620	750620	0	28524000	0	#DIV/0!	1	0	1				2645	16190	TRUE	17255	41016
sp|Q9GZP4|PITH1_HUMAN;tr|X6R8S9|X6R8S9_HUMAN	sp|Q9GZP4|PITH1_HUMAN;tr|X6R8S9|X6R8S9_HUMAN	2;1	2;1	2;1	>sp|Q9GZP4|PITH1_HUMAN PITH domain-containing protein 1 OS=Homo sapiens OX=9606 GN=PITHD1 PE=1 SV=1;>tr|X6R8S9|X6R8S9_HUMAN PITH domain-containing protein 1 OS=Homo sapiens OX=9606 GN=PITHD1 PE=1 SV=1	2	2	2	2	2	1	2	1	2	1	15.6	15.6	15.6	24.178	211	211;98	1	3	0	13.406	By MS/MS	By MS/MS	15.6	10	99987000	82610000	17377000	6665800	5507300	1158500	82610000	0	#DIV/0!	1	1	2				2621	4114;14737	True;True	4345;15707	10163;10164;37389
sp|Q9BVJ6|UT14A_HUMAN;tr|X6RJY0|X6RJY0_HUMAN;sp|Q5TAP6|UT14C_HUMAN	sp|Q9BVJ6|UT14A_HUMAN;tr|X6RJY0|X6RJY0_HUMAN;sp|Q5TAP6|UT14C_HUMAN	2;1;1	2;1;1	2;1;1	>sp|Q9BVJ6|UT14A_HUMAN U3 small nucleolar RNA-associated protein 14 homolog A OS=Homo sapiens OX=9606 GN=UTP14A PE=1 SV=1;>tr|X6RJY0|X6RJY0_HUMAN U3 small nucleolar RNA-associated protein 14 homolog A (Fragment) OS=Homo sapiens OX=9606 GN=UTP14A PE=1 SV=1;	3	2	2	2	2	2	2	2	2	2	3.1	3.1	3.1	87.977	771	771;320;766	1	4	0	17.596	By MS/MS	By MS/MS	3.1	3.1	68072000	32350000	35722000	1701800	808740	893060	32350000	0	#DIV/0!	2	2	4				2568	9773;13852	True;True	10290;14759	24528;24529;35069;35070
sp|Q9BV86|NTM1A_HUMAN;tr|S4R338|S4R338_HUMAN	sp|Q9BV86|NTM1A_HUMAN;tr|S4R338|S4R338_HUMAN	2;1	2;1	2;1	>sp|Q9BV86|NTM1A_HUMAN N-terminal Xaa-Pro-Lys N-methyltransferase 1 OS=Homo sapiens OX=9606 GN=NTMT1 PE=1 SV=3;>tr|S4R338|S4R338_HUMAN N-terminal Xaa-Pro-Lys N-methyltransferase 1 OS=Homo sapiens OX=9606 GN=NTMT1 PE=1 SV=1	2	2	2	2	2	1	2	1	2	1	10.8	10.8	10.8	25.387	223	223;135	1	3	0	12.636	By MS/MS	By MS/MS	10.8	3.1	104950000	71773000	33181000	10495000	7177300	3318100	71773000	0	#DIV/0!	2	2	4				2563	8746;11371	True;True	9203;12104	22074;22075;28701
sp|Q96QU8|XPO6_HUMAN;tr|H3BPG8|H3BPG8_HUMAN	sp|Q96QU8|XPO6_HUMAN;tr|H3BPG8|H3BPG8_HUMAN	2;1	2;1	2;1	>sp|Q96QU8|XPO6_HUMAN Exportin-6 OS=Homo sapiens OX=9606 GN=XPO6 PE=1 SV=1;>tr|H3BPG8|H3BPG8_HUMAN Exportin-6 (Fragment) OS=Homo sapiens OX=9606 GN=XPO6 PE=1 SV=1	2	2	2	2	2	1	2	1	2	1	1.8	1.8	1.8	128.88	1125	1125;161	1	3	0	13.445	By MS/MS	By MS/MS	1.8	1	31057000	18704000	12353000	597250	359690	237560	18704000	0	#DIV/0!	2	1	3				2431	268;2035	True;True	275;2152	638;5095;5096
sp|Q96JM3|CHAP1_HUMAN	sp|Q96JM3|CHAP1_HUMAN	2	2	2	>sp|Q96JM3|CHAP1_HUMAN Chromosome alignment-maintaining phosphoprotein 1 OS=Homo sapiens OX=9606 GN=CHAMP1 PE=1 SV=2	1	2	2	2	2	1	2	1	2	1	3.4	3.4	3.4	89.098	812	812	1	3	0	11.197	By MS/MS	By matching	3.4	1.5	161760000	137510000	24256000	2651900	2254200	397640	137510000	0	#DIV/0!	2	0	2				2403	8597;12890	True;True	9048;13717	21725;21726;32566
sp|Q96JJ7|TMX3_HUMAN;tr|B4DIE3|B4DIE3_HUMAN;tr|H3BPB3|H3BPB3_HUMAN	sp|Q96JJ7|TMX3_HUMAN;tr|B4DIE3|B4DIE3_HUMAN	3;2;1	3;2;1	3;2;1	>sp|Q96JJ7|TMX3_HUMAN Protein disulfide-isomerase TMX3 OS=Homo sapiens OX=9606 GN=TMX3 PE=1 SV=2;>tr|B4DIE3|B4DIE3_HUMAN Protein disulfide-isomerase TMX3 OS=Homo sapiens OX=9606 GN=TMX3 PE=1 SV=1	3	3	3	3	2	3	2	3	2	3	8.1	8.1	8.1	51.871	454	454;197;128	1	5	0	34.557	By MS/MS	By MS/MS	6.4	8.1	245320000	129130000	116190000	11151000	5869400	5281500	129130000	0	#DIV/0!	2	2	4				2402	10074;12435;14554	True;True;True	10618;13237;15513	25277;25278;31408;36909;36910
sp|Q96BR5|COA7_HUMAN	sp|Q96BR5|COA7_HUMAN	2	2	2	>sp|Q96BR5|COA7_HUMAN Cytochrome c oxidase assembly factor 7 OS=Homo sapiens OX=9606 GN=COA7 PE=1 SV=2	1	2	2	2	2	1	2	1	2	1	8.2	8.2	8.2	25.709	231	231	1	3	0.00041597	10.647	By MS/MS	By MS/MS	8.2	3.9	1272200000	1237400000	34788000	84811000	82492000	2319200	1237400000	0	#DIV/0!	2	1	3				2331	8067;9722	True;True	8489;10237	20365;20366;24397
sp|Q969X5|ERGI1_HUMAN	sp|Q969X5|ERGI1_HUMAN	2	2	2	>sp|Q969X5|ERGI1_HUMAN Endoplasmic reticulum-Golgi intermediate compartment protein 1 OS=Homo sapiens OX=9606 GN=ERGIC1 PE=1 SV=1	1	2	2	2	2	1	2	1	2	1	11	11	11	32.592	290	290	1	3	0	13.503	By MS/MS	By MS/MS	11	2.8	66880000	54564000	12316000	5573300	4547000	1026400	54564000	0	#DIV/0!	2	1	3				2313	6150;9445	True;True	6471;9947	15369;15370;23717
sp|Q969S9|RRF2M_HUMAN;tr|D6RAL1|D6RAL1_HUMAN	sp|Q969S9|RRF2M_HUMAN;tr|D6RAL1|D6RAL1_HUMAN	2;1	2;1	2;1	>sp|Q969S9|RRF2M_HUMAN Ribosome-releasing factor 2, mitochondrial OS=Homo sapiens OX=9606 GN=GFM2 PE=1 SV=1;>tr|D6RAL1|D6RAL1_HUMAN Ribosome-releasing factor 2, mitochondrial (Fragment) OS=Homo sapiens OX=9606 GN=GFM2 PE=1 SV=1	2	2	2	2	2	1	2	1	2	1	3.2	3.2	3.2	86.6	779	779;285	1	3	0	14.237	By MS/MS	By MS/MS	3.2	1.7	166730000	145410000	21316000	4168200	3635300	532900	145410000	0	#DIV/0!	2	1	3				2310	2375;10664	True;True	2514;11358	5973;5974;26971
sp|Q92979|NEP1_HUMAN;tr|V9GYP5|V9GYP5_HUMAN;tr|A0A087WWQ2|A0A087WWQ2_HUMAN	sp|Q92979|NEP1_HUMAN;tr|V9GYP5|V9GYP5_HUMAN;tr|A0A087WWQ2|A0A087WWQ2_HUMAN	2;1;1	2;1;1	2;1;1	>sp|Q92979|NEP1_HUMAN Ribosomal RNA small subunit methyltransferase NEP1 OS=Homo sapiens OX=9606 GN=EMG1 PE=1 SV=4;>tr|V9GYP5|V9GYP5_HUMAN Ribosomal RNA small subunit methyltransferase NEP1 (Fragment) OS=Homo sapiens OX=9606 GN=EMG1 PE=1 SV=2;>tr|A0A087WWQ	3	2	2	2	2	1	2	1	2	1	12.3	12.3	12.3	26.72	244	244;217;223	1	3	0	11.694	By MS/MS	By MS/MS	12.3	4.1	326020000	248190000	77827000	21735000	16546000	5188500	248190000	0	#DIV/0!	3	1	4				2298	134;2909	True;True	137;3069	305;306;7260
sp|Q92888|ARHG1_HUMAN;tr|M0QZR4|M0QZR4_HUMAN;tr|M0R3H5|M0R3H5_HUMAN;tr|M0R2C7|M0R2C7_HUMAN;tr|M0QYC1|M0QYC1_HUMAN	sp|Q92888|ARHG1_HUMAN;tr|M0QZR4|M0QZR4_HUMAN;tr|M0R3H5|M0R3H5_HUMAN;tr|M0R2C7|M0R2C7_HUMAN;tr|M0QYC1|M0QYC1_HUMAN	2;2;1;1;1	2;2;1;1;1	2;2;1;1;1	>sp|Q92888|ARHG1_HUMAN Rho guanine nucleotide exchange factor 1 OS=Homo sapiens OX=9606 GN=ARHGEF1 PE=1 SV=2;>tr|M0QZR4|M0QZR4_HUMAN Rho guanine nucleotide exchange factor 1 OS=Homo sapiens OX=9606 GN=ARHGEF1 PE=1 SV=1;>tr|M0R3H5|M0R3H5_HUMAN Rho guanine n	5	2	2	2	2	1	2	1	2	1	2.5	2.5	2.5	102.43	912	912;968;88;291;702	1	3	0	15.33	By MS/MS	By MS/MS	2.5	0.9	66936000	47723000	19213000	1487500	1060500	426940	47723000	0	#DIV/0!	1	1	2				2286	4157;11979	True;True	4394;12752	10283;30244;30245
sp|Q8N9Z2|CC71L_HUMAN	sp|Q8N9Z2|CC71L_HUMAN	1	1	1	>sp|Q8N9Z2|CC71L_HUMAN Coiled-coil domain-containing protein 71L OS=Homo sapiens OX=9606 GN=CCDC71L PE=1 SV=2	1	1	1	1	1	0	1	0	1	0	6	6	6	26.261	235	235	1	1	0.0058215	5.9026	By MS/MS	By matching	6	0	21369000	21369000	0	1526300	1526300	0	21369000	0	#DIV/0!	1	0	1				2144	11836	TRUE	12599	29824
sp|Q8N5N7|RM50_HUMAN	sp|Q8N5N7|RM50_HUMAN	1	1	1	>sp|Q8N5N7|RM50_HUMAN 39S ribosomal protein L50, mitochondrial OS=Homo sapiens OX=9606 GN=MRPL50 PE=1 SV=2	1	1	1	1	1	0	1	0	1	0	12.7	12.7	12.7	18.325	158	158	1	1	0.00073529	7.1452	By MS/MS	By matching	12.7	0	25389000	25389000	0	2821000	2821000	0	25389000	0	#DIV/0!	1	0	1				2131	3156	TRUE	3332	7844
sp|Q8N0U8|VKORL_HUMAN;tr|A0A3B3ISV4|A0A3B3ISV4_HUMAN	sp|Q8N0U8|VKORL_HUMAN;tr|A0A3B3ISV4|A0A3B3ISV4_HUMAN	1;1	1;1	1;1	>sp|Q8N0U8|VKORL_HUMAN Vitamin K epoxide reductase complex subunit 1-like protein 1 OS=Homo sapiens OX=9606 GN=VKORC1L1 PE=1 SV=2;>tr|A0A3B3ISV4|A0A3B3ISV4_HUMAN Vitamin K epoxide reductase complex subunit 1-like protein 1 OS=Homo sapiens OX=9606 GN=VKORC1	2	1	1	1	1	0	1	0	1	0	6.2	6.2	6.2	19.835	176	176;223	1	1	0.00073126	7.0908	By MS/MS	By matching	6.2	0	13786000	13786000	0	1969400	1969400	0	13786000	0	#DIV/0!	1	0	1				2107	4437	TRUE	4685	10993
sp|Q7Z7K0|COXM1_HUMAN	sp|Q7Z7K0|COXM1_HUMAN	1	1	1	>sp|Q7Z7K0|COXM1_HUMAN COX assembly mitochondrial protein homolog OS=Homo sapiens OX=9606 GN=CMC1 PE=1 SV=1	1	1	1	1	1	0	1	0	1	0	9.4	9.4	9.4	12.49	106	106	1	1	0.0055141	5.9343	By MS/MS	By matching	9.4	0	184260000	184260000	0	46065000	46065000	0	184260000	0	#DIV/0!	1	0	1				2027	701	TRUE	740	1780
sp|Q7L5D6|GET4_HUMAN;tr|C9JPA8|C9JPA8_HUMAN;tr|C9JY46|C9JY46_HUMAN;tr|C9JHN8|C9JHN8_HUMAN	sp|Q7L5D6|GET4_HUMAN;tr|C9JPA8|C9JPA8_HUMAN;tr|C9JY46|C9JY46_HUMAN;tr|C9JHN8|C9JHN8_HUMAN	2;1;1;1	2;1;1;1	2;1;1;1	>sp|Q7L5D6|GET4_HUMAN Golgi to ER traffic protein 4 homolog OS=Homo sapiens OX=9606 GN=GET4 PE=1 SV=1;>tr|C9JPA8|C9JPA8_HUMAN Golgi to ER traffic protein 4 homolog (Fragment) OS=Homo sapiens OX=9606 GN=GET4 PE=1 SV=2;>tr|C9JY46|C9JY46_HUMAN Golgi to ER tra	4	2	2	2	2	1	2	1	2	1	7.6	7.6	7.6	36.504	327	327;148;158;167	1	3	0	14.113	By MS/MS	By MS/MS	7.6	3.7	119330000	75567000	43760000	8523300	5397600	3125700	75567000	0	#DIV/0!	2	2	4				1993	7;14604	True;True	7;15566	14;37030;37031
sp|Q7KYR7|BT2A1_HUMAN	sp|Q7KYR7|BT2A1_HUMAN	1	1	1	>sp|Q7KYR7|BT2A1_HUMAN Butyrophilin subfamily 2 member A1 OS=Homo sapiens OX=9606 GN=BTN2A1 PE=1 SV=3	1	1	1	1	1	0	1	0	1	0	2.3	2.3	2.3	59.632	527	527	1	1	0.00037051	7.2239	By MS/MS	By matching	2.3	0	9977200	9977200	0	415720	415720	0	9977200	0	#DIV/0!	1	0	1				1980	12100	TRUE	12878	30568
sp|Q6YHK3|CD109_HUMAN	sp|Q6YHK3|CD109_HUMAN	2	2	2	>sp|Q6YHK3|CD109_HUMAN CD109 antigen OS=Homo sapiens OX=9606 GN=CD109 PE=1 SV=2	1	2	2	2	2	0	2	0	2	0	1.9	1.9	1.9	161.69	1445	1445	1	2	0	16.749	By MS/MS	By matching	1.9	0	36647000	36647000	0	555250	555250	0	36647000	0	#DIV/0!	2	0	2				1970	3721;12727	True;True	3931;13546	9214;32178
sp|Q6NZI2|CAVN1_HUMAN	sp|Q6NZI2|CAVN1_HUMAN	1	1	1	>sp|Q6NZI2|CAVN1_HUMAN Caveolae-associated protein 1 OS=Homo sapiens OX=9606 GN=CAVIN1 PE=1 SV=1	1	1	1	1	1	0	1	0	1	0	4.6	4.6	4.6	43.476	390	390	1	1	0.0076287	5.8006	By MS/MS	By matching	4.6	0	25947000	25947000	0	1621700	1621700	0	25947000	0	#DIV/0!	0	0	0				1930	6106	TRUE	6425	15245
sp|Q6NSJ5|LRC8E_HUMAN	sp|Q6NSJ5|LRC8E_HUMAN	1	1	1	>sp|Q6NSJ5|LRC8E_HUMAN Volume-regulated anion channel subunit LRRC8E OS=Homo sapiens OX=9606 GN=LRRC8E PE=1 SV=2	1	1	1	1	1	0	1	0	1	0	2.3	2.3	2.3	90.246	796	796	1	1	0.0064495	5.8855	By MS/MS	By matching	2.3	0	27090000	27090000	0	645010	645010	0	27090000	0	#DIV/0!	0	0	0				1923	443	TRUE	461	1085
sp|Q6DKJ4|NXN_HUMAN;tr|A0A0G2JQK5|A0A0G2JQK5_HUMAN;tr|I3L4V6|I3L4V6_HUMAN	sp|Q6DKJ4|NXN_HUMAN	3;1;1	3;1;1	3;1;1	>sp|Q6DKJ4|NXN_HUMAN Nucleoredoxin OS=Homo sapiens OX=9606 GN=NXN PE=1 SV=2	3	3	3	3	2	2	2	2	2	2	7.6	7.6	7.6	48.392	435	435;120;230	1	4	0	17.055	By MS/MS	By MS/MS	6	5.3	142870000	74535000	68332000	6494000	3388000	3106000	74535000	0	#DIV/0!	1	2	3				1910	2070;6752;15167	True;True;True	2193;7112;16172	5208;16874;16875;38511
sp|Q6A1A2|PDPK2_HUMAN;tr|E9PER6|E9PER6_HUMAN;sp|O15530|PDPK1_HUMAN;tr|H3BQ10|H3BQ10_HUMAN	sp|Q6A1A2|PDPK2_HUMAN;tr|E9PER6|E9PER6_HUMAN;sp|O15530|PDPK1_HUMAN;tr|H3BQ10|H3BQ10_HUMAN	2;2;2;1	2;2;2;1	2;2;2;1	>sp|Q6A1A2|PDPK2_HUMAN Putative 3-phosphoinositide-dependent protein kinase 2 OS=Homo sapiens OX=9606 GN=PDPK2P PE=5 SV=1;>tr|E9PER6|E9PER6_HUMAN 3-phosphoinositide-dependent protein kinase 1 OS=Homo sapiens OX=9606 GN=PDPK1 PE=1 SV=1;>sp|O15530|PDPK1_HUMA	4	2	2	2	2	1	2	1	2	1	6.1	6.1	6.1	44.765	396	396;529;556;149	1	3	0.00041982	11.025	By MS/MS	By MS/MS	6.1	2	56096000	48854000	7241800	2804800	2442700	362090	48854000	0	#DIV/0!	1	1	2				229	4230;7691	True;True	4467;8095	10455;19468;19469
sp|Q59GN2|R39L5_HUMAN;sp|P62891|RL39_HUMAN	sp|Q59GN2|R39L5_HUMAN;sp|P62891|RL39_HUMAN	1;1	1;1	1;1	>sp|Q59GN2|R39L5_HUMAN Putative 60S ribosomal protein L39-like 5 OS=Homo sapiens OX=9606 GN=RPL39P5 PE=5 SV=2;>sp|P62891|RL39_HUMAN 60S ribosomal protein L39 OS=Homo sapiens OX=9606 GN=RPL39 PE=1 SV=2	2	1	1	1	1	1	1	1	1	1	19.6	19.6	19.6	6.3225	51	51;51	1	3	0.00037538	7.4346	By MS/MS	By MS/MS	19.6	19.6	974990000	607360000	367640000	974990000	607360000	367640000	607360000	0	#DIV/0!	2	2	4				1327	11680	TRUE	12433	29458;29459;29460
sp|Q53H82|LACB2_HUMAN	sp|Q53H82|LACB2_HUMAN	2	2	2	>sp|Q53H82|LACB2_HUMAN Endoribonuclease LACTB2 OS=Homo sapiens OX=9606 GN=LACTB2 PE=1 SV=2	1	2	2	2	2	1	2	1	2	1	5.9	5.9	5.9	32.805	288	288	1	3	0	11.247	By MS/MS	By MS/MS	5.9	3.1	155450000	130190000	25264000	10363000	8679000	1684300	130190000	0	#DIV/0!	1	1	2				1835	3032;6656	True;True	3203;7013	7548;7549;16644
sp|Q4G0P3|HYDIN_HUMAN	sp|Q4G0P3|HYDIN_HUMAN	2	2	2	>sp|Q4G0P3|HYDIN_HUMAN Hydrocephalus-inducing protein homolog OS=Homo sapiens OX=9606 GN=HYDIN PE=1 SV=3	1	2	2	2	2	1	2	1	2	1	0.3	0.3	0.3	575.89	5121	5121	1	3	0.00041615	10.671	By MS/MS	By MS/MS	0.3	0.1	110480000	102890000	7597900	509140	474120	35013	102890000	0	#DIV/0!	1	1	2				1820	3169;3673	True;True	3345;3881	7870;7871;9103
sp|Q3ZAQ7|VMA21_HUMAN	sp|Q3ZAQ7|VMA21_HUMAN	1	1	1	>sp|Q3ZAQ7|VMA21_HUMAN Vacuolar ATPase assembly integral membrane protein VMA21 OS=Homo sapiens OX=9606 GN=VMA21 PE=1 SV=1	1	1	1	1	1	1	1	1	1	1	11.9	11.9	11.9	11.354	101	101	1	3	0.00039002	7.8764	By MS/MS	By MS/MS	11.9	11.9	185060000	185060000	0	46265000	46265000	0	185060000	0	#DIV/0!	3	2	5				1813	105	TRUE	106	238;239;240
sp|Q15061|WDR43_HUMAN;tr|C9JEE7|C9JEE7_HUMAN;tr|C9IZK7|C9IZK7_HUMAN	sp|Q15061|WDR43_HUMAN;tr|C9JEE7|C9JEE7_HUMAN;tr|C9IZK7|C9IZK7_HUMAN	2;1;1	2;1;1	2;1;1	>sp|Q15061|WDR43_HUMAN WD repeat-containing protein 43 OS=Homo sapiens OX=9606 GN=WDR43 PE=1 SV=3;>tr|C9JEE7|C9JEE7_HUMAN WD repeat-containing protein 43 (Fragment) OS=Homo sapiens OX=9606 GN=WDR43 PE=1 SV=1;>tr|C9IZK7|C9IZK7_HUMAN WD repeat-containing pro	3	2	2	2	2	1	2	1	2	1	3.2	3.2	3.2	74.89	677	677;147;187	1	3	0	12.491	By MS/MS	By MS/MS	3.2	1	42914000	31057000	11857000	1159800	839370	320470	31057000	0	#DIV/0!	2	1	3				1697	9923;10351	True;True	10444;10991	24878;24879;26138
sp|Q15054|DPOD3_HUMAN;tr|H0YEX7|H0YEX7_HUMAN	sp|Q15054|DPOD3_HUMAN;tr|H0YEX7|H0YEX7_HUMAN	2;1	2;1	2;1	>sp|Q15054|DPOD3_HUMAN DNA polymerase delta subunit 3 OS=Homo sapiens OX=9606 GN=POLD3 PE=1 SV=2;>tr|H0YEX7|H0YEX7_HUMAN DNA polymerase delta subunit 3 (Fragment) OS=Homo sapiens OX=9606 GN=POLD3 PE=1 SV=1	2	2	2	2	2	2	2	2	2	2	4.9	4.9	4.9	51.4	466	466;89	1	4	0	13.325	By MS/MS	By MS/MS	4.9	4.9	169980000	101220000	68763000	6799100	4048600	2750500	101220000	0	#DIV/0!	1	2	3				1694	6895;11846	True;True	7265;12611	17257;17258;29848;29849
sp|Q14999|CUL7_HUMAN	sp|Q14999|CUL7_HUMAN	1	1	1	>sp|Q14999|CUL7_HUMAN Cullin-7 OS=Homo sapiens OX=9606 GN=CUL7 PE=1 SV=2	1	1	1	1	1	0	1	0	1	0	0.5	0.5	0.5	191.16	1698	1698	1	1	0.0017668	6.693	By MS/MS	By matching	0.5	0	24529000	24529000	0	314470	314470	0	24529000	0	#DIV/0!	1	0	1				1673	13639	TRUE	14526	34500
sp|Q14554|PDIA5_HUMAN	sp|Q14554|PDIA5_HUMAN	2	2	2	>sp|Q14554|PDIA5_HUMAN Protein disulfide-isomerase A5 OS=Homo sapiens OX=9606 GN=PDIA5 PE=1 SV=1	1	2	2	2	2	1	2	1	2	1	3.3	3.3	3.3	59.594	519	519	1	3	0.00041528	10.613	By MS/MS	By matching	3.3	1.3	88590000	77860000	10730000	3543600	3114400	429210	77860000	0	#DIV/0!	2	0	2				1645	3584;16051	True;True	3790;17114	8892;40712;40713
sp|Q13948|CASP_HUMAN	sp|Q13948|CASP_HUMAN	2	2	2	>sp|Q13948|CASP_HUMAN Protein CASP OS=Homo sapiens OX=9606 GN=CUX1 PE=1 SV=2	1	2	2	2	2	1	2	1	2	1	4.3	4.3	4.3	77.454	678	678	1	3	0	12.195	By MS/MS	By MS/MS	4.3	2.5	39897000	26681000	13216000	814220	544510	269710	26681000	0	#DIV/0!	1	1	2				1611	6807;7572	True;True	7171;7970	17022;19149;19150
sp|Q13907|IDI1_HUMAN;tr|C9JD53|C9JD53_HUMAN;tr|C9JKM8|C9JKM8_HUMAN	sp|Q13907|IDI1_HUMAN;tr|C9JD53|C9JD53_HUMAN;tr|C9JKM8|C9JKM8_HUMAN	2;1;1	2;1;1	2;1;1	>sp|Q13907|IDI1_HUMAN Isopentenyl-diphosphate Delta-isomerase 1 OS=Homo sapiens OX=9606 GN=IDI1 PE=1 SV=2;>tr|C9JD53|C9JD53_HUMAN Isopentenyl-diphosphate Delta-isomerase 1 (Fragment) OS=Homo sapiens OX=9606 GN=IDI1 PE=1 SV=1;>tr|C9JKM8|C9JKM8_HUMAN Isopent	3	2	2	2	2	2	2	2	2	2	9.3	9.3	9.3	26.319	227	227;120;122	1	4	0	15.723	By MS/MS	By MS/MS	9.3	9.3	92077000	74276000	17800000	8370600	6752400	1618200	74276000	0	#DIV/0!	1	2	3				1610	371;6073	True;True	384;6388	900;901;15156;15157
sp|Q13425|SNTB2_HUMAN;tr|A0A140TA73|A0A140TA73_HUMAN	sp|Q13425|SNTB2_HUMAN;tr|A0A140TA73|A0A140TA73_HUMAN	2;1	2;1	2;1	>sp|Q13425|SNTB2_HUMAN Beta-2-syntrophin OS=Homo sapiens OX=9606 GN=SNTB2 PE=1 SV=1;>tr|A0A140TA73|A0A140TA73_HUMAN Beta-2-syntrophin (Fragment) OS=Homo sapiens OX=9606 GN=SNTB2 PE=1 SV=1	2	2	2	2	2	1	2	1	2	1	4.1	4.1	4.1	57.949	540	540;193	1	3	0	11.485	By MS/MS	By matching	4.1	1.7	113140000	87270000	25874000	3901500	3009300	892200	87270000	0	#DIV/0!	2	0	2				1564	451;12814	True;True	469;13638	1101;1102;32375
sp|Q12972|PP1R8_HUMAN;tr|A0A0A0MT09|A0A0A0MT09_HUMAN	sp|Q12972|PP1R8_HUMAN;tr|A0A0A0MT09|A0A0A0MT09_HUMAN	2;1	2;1	2;1	>sp|Q12972|PP1R8_HUMAN Nuclear inhibitor of protein phosphatase 1 OS=Homo sapiens OX=9606 GN=PPP1R8 PE=1 SV=2;>tr|A0A0A0MT09|A0A0A0MT09_HUMAN Nuclear inhibitor of protein phosphatase 1 (Fragment) OS=Homo sapiens OX=9606 GN=PPP1R8 PE=1 SV=1	2	2	2	2	2	1	2	1	2	1	10	10	10	38.478	351	351;205	1	3	0	13.13	By MS/MS	By matching	10	4.8	82728000	56033000	26695000	5909100	4002300	1906800	56033000	0	#DIV/0!	2	0	2				1517	6776;14580	True;True	7138;15541	16940;16941;36974
sp|Q08380|LG3BP_HUMAN	sp|Q08380|LG3BP_HUMAN	1	1	1	>sp|Q08380|LG3BP_HUMAN Galectin-3-binding protein OS=Homo sapiens OX=9606 GN=LGALS3BP PE=1 SV=1	1	1	1	1	1	0	1	0	1	0	2.9	2.9	2.9	65.33	585	585	1	1	0.00040437	8.7349	By MS/MS	By matching	2.9	0	39932000	39932000	0	1535900	1535900	0	39932000	0	#DIV/0!	1	0	1				1481	13698	TRUE	14591	34663
sp|Q02413|DSG1_HUMAN	sp|Q02413|DSG1_HUMAN	2	2	2	>sp|Q02413|DSG1_HUMAN Desmoglein-1 OS=Homo sapiens OX=9606 GN=DSG1 PE=1 SV=2	1	2	2	2	2	1	2	1	2	1	3.3	3.3	3.3	113.75	1049	1049	1	3	0	15.376	By MS/MS	By MS/MS	3.3	1.8	98722000	79722000	19001000	2407900	1944400	463430	79722000	0	#DIV/0!	1	1	2				1432	6722;16596	True;True	7082;17682	16805;16806;41973
sp|P82914|RT15_HUMAN	sp|P82914|RT15_HUMAN	1	1	1	>sp|P82914|RT15_HUMAN 28S ribosomal protein S15, mitochondrial OS=Homo sapiens OX=9606 GN=MRPS15 PE=1 SV=1	1	1	1	1	1	0	1	0	1	0	3.5	3.5	3.5	29.842	257	257	1	1	0.003079	6.3688	By MS/MS	By matching	3.5	0	206210000	206210000	0	13747000	13747000	0	206210000	0	#DIV/0!	1	0	1				1386	16344	TRUE	17416	41386
sp|P78368|KC1G2_HUMAN;sp|Q9Y6M4|KC1G3_HUMAN;tr|A0A087WW97|A0A087WW97_HUMAN;tr|A0A087WZK4|A0A087WZK4_HUMAN;tr|A0A0U1RQK2|A0A0U1RQK2_HUMAN;tr|H0YBN6|H0YBN6_HUMAN;tr|A0A0U1RR14|A0A0U1RR14_HUMAN;tr|A0A087WXD7|A0A087WXD7_HUMAN;tr|A0A087WWF5|A0A087WWF5_HUMAN;tr|K7ESB6|K7ESB6_HUMAN;tr|U3KQA5|U3KQA5_HUMAN;sp|Q9HCP0|KC1G1_HUMAN;tr|A0A0U1RQT7|A0A0U1RQT7_HUMAN;tr|Q8IXA3|Q8IXA3_HUMAN;tr|A0A0U1RQY7|A0A0U1RQY7…	sp|P78368|KC1G2_HUMAN;sp|Q9Y6M4|KC1G3_HUMAN;tr|A0A087WW97|A0A087WW97_HUMAN;tr|A0A087WZK4|A0A087WZK4_HUMAN;tr|A0A0U1RQK2|A0A0U1RQK2_HUMAN;tr|H0YBN6|H0YBN6_HUMAN;tr|A0A0U1RR14|A0A0U1RR14_HUMAN;tr|A0A087WXD7|A0A087WXD7_HUMAN;tr|A0A087WWF5|A0A087WWF5_HUMAN;tr|K7ESB6|K7ESB6_HUMAN;tr|U3KQA5|U3KQA5_HUMAN;sp|Q9HCP0|KC1G1_HUMAN;tr|A0A0U1RQT7|A0A0U1RQT7_HUMAN;tr|Q8IXA3|Q8IXA3_HUMAN;tr|A0A0U1RQY7|A0A0U1RQY7…	2;2;1;1;1;1;1;1;1;1;1;1;1;1;1;1	2;2;1;1;1;1;1;1;1;1;1;1;1;1;1;1	2;2;1;1;1;1;1;1;1;1;1;1;1;1;1;1	>sp|P78368|KC1G2_HUMAN Casein kinase I isoform gamma-2 OS=Homo sapiens OX=9606 GN=CSNK1G2 PE=1 SV=1;>sp|Q9Y6M4|KC1G3_HUMAN Casein kinase I isoform gamma-3 OS=Homo sapiens OX=9606 GN=CSNK1G3 PE=1 SV=2;>tr|A0A087WW97|A0A087WW97_HUMAN Casein kinase I isoform	16	2	2	2	2	1	2	1	2	1	4.1	4.1	4.1	47.457	415	415;447;100;114;138;164;183;206;235;299;422;422;430;438;459;475	1	3	0	11.889	By MS/MS	By matching	4.1	2.2	121040000	108710000	12333000	5763800	5176500	587310	108710000	0	#DIV/0!	2	0	2				1371	1060;8011	True;True	1131;8432	2696;2697;20223
sp|P60903|S10AA_HUMAN	sp|P60903|S10AA_HUMAN	1	1	1	>sp|P60903|S10AA_HUMAN Protein S100-A10 OS=Homo sapiens OX=9606 GN=S100A10 PE=1 SV=2	1	1	1	1	1	1	1	1	1	1	17.5	17.5	17.5	11.203	97	97	1	3	0.00038941	7.8703	By MS/MS	By matching	17.5	17.5	149820000	119000000	30820000	37455000	29750000	7705100	119000000	0	#DIV/0!	3	0	3				1243	2568	TRUE	2715	6425;6426;6427
sp|P51688|SPHM_HUMAN;tr|I3L2I6|I3L2I6_HUMAN;tr|I3L4B7|I3L4B7_HUMAN;tr|I3L2L4|I3L2L4_HUMAN;tr|I3NI22|I3NI22_HUMAN	sp|P51688|SPHM_HUMAN;tr|I3L2I6|I3L2I6_HUMAN;tr|I3L4B7|I3L4B7_HUMAN;tr|I3L2L4|I3L2L4_HUMAN;tr|I3NI22|I3NI22_HUMAN	2;1;1;1;1	2;1;1;1;1	2;1;1;1;1	>sp|P51688|SPHM_HUMAN N-sulphoglucosamine sulphohydrolase OS=Homo sapiens OX=9606 GN=SGSH PE=1 SV=1;>tr|I3L2I6|I3L2I6_HUMAN N-sulphoglucosamine sulphohydrolase (Fragment) OS=Homo sapiens OX=9606 GN=SGSH PE=1 SV=1;>tr|I3L4B7|I3L4B7_HUMAN N-sulphoglucosamine	5	2	2	2	2	0	2	0	2	0	4.8	4.8	4.8	56.695	502	502;106;110;187;194	1	2	0	12.98	By MS/MS	By matching	4.8	0	201250000	201250000	0	9147900	9147900	0	201250000	0	#DIV/0!	2	0	2				1149	215;12647	True;True	221;13458	513;31960
sp|P45985|MP2K4_HUMAN	sp|P45985|MP2K4_HUMAN	2	2	2	>sp|P45985|MP2K4_HUMAN Dual specificity mitogen-activated protein kinase kinase 4 OS=Homo sapiens OX=9606 GN=MAP2K4 PE=1 SV=1	1	2	2	2	1	1	1	1	1	1	7.5	7.5	7.5	44.287	399	399	1	2	0	14.527	By MS/MS	By MS/MS	3.3	4.3	83836000	45168000	38669000	3645100	1963800	1681300	45168000	0	#DIV/0!	1	1	2				1029	4072;15937	True;True	4300;16997	10061;40461
sp|P45877|PPIC_HUMAN	sp|P45877|PPIC_HUMAN	2	2	2	>sp|P45877|PPIC_HUMAN Peptidyl-prolyl cis-trans isomerase C OS=Homo sapiens OX=9606 GN=PPIC PE=1 SV=1	1	2	2	2	2	2	2	2	2	2	10.8	10.8	10.8	22.763	212	212	1	4	0	16.664	By MS/MS	By MS/MS	10.8	10.8	61063000	55968000	5095100	6784800	6218700	566120	55968000	0	#DIV/0!	2	1	3				1025	13837;14082	True;True	14743;15010	35030;35031;35692;35693
sp|P42356|PI4KA_HUMAN	sp|P42356|PI4KA_HUMAN	1	1	1	>sp|P42356|PI4KA_HUMAN Phosphatidylinositol 4-kinase alpha OS=Homo sapiens OX=9606 GN=PI4KA PE=1 SV=4	1	1	1	1	1	0	1	0	1	0	0.7	0.7	0.7	236.83	2102	2102	1	1	0.0055321	5.9472	By MS/MS	By matching	0.7	0	137100000	137100000	0	1161900	1161900	0	137100000	0	#DIV/0!	1	0	1				1003	14525	TRUE	15481	36830
sp|P38432|COIL_HUMAN	sp|P38432|COIL_HUMAN	2	2	2	>sp|P38432|COIL_HUMAN Coilin OS=Homo sapiens OX=9606 GN=COIL PE=1 SV=1	1	2	2	2	2	1	2	1	2	1	5.6	5.6	5.6	62.608	576	576	1	3	0	14.516	By MS/MS	By MS/MS	5.6	2.8	182020000	92606000	89414000	7000800	3561800	3439000	92606000	0	#DIV/0!	2	1	3				968	8622;11210	True;True	9073;11935	21779;28334;28335
sp|P36639|8ODP_HUMAN	sp|P36639|8ODP_HUMAN	1	1	1	>sp|P36639|8ODP_HUMAN 7,8-dihydro-8-oxoguanine triphosphatase OS=Homo sapiens OX=9606 GN=NUDT1 PE=1 SV=3	1	1	1	1	1	0	1	0	1	0	6.6	6.6	6.6	22.519	197	197	1	1	0.00672	5.8373	By MS/MS	By matching	6.6	0	72482000	72482000	0	7248200	7248200	0	72482000	0	#DIV/0!	1	0	1				953	3931	TRUE	4153	9696
sp|P32780|TF2H1_HUMAN	sp|P32780|TF2H1_HUMAN	1	1	1	>sp|P32780|TF2H1_HUMAN General transcription factor IIH subunit 1 OS=Homo sapiens OX=9606 GN=GTF2H1 PE=1 SV=1	1	1	1	1	1	0	1	0	1	0	2.4	2.4	2.4	62.031	548	548	1	1	0.0027529	6.413	By MS/MS	By matching	2.4	0	28141000	28141000	0	938050	938050	0	28141000	0	#DIV/0!	1	0	1				906	10296	TRUE	10916	25967
sp|P30499|1C01_HUMAN;tr|A0A140TA21|A0A140TA21_HUMAN;tr|A0A140TA05|A0A140TA05_HUMAN;tr|F6U0H7|F6U0H7_HUMAN;tr|A0A140T9D4|A0A140T9D4_HUMAN;tr|A0A140T9L3|A0A140T9L3_HUMAN;tr|A0A140T9E1|A0A140T9E1_HUMAN;tr|A0A140T942|A0A140T942_HUMAN;tr|A0A1W2PR11|A0A1W2PR11_HUMAN;sp|P30480|1B42_HUMAN;sp|P30460|1B08_HUMAN;sp|P01889|1B07_HUMAN;tr|A0A1W2PPR8|A0A1W2PPR8_HUMAN;sp|Q29963|1C06_HUMAN;sp|Q29865|1C18_HUMAN;tr…	sp|P30499|1C01_HUMAN;tr|A0A140TA21|A0A140TA21_HUMAN;tr|A0A140TA05|A0A140TA05_HUMAN;tr|F6U0H7|F6U0H7_HUMAN;tr|A0A140T9D4|A0A140T9D4_HUMAN;tr|A0A140T9L3|A0A140T9L3_HUMAN;tr|A0A140T9E1|A0A140T9E1_HUMAN;tr|A0A140T942|A0A140T942_HUMAN;tr|A0A1W2PR11|A0A1W2PR11_HUMAN;sp|P30480|1B42_HUMAN;sp|P30460|1B08_HUMAN;sp|P01889|1B07_HUMAN;tr|A0A1W2PPR8|A0A1W2PPR8_HUMAN;sp|Q29963|1C06_HUMAN;sp|Q29865|1C18_HUMAN;tr…	3;2;2;2;2;2;2;2;2;2;2;2;2;2;2;2;2;2;1;1;1;1;1;1;1;1;1;1;1;1;1;1;1;1;1;1;1;1;1;1;1;1;1;1;1	2;2;2;2;2;2;2;2;2;2;2;2;2;2;2;2;2;2;1;1;1;1;1;1;1;1;1;1;1;1;1;1;1;1;1;1;1;1;1;1;1;1;1;1;1	0;0;0;0;0;0;0;0;0;0;0;0;0;0;0;0;0;0;0;0;0;0;0;0;0;0;0;0;0;0;0;0;0;0;0;0;0;0;0;0;0;0;0;0;0	>sp|P30499|1C01_HUMAN HLA class I histocompatibility antigen, Cw-1 alpha chain OS=Homo sapiens OX=9606 GN=HLA-C PE=1 SV=1;>tr|A0A140TA21|A0A140TA21_HUMAN HLA class I histocompatibility antigen, B-46 alpha chain OS=Homo sapiens OX=9606 GN=HLA-B PE=1 SV=1;>t	45	3	2	0	3	1	2	1	0	0	10.7	7.7	0	40.964	366	366;224;224;246;246;261;261;261;325;362;362;362;363;366;366;368;372;397;131;131;131;241;244;244;244;261;355;358;362;362;362;362;362;362;362;362;362;362;362;366;366;366;366;368;372	1	3	0	13.979	By MS/MS	By matching	10.7	3.8	322270000	225650000	96619000	21484000	15043000	6441300	225650000	0	#DIV/0!	2	0	2				879	3643;13110;16127	True;True;False	3850;13949;17190	9030;9031;33094;40880
sp|P28289|TMOD1_HUMAN	sp|P28289|TMOD1_HUMAN	1	1	1	>sp|P28289|TMOD1_HUMAN Tropomodulin-1 OS=Homo sapiens OX=9606 GN=TMOD1 PE=1 SV=1	1	1	1	1	1	0	1	0	1	0	4.5	4.5	4.5	40.569	359	359	1	1	0.0052476	6.0156	By MS/MS	By matching	4.5	0	19484000	19484000	0	1025500	1025500	0	19484000	0	#DIV/0!	1	0	1				851	13689	TRUE	14582	34646
sp|P27449|VATL_HUMAN	sp|P27449|VATL_HUMAN	1	1	1	>sp|P27449|VATL_HUMAN V-type proton ATPase 16 kDa proteolipid subunit OS=Homo sapiens OX=9606 GN=ATP6V0C PE=1 SV=1	1	1	1	1	1	0	1	0	1	0	11.6	11.6	11.6	15.736	155	155	1	1	0.00039277	7.973	By MS/MS	By matching	11.6	0	70675000	70675000	0	23558000	23558000	0	70675000	0	#DIV/0!	1	0	1				837	12367	TRUE	13164	31235
sp|P27338|AOFB_HUMAN	sp|P27338|AOFB_HUMAN	1	1	1	>sp|P27338|AOFB_HUMAN Amine oxidase [flavin-containing] B OS=Homo sapiens OX=9606 GN=MAOB PE=1 SV=3	1	1	1	1	1	0	1	0	1	0	2.9	2.9	2.9	58.762	520	520	1	1	0.00037355	7.3495	By MS/MS	By matching	2.9	0	29425000	29425000	0	1014600	1014600	0	29425000	0	#DIV/0!	1	0	1				834	16574	TRUE	17659	41925
sp|P26885|FKBP2_HUMAN	sp|P26885|FKBP2_HUMAN	1	1	1	>sp|P26885|FKBP2_HUMAN Peptidyl-prolyl cis-trans isomerase FKBP2 OS=Homo sapiens OX=9606 GN=FKBP2 PE=1 SV=2	1	1	1	1	1	1	1	1	1	1	8.5	8.5	8.5	15.649	142	142	1	2	0.00038124	7.5706	By MS/MS	By MS/MS	8.5	8.5	170510000	170510000	0	24358000	24358000	0	170510000	0	#DIV/0!	1	1	2				831	9770	TRUE	10287	24520;24521
sp|P23919|KTHY_HUMAN;tr|H7BZ20|H7BZ20_HUMAN;tr|H7C312|H7C312_HUMAN	sp|P23919|KTHY_HUMAN;tr|H7BZ20|H7BZ20_HUMAN;tr|H7C312|H7C312_HUMAN	4;3;2	4;3;2	4;3;2	>sp|P23919|KTHY_HUMAN Thymidylate kinase OS=Homo sapiens OX=9606 GN=DTYMK PE=1 SV=4;>tr|H7BZ20|H7BZ20_HUMAN Thymidylate kinase (Fragment) OS=Homo sapiens OX=9606 GN=DTYMK PE=1 SV=1;>tr|H7C312|H7C312_HUMAN Thymidylate kinase (Fragment) OS=Homo sapiens OX=96	3	4	4	4	2	4	2	4	2	4	21.2	21.2	21.2	23.819	212	212;192;170	1	7	0	29.352	By MS/MS	By MS/MS	10.4	21.2	200120000	136110000	64013000	11772000	8006200	3765500	136110000	0	#DIV/0!	2	5	7				799	9515;12408;13211;16019	True;True;True;True	10020;13206;14062;17082	23878;31330;31331;33342;33343;40642;40643
sp|P14406|CX7A2_HUMAN;tr|D6RIE3|D6RIE3_HUMAN;tr|D6RGV5|D6RGV5_HUMAN;tr|H0UI06|H0UI06_HUMAN	sp|P14406|CX7A2_HUMAN;tr|D6RIE3|D6RIE3_HUMAN;tr|D6RGV5|D6RGV5_HUMAN;tr|H0UI06|H0UI06_HUMAN	1;1;1;1	1;1;1;1	1;1;1;1	>sp|P14406|CX7A2_HUMAN Cytochrome c oxidase subunit 7A2, mitochondrial OS=Homo sapiens OX=9606 GN=COX7A2 PE=1 SV=1;>tr|D6RIE3|D6RIE3_HUMAN Cytochrome c oxidase subunit 7A2, mitochondrial OS=Homo sapiens OX=9606 GN=COX7A2 PE=1 SV=1;>tr|D6RGV5|D6RGV5_HUMAN C	4	1	1	1	1	0	1	0	1	0	15.7	15.7	15.7	9.3959	83	83;91;103;115	1	1	0.00037608	7.4482	By MS/MS	By matching	15.7	0	123390000	123390000	0	30849000	30849000	0	123390000	0	#DIV/0!	1	0	1				679	7985	TRUE	8405	20173
sp|P11532|DMD_HUMAN;tr|Q14172|Q14172_HUMAN;tr|A0A087WV90|A0A087WV90_HUMAN;tr|E9PDN5|E9PDN5_HUMAN;tr|A0A087WTU7|A0A087WTU7_HUMAN;tr|A0A075B6G3|A0A075B6G3_HUMAN	sp|P11532|DMD_HUMAN;tr|Q14172|Q14172_HUMAN;tr|A0A087WV90|A0A087WV90_HUMAN;tr|E9PDN5|E9PDN5_HUMAN;tr|A0A087WTU7|A0A087WTU7_HUMAN;tr|A0A075B6G3|A0A075B6G3_HUMAN	2;1;1;1;1;1	2;1;1;1;1;1	2;1;1;1;1;1	>sp|P11532|DMD_HUMAN Dystrophin OS=Homo sapiens OX=9606 GN=DMD PE=1 SV=3;>tr|Q14172|Q14172_HUMAN Duchenne muscular dystrophy protein (Fragment) OS=Homo sapiens OX=9606 GN=DMD PE=1 SV=1;>tr|A0A087WV90|A0A087WV90_HUMAN Dystrophin OS=Homo sapiens OX=9606 GN=D	6	2	2	2	2	1	2	1	2	1	0.8	0.8	0.8	426.74	3685	3685;101;3680;3681;3684;3685	1	3	0.00041442	10.453	By MS/MS	By MS/MS	0.8	0.4	605700000	590310000	15385000	3059100	2981400	77704	590310000	0	#DIV/0!	1	1	2				640	9242;14729	True;True	9731;15697	23237;37364;37365
sp|P10412|H14_HUMAN;sp|P22492|H1T_HUMAN;sp|Q02539|H11_HUMAN	sp|P10412|H14_HUMAN	8;3;3	1;0;0	1;0;0	>sp|P10412|H14_HUMAN Histone H1.4 OS=Homo sapiens OX=9606 GN=HIST1H1E PE=1 SV=2	3	8	1	1	8	7	1	0	1	0	26.5	9.1	9.1	21.865	219	219;207;215	1	1	0.00038008	7.5395	By MS/MS	By matching	26.5	17.4	26172000	26172000	0	2908100	2908100	0	26172000	0	#DIV/0!	1	0	1				614	659;660;1196;7050;7057;12228;12378;12379	False;False;False;False;False;True;False;False	694;695;1270;7427;7434;13016;13175;13176	1670;1671;1672;1673;1674;1675;1676;1677;3032;3033;17672;17673;17689;17690;17691;17692;30890;31258;31259;31260;31261;31262;31263
sp|P0DMP2|SRG2B_HUMAN;tr|A0A286YEY3|A0A286YEY3_HUMAN;sp|P0DJJ0|SRG2C_HUMAN;tr|A0A075B7B5|A0A075B7B5_HUMAN;tr|B7ZM87|B7ZM87_HUMAN;sp|O75044|SRGP2_HUMAN	sp|P0DMP2|SRG2B_HUMAN;tr|A0A286YEY3|A0A286YEY3_HUMAN;sp|P0DJJ0|SRG2C_HUMAN;tr|A0A075B7B5|A0A075B7B5_HUMAN;tr|B7ZM87|B7ZM87_HUMAN;sp|O75044|SRGP2_HUMAN	1;1;1;1;1;1	1;1;1;1;1;1	1;1;1;1;1;1	>sp|P0DMP2|SRG2B_HUMAN SLIT-ROBO Rho GTPase-activating protein 2B OS=Homo sapiens OX=9606 GN=SRGAP2B PE=3 SV=1;>tr|A0A286YEY3|A0A286YEY3_HUMAN SLIT-ROBO Rho GTPase-activating protein 2B OS=Homo sapiens OX=9606 GN=SRGAP2B PE=1 SV=1;>sp|P0DJJ0|SRG2C_HUMAN SL	6	1	1	1	1	0	1	0	1	0	2.2	2.2	2.2	53.405	458	458;459;459;789;1070;1071	1	1	0.0040527	6.2596	By MS/MS	By matching	2.2	0	15157000	15157000	0	688960	688960	0	15157000	0	#DIV/0!	1	0	1				326	4159	TRUE	4396	10286
sp|P09234|RU1C_HUMAN;tr|A0A0A0MRR7|A0A0A0MRR7_HUMAN	sp|P09234|RU1C_HUMAN;tr|A0A0A0MRR7|A0A0A0MRR7_HUMAN	1;1	1;1	1;1	>sp|P09234|RU1C_HUMAN U1 small nuclear ribonucleoprotein C OS=Homo sapiens OX=9606 GN=SNRPC PE=1 SV=1;>tr|A0A0A0MRR7|A0A0A0MRR7_HUMAN U1 small nuclear ribonucleoprotein C OS=Homo sapiens OX=9606 GN=SNRPC PE=1 SV=1	2	1	1	1	1	0	1	0	1	0	7.5	7.5	7.5	17.394	159	159;180	1	1	0.001768	6.7156	By MS/MS	By matching	7.5	0	40833000	40833000	0	6805500	6805500	0	40833000	0	#DIV/0!	1	0	1				587	15926	TRUE	16985	40440
sp|P09104|ENOG_HUMAN;tr|F5H0C8|F5H0C8_HUMAN;tr|F5H1C3|F5H1C3_HUMAN;tr|U3KQP4|U3KQP4_HUMAN	sp|P09104|ENOG_HUMAN;tr|F5H0C8|F5H0C8_HUMAN;tr|F5H1C3|F5H1C3_HUMAN	4;3;2;1	3;2;1;1	3;2;1;1	>sp|P09104|ENOG_HUMAN Gamma-enolase OS=Homo sapiens OX=9606 GN=ENO2 PE=1 SV=3;>tr|F5H0C8|F5H0C8_HUMAN Gamma-enolase OS=Homo sapiens OX=9606 GN=ENO2 PE=1 SV=1;>tr|F5H1C3|F5H1C3_HUMAN Gamma-enolase (Fragment) OS=Homo sapiens OX=9606 GN=ENO2 PE=1 SV=1	4	4	3	3	3	3	2	2	2	2	13.1	9	9	47.268	434	434;315;103;73	1	4	0	19.861	By MS/MS	By MS/MS	9.4	10.8	80760000	69030000	11729000	4038000	3451500	586460	69030000	0	#DIV/0!	1	1	2				583	178;4888;8054;16268	False;True;True;True	183;5157;8476;17339	426;427;428;429;12180;12181;20337;41207
sp|P08579|RU2B_HUMAN	sp|P08579|RU2B_HUMAN	2	1	1	>sp|P08579|RU2B_HUMAN U2 small nuclear ribonucleoprotein B OS=Homo sapiens OX=9606 GN=SNRPB2 PE=1 SV=1	1	2	1	1	2	1	1	0	1	0	8	4.4	4.4	25.486	225	225	1	1	0.0061389	5.8944	By MS/MS	By matching	8	3.6	34240000	34240000	0	3424000	3424000	0	34240000	0	#DIV/0!	1	0	1				572	4962;11609	False;True	5235;12350	12341;12342;29281
sp|O95881|TXD12_HUMAN	sp|O95881|TXD12_HUMAN	1	1	1	>sp|O95881|TXD12_HUMAN Thioredoxin domain-containing protein 12 OS=Homo sapiens OX=9606 GN=TXNDC12 PE=1 SV=1	1	1	1	1	1	0	1	0	1	0	5.2	5.2	5.2	19.206	172	172	1	1	0.0030769	6.3642	By MS/MS	By matching	5.2	0	44863000	44863000	0	4486300	4486300	0	44863000	0	#DIV/0!	1	0	1				468	6293	TRUE	6617	15723
sp|O95169|NDUB8_HUMAN;tr|K9J7I2|K9J7I2_HUMAN;tr|E9PQ68|E9PQ68_HUMAN	sp|O95169|NDUB8_HUMAN;tr|K9J7I2|K9J7I2_HUMAN;tr|E9PQ68|E9PQ68_HUMAN	2;1;1	2;1;1	2;1;1	>sp|O95169|NDUB8_HUMAN NADH dehydrogenase [ubiquinone] 1 beta subcomplex subunit 8, mitochondrial OS=Homo sapiens OX=9606 GN=NDUFB8 PE=1 SV=1;>tr|K9J7I2|K9J7I2_HUMAN Uncharacterized protein OS=Homo sapiens OX=9606 PE=1 SV=1;>tr|E9PQ68|E9PQ68_HUMAN Uncharac	3	2	2	2	2	1	2	1	2	1	12.4	12.4	12.4	21.766	186	186;107;159	1	3	0	12.016	By MS/MS	By matching	12.4	6.5	105590000	88283000	17308000	13199000	11035000	2163500	88283000	0	#DIV/0!	1	0	1				430	2137;11895	True;True	2265;12660	5373;5374;29956
sp|O95140|MFN2_HUMAN	sp|O95140|MFN2_HUMAN	2	2	2	>sp|O95140|MFN2_HUMAN Mitofusin-2 OS=Homo sapiens OX=9606 GN=MFN2 PE=1 SV=3	1	2	2	2	2	2	2	2	2	2	3	3	3	86.401	757	757	1	4	0	13.858	By MS/MS	By MS/MS	3	3	64147000	55556000	8590800	1564500	1355000	209530	55556000	0	#DIV/0!	1	2	3				428	11555;14139	True;True	12295;15072	29152;29153;35837;35838
sp|O75477|ERLN1_HUMAN;tr|B0QZ43|B0QZ43_HUMAN	sp|O75477|ERLN1_HUMAN;tr|B0QZ43|B0QZ43_HUMAN	4;3	2;1	2;1	>sp|O75477|ERLN1_HUMAN Erlin-1 OS=Homo sapiens OX=9606 GN=ERLIN1 PE=1 SV=1;>tr|B0QZ43|B0QZ43_HUMAN Erlin-1 (Fragment) OS=Homo sapiens OX=9606 GN=ERLIN1 PE=1 SV=1	2	4	2	2	3	3	2	1	2	1	14.7	7.8	7.8	38.925	346	346;275	1	3	0	14.417	By MS/MS	By matching	11.3	9.8	76249000	63540000	12708000	4013100	3344200	668860	63540000	0	#DIV/0!	2	0	2				360	5848;6700;9645;13072	True;False;True;False	6159;7059;10157;13908	14615;16760;16761;24207;24208;32999
sp|O75348|VATG1_HUMAN	sp|O75348|VATG1_HUMAN	1	1	1	>sp|O75348|VATG1_HUMAN V-type proton ATPase subunit G 1 OS=Homo sapiens OX=9606 GN=ATP6V1G1 PE=1 SV=3	1	1	1	1	1	0	1	0	1	0	7.6	7.6	7.6	13.757	118	118	1	1	0.001071	6.812	By MS/MS	By matching	7.6	0	26869000	26869000	0	3838400	3838400	0	26869000	0	#DIV/0!	1	0	1				347	10419	TRUE	11074	26327
sp|O60488|ACSL4_HUMAN;tr|D6RF95|D6RF95_HUMAN	sp|O60488|ACSL4_HUMAN	5;1	3;1	3;1	>sp|O60488|ACSL4_HUMAN Long-chain-fatty-acid--CoA ligase 4 OS=Homo sapiens OX=9606 GN=ACSL4 PE=1 SV=2	2	5	3	3	4	4	2	2	2	2	12	7.9	7.9	79.187	711	711;154	1	4	0	23.046	By MS/MS	By MS/MS	9.8	8.4	132590000	51288000	81304000	3788300	1465400	2323000	51288000	0	#DIV/0!	1	2	3				293	2479;6038;9223;9505;15268	True;True;False;False;True	2623;6352;9712;10010;16289	6234;15065;23189;23190;23860;23861;38760;38761
sp|O15460|P4HA2_HUMAN;tr|E7ENX0|E7ENX0_HUMAN;tr|E7EPI9|E7EPI9_HUMAN	sp|O15460|P4HA2_HUMAN	3;1;1	3;1;1	3;1;1	>sp|O15460|P4HA2_HUMAN Prolyl 4-hydroxylase subunit alpha-2 OS=Homo sapiens OX=9606 GN=P4HA2 PE=1 SV=1	3	3	3	3	3	1	3	1	3	1	12.3	12.3	12.3	60.901	535	535;204;236	1	4	0	18.557	By MS/MS	By MS/MS	12.3	4.1	182970000	141860000	41113000	6099100	4728700	1370400	141860000	0	#DIV/0!	2	1	3				225	1061;12142;13164	True;True;True	1132;12923;14012	2698;2699;30668;33236
sp|O15031|PLXB2_HUMAN	sp|O15031|PLXB2_HUMAN	2	2	2	>sp|O15031|PLXB2_HUMAN Plexin-B2 OS=Homo sapiens OX=9606 GN=PLXNB2 PE=1 SV=3	1	2	2	2	2	1	2	1	2	1	1.7	1.7	1.7	205.12	1838	1838	1	3	0	14.203	By MS/MS	By matching	1.7	0.8	46869000	40779000	6090100	520770	453100	67667	40779000	0	#DIV/0!	2	0	2				194	12039;12268	True;True	12813;13057	30403;30984;30985
sp|O14880|MGST3_HUMAN;tr|Q5VV89|Q5VV89_HUMAN;tr|Q5VV87|Q5VV87_HUMAN	sp|O14880|MGST3_HUMAN;tr|Q5VV89|Q5VV89_HUMAN;tr|Q5VV87|Q5VV87_HUMAN	2;2;1	2;2;1	2;2;1	>sp|O14880|MGST3_HUMAN Microsomal glutathione S-transferase 3 OS=Homo sapiens OX=9606 GN=MGST3 PE=1 SV=1;>tr|Q5VV89|Q5VV89_HUMAN Microsomal glutathione S-transferase 3 OS=Homo sapiens OX=9606 GN=MGST3 PE=1 SV=1;>tr|Q5VV87|Q5VV87_HUMAN Microsomal glutathion	3	2	2	2	2	1	2	1	2	1	18.4	18.4	18.4	16.516	152	152;166;129	1	3	0	13.763	By MS/MS	By MS/MS	18.4	8.6	177180000	120290000	56883000	25311000	17185000	8126200	120290000	0	#DIV/0!	1	1	2				181	5694;15181	True;True	5999;16186	14243;14244;38543
sp|A8MXV4|NUD19_HUMAN	sp|A8MXV4|NUD19_HUMAN	2	2	2	>sp|A8MXV4|NUD19_HUMAN Nucleoside diphosphate-linked moiety X motif 19 OS=Homo sapiens OX=9606 GN=NUDT19 PE=1 SV=1	1	2	2	2	2	1	2	1	2	1	6.9	6.9	6.9	42.233	375	375	1	3	0	12.776	By MS/MS	By matching	6.9	3.7	187370000	141430000	45949000	11022000	8319100	2702900	141430000	0	#DIV/0!	1	0	1				107	2409;5464	True;True	2550;5755	6060;6061;13633
sp|A6NHL2|TBAL3_HUMAN	sp|A6NHL2|TBAL3_HUMAN	4	1	1	>sp|A6NHL2|TBAL3_HUMAN Tubulin alpha chain-like 3 OS=Homo sapiens OX=9606 GN=TUBAL3 PE=1 SV=2	1	4	1	1	4	3	1	0	1	0	6.5	3.8	3.8	49.908	446	446	1	1	0.0021082	6.6312	By MS/MS	By matching	6.5	2.7	46857000	46857000	0	1952400	1952400	0	46857000	0	#DIV/0!	1	0	1				103	3364;7689;7690;12252	False;False;False;True	3555;3556;8092;8093;8094;13040	8345;8346;8347;8348;19452;19453;19454;19455;19456;19457;19458;19459;19460;19461;19462;19463;19464;19465;19466;19467;30944
sp|Q7Z5H4|VN1R5_HUMAN	sp|Q7Z5H4|VN1R5_HUMAN	1	1	1	>sp|Q7Z5H4|VN1R5_HUMAN Vomeronasal type-1 receptor 5 OS=Homo sapiens OX=9606 GN=VN1R5 PE=2 SV=2	1	1	1	1	1	1	1	1	1	1	2	2	2	40.778	357	357	1	4	0.0040147	6.1946	By MS/MS	By matching	2	2	4995900000	4958600000	37312000	832640000	826430000	6218700	4959000000	38410000	129.107	3	0	3				2019	14860	TRUE	15846	37778;37779;37780;37781
sp|Q8NBJ4|GOLM1_HUMAN;tr|C9JYM4|C9JYM4_HUMAN;tr|F8WAT9|F8WAT9_HUMAN	sp|Q8NBJ4|GOLM1_HUMAN	20;2;1	20;2;1	20;2;1	>sp|Q8NBJ4|GOLM1_HUMAN Golgi membrane protein 1 OS=Homo sapiens OX=9606 GN=GOLM1 PE=1 SV=1	3	20	20	20	20	5	20	5	20	5	52.4	52.4	52.4	45.333	401	401;121;105	1	43	0	216.62	By MS/MS	By MS/MS	52.4	15	62834000000	62267000000	566590000	2513400000	2490700000	22664000	61470000000	687770000	89.3758	48	5	53				2148	1460;2154;2243;2536;4359;4360;4433;6658;8395;9219;9317;9382;9383;10652;10653;10654;11717;11809;12865;12866	True;True;True;True;True;True;True;True;True;True;True;True;True;True;True;True;True;True;True;True	1545;2284;2378;2682;4600;4601;4681;7015;8834;9708;9810;9878;9879;9880;11345;11346;11347;12471;12571;13690;13691	3685;5415;5646;5647;5648;6361;10744;10745;10986;16647;16648;16649;16650;21186;23181;23182;23183;23184;23393;23394;23560;23561;23562;23563;23564;23565;23566;26945;26946;26947;26948;26949;26950;26951;26952;26953;29541;29542;29543;29758;32506;32507;32508
sp|P04083|ANXA1_HUMAN;tr|Q5T3N1|Q5T3N1_HUMAN;tr|Q5T3N0|Q5T3N0_HUMAN	sp|P04083|ANXA1_HUMAN;tr|Q5T3N1|Q5T3N1_HUMAN	13;8;6	13;8;6	13;8;6	>sp|P04083|ANXA1_HUMAN Annexin A1 OS=Homo sapiens OX=9606 GN=ANXA1 PE=1 SV=2;>tr|Q5T3N1|Q5T3N1_HUMAN Annexin (Fragment) OS=Homo sapiens OX=9606 GN=ANXA1 PE=1 SV=1	3	13	13	13	13	8	13	8	13	8	41	41	41	38.714	346	346;204;115	1	35	0	117.92	By MS/MS	By MS/MS	41	29.2	5152100000	4927700000	224400000	257610000	246390000	11220000	4516800000	296330000	15.2425	31	4	35				502	187;962;4528;4762;5086;5132;5133;7140;10514;11339;13821;14939;14940	True;True;True;True;True;True;True;True;True;True;True;True;True	191;1028;1029;4781;5027;5363;5412;5413;7521;11198;12070;14727;15931;15932	444;445;446;447;2442;2443;2444;2445;2446;2447;2448;2449;11217;11218;11219;11885;11886;11887;11888;12633;12634;12769;12770;12771;12772;12773;12774;17953;26600;26601;28629;34997;37988;37989;37990
tr|A0A075B730|A0A075B730_HUMAN;sp|P58107|EPIPL_HUMAN	tr|A0A075B730|A0A075B730_HUMAN;sp|P58107|EPIPL_HUMAN	10;10	7;7	7;7	>tr|A0A075B730|A0A075B730_HUMAN Epiplakin OS=Homo sapiens OX=9606 GN=EPPK1 PE=1 SV=2;>sp|P58107|EPIPL_HUMAN Epiplakin OS=Homo sapiens OX=9606 GN=EPPK1 PE=1 SV=3	2	10	7	7	10	4	7	2	7	2	16.9	12.4	12.4	553.12	5063	5063;5088	1	12	0	57.463	By MS/MS	By MS/MS	16.9	7.5	430820000	396920000	33896000	1583900	1459300	124620	390700000	41545000	9.40426	10	0	10				1230	1478;1498;4407;4408;5014;7517;8592;9545;11908;15361	True;True;False;True;True;True;False;True;True;False	1563;1583;4652;4653;5289;7911;9043;10051;12674;16388	3722;3723;3764;10889;10890;10891;10892;12474;19010;21714;21715;23944;29994;29995;29996;29997;38978
sp|Q09666|AHNK_HUMAN;tr|E9PQE3|E9PQE3_HUMAN;tr|E9PJZ0|E9PJZ0_HUMAN;tr|E9PKR9|E9PKR9_HUMAN;tr|E9PJC6|E9PJC6_HUMAN;tr|E9PLK4|E9PLK4_HUMAN	sp|Q09666|AHNK_HUMAN	34;1;1;1;1;1	34;1;1;1;1;1	34;1;1;1;1;1	>sp|Q09666|AHNK_HUMAN Neuroblast differentiation-associated protein AHNAK OS=Homo sapiens OX=9606 GN=AHNAK PE=1 SV=2	6	34	34	34	34	25	34	25	34	25	15.5	15.5	15.5	629.09	5890	5890;85;121;123;131;144	1	71	0	247.46	By MS/MS	By MS/MS	15.5	12	4856600000	4226600000	629990000	12916000	11241000	1675500	3597500000	751340000	4.78811	42	3	45				1489	257;2846;3553;4015;4016;4519;4538;4549;5025;5805;6579;6727;6728;6744;6745;6746;6747;6748;6749;6750;8475;9089;9362;13871;14417;14418;14419;14424;14425;14458;14719;14881;15283;15372	True;True;True;True;True;True;True;True;True;True;True;True;True;True;True;True;True;True;True;True;True;True;True;True;True;True;True;True;True;True;True;True;True;True	264;3004;3758;4242;4243;4772;4791;4802;5301;6114;6932;7087;7088;7104;7105;7106;7107;7108;7109;7110;8919;9575;9857;14781;15368;15369;15370;15375;15376;15409;15686;15870;16306;16399	611;612;7120;7121;8807;8808;9915;9916;9917;9918;9919;9920;11199;11243;11244;11264;11265;12496;12497;14508;16458;16817;16818;16819;16820;16857;16858;16859;16860;16861;16862;16863;16864;16865;16866;16867;16868;16869;16870;16871;21402;22887;22888;23505;23506;35123;35124;36551;36552;36553;36554;36555;36556;36557;36558;36559;36560;36569;36570;36571;36572;36573;36651;36652;37326;37327;37841;38807;38808…
sp|Q16658|FSCN1_HUMAN;tr|C9JPH9|C9JPH9_HUMAN;tr|C9JFC0|C9JFC0_HUMAN;tr|A0A0A0MSB2|A0A0A0MSB2_HUMAN	sp|Q16658|FSCN1_HUMAN	9;2;2;2	9;2;2;2	9;2;2;2	>sp|Q16658|FSCN1_HUMAN Fascin OS=Homo sapiens OX=9606 GN=FSCN1 PE=1 SV=3	4	9	9	9	9	8	9	8	9	8	24.3	24.3	24.3	54.529	493	493;120;132;137	1	26	0	74.446	By MS/MS	By MS/MS	24.3	22.3	5660400000	4655600000	1004700000	202160000	166270000	35884000	4634400000	1004400000	4.6141	18	9	27				1783	3731;8383;9707;12955;15967;15975;16294;16370;16619	True;True;True;True;True;True;True;True;True	3941;8820;10222;13783;17027;17036;17365;17443;17706	9232;9233;9234;9235;21154;21155;21156;21157;24361;24362;24363;24364;32698;32699;32700;32701;40524;40525;40544;40545;41275;41276;41277;41441;42023;42024
tr|A0A0U1RQQ4|A0A0U1RQQ4_HUMAN;sp|Q9UNN8|EPCR_HUMAN	tr|A0A0U1RQQ4|A0A0U1RQQ4_HUMAN;sp|Q9UNN8|EPCR_HUMAN	2;2	2;2	2;2	>tr|A0A0U1RQQ4|A0A0U1RQQ4_HUMAN Endothelial protein C receptor (Fragment) OS=Homo sapiens OX=9606 GN=PROCR PE=1 SV=1;>sp|Q9UNN8|EPCR_HUMAN Endothelial protein C receptor OS=Homo sapiens OX=9606 GN=PROCR PE=1 SV=1	2	2	2	2	2	2	2	2	2	2	12.2	12.2	12.2	24.284	213	213;238	1	4	0	14.858	By MS/MS	By MS/MS	12.2	12.2	147890000	120200000	27698000	14789000	12020000	2769800	120370000	28684000	4.19642	2	1	3				3031	13581;13916	True;True	14465;14828	34357;34358;35226;35227
sp|Q9Y305|ACOT9_HUMAN;tr|H7C5Q2|H7C5Q2_HUMAN;tr|C9J7L8|C9J7L8_HUMAN	sp|Q9Y305|ACOT9_HUMAN;tr|H7C5Q2|H7C5Q2_HUMAN	7;5;3	7;5;3	7;5;3	>sp|Q9Y305|ACOT9_HUMAN Acyl-coenzyme A thioesterase 9, mitochondrial OS=Homo sapiens OX=9606 GN=ACOT9 PE=1 SV=2;>tr|H7C5Q2|H7C5Q2_HUMAN Acyl-coenzyme A thioesterase 9, mitochondrial (Fragment) OS=Homo sapiens OX=9606 GN=ACOT9 PE=1 SV=1	3	7	7	7	6	6	6	6	6	6	18.2	18.2	18.2	49.901	439	439;264;136	1	12	0	48.832	By MS/MS	By MS/MS	15.9	15.9	1169000000	899640000	269380000	41751000	32130000	9620800	920640000	259700000	3.54501	7	1	8				3089	2718;3994;4899;5640;8688;14217;16379	True;True;True;True;True;True;True	2871;4218;5168;5940;9140;15158;17452	6796;9848;12209;12210;14110;14111;21925;21926;36060;36061;41461;41462
sp|O75351|VPS4B_HUMAN	sp|O75351|VPS4B_HUMAN	3	2	2	>sp|O75351|VPS4B_HUMAN Vacuolar protein sorting-associated protein 4B OS=Homo sapiens OX=9606 GN=VPS4B PE=1 SV=2	1	3	2	2	3	2	2	2	2	2	8.8	6.1	6.1	49.301	444	444	1	4	0	14.272	By matching	By MS/MS	8.8	6.1	347680000	310160000	37525000	13907000	12406000	1501000	271160000	78101000	3.47191	0	2	2				348	4620;7007;8262	False;True;True	4880;7384;8695	11537;17552;17553;20846;20847
tr|B3KSI3|B3KSI3_HUMAN;sp|O15382|BCAT2_HUMAN;tr|M0QXF9|M0QXF9_HUMAN;tr|M0QZ10|M0QZ10_HUMAN;tr|M0QZP4|M0QZP4_HUMAN;tr|M0R2K7|M0R2K7_HUMAN	tr|B3KSI3|B3KSI3_HUMAN;sp|O15382|BCAT2_HUMAN;tr|M0QXF9|M0QXF9_HUMAN;tr|M0QZ10|M0QZ10_HUMAN;tr|M0QZP4|M0QZP4_HUMAN	5;5;5;4;3;1	5;5;5;4;3;1	5;5;5;4;3;1	>tr|B3KSI3|B3KSI3_HUMAN Branched-chain-amino-acid aminotransferase OS=Homo sapiens OX=9606 GN=BCAT2 PE=1 SV=1;>sp|O15382|BCAT2_HUMAN Branched-chain-amino-acid aminotransferase, mitochondrial OS=Homo sapiens OX=9606 GN=BCAT2 PE=1 SV=2;>tr|M0QXF9|M0QXF9_HUMA	6	5	5	5	5	4	5	4	5	4	17.6	17.6	17.6	39.915	352	352;392;445;405;313;108	1	9	0	31.581	By MS/MS	By MS/MS	17.6	15.3	400070000	296940000	103130000	26671000	19796000	6875400	313090000	91313000	3.42876	4	2	6				220	497;1536;7288;8108;11749	True;True;True;True;True	517;1624;7673;8533;12504	1220;3844;3845;18385;18386;20486;20487;29614;29615
sp|Q13162|PRDX4_HUMAN;tr|H7C3T4|H7C3T4_HUMAN;tr|A6NJJ0|A6NJJ0_HUMAN;tr|A6NG45|A6NG45_HUMAN	sp|Q13162|PRDX4_HUMAN;tr|H7C3T4|H7C3T4_HUMAN	9;7;2;2	7;5;2;2	7;5;2;2	>sp|Q13162|PRDX4_HUMAN Peroxiredoxin-4 OS=Homo sapiens OX=9606 GN=PRDX4 PE=1 SV=1;>tr|H7C3T4|H7C3T4_HUMAN Peroxiredoxin-4 (Fragment) OS=Homo sapiens OX=9606 GN=PRDX4 PE=1 SV=1	4	9	7	7	9	9	7	7	7	7	36.5	32.1	32.1	30.54	271	271;161;185;186	1	27	0	61.821	By MS/MS	By MS/MS	36.5	36.5	10166000000	8011800000	2153900000	635350000	500730000	134620000	7864900000	2356900000	3.33697	25	15	40				1540	2366;4739;4740;6574;6732;9824;11434;11524;15491	True;False;False;True;True;True;True;True;True	2504;5003;5004;6927;7092;10342;12172;12264;16523	5951;5952;5953;11828;11829;11830;11831;11832;11833;16444;16445;16446;16447;16828;16829;16830;16831;24653;24654;24655;28852;28853;29082;29083;29084;29085;29086;39311;39312;39313;39314;39315;39316
sp|P35232|PHB_HUMAN;tr|C9JW96|C9JW96_HUMAN;tr|C9JZ20|C9JZ20_HUMAN;tr|E7ESE2|E7ESE2_HUMAN;tr|E9PCW0|E9PCW0_HUMAN;tr|D6RBK0|D6RBK0_HUMAN	sp|P35232|PHB_HUMAN;tr|C9JW96|C9JW96_HUMAN;tr|C9JZ20|C9JZ20_HUMAN;tr|E7ESE2|E7ESE2_HUMAN;tr|E9PCW0|E9PCW0_HUMAN;tr|D6RBK0|D6RBK0_HUMAN	14;12;11;11;11;7	14;12;11;11;11;7	14;12;11;11;11;7	>sp|P35232|PHB_HUMAN Prohibitin OS=Homo sapiens OX=9606 GN=PHB PE=1 SV=1;>tr|C9JW96|C9JW96_HUMAN Prohibitin (Fragment) OS=Homo sapiens OX=9606 GN=PHB PE=1 SV=2;>tr|C9JZ20|C9JZ20_HUMAN Prohibitin (Fragment) OS=Homo sapiens OX=9606 GN=PHB PE=1 SV=1;>tr|E7ESE	6	14	14	14	14	12	14	12	14	12	72.1	72.1	72.1	29.804	272	272;246;201;202;216;124	1	39	0	128.22	By MS/MS	By MS/MS	72.1	60.3	22225000000	16972000000	5253600000	1234700000	942870000	291860000	17013000000	5271600000	3.22729	32	23	55				924	51;156;1420;2024;2579;3341;3525;5195;5930;6295;7211;10712;11099;15092	True;True;True;True;True;True;True;True;True;True;True;True;True;True	51;160;1503;2140;2726;3526;3729;5480;6242;6619;7595;11407;11820;16092	104;105;106;107;108;109;371;372;373;374;3584;5068;5069;6453;6454;8265;8266;8747;12941;12942;14801;14802;14803;14804;15726;15727;15728;15729;18170;18171;18172;18173;27082;27083;27084;28088;28089;38330;38331
sp|P04899|GNAI2_HUMAN	sp|P04899|GNAI2_HUMAN	6	6	4	>sp|P04899|GNAI2_HUMAN Guanine nucleotide-binding protein G(i) subunit alpha-2 OS=Homo sapiens OX=9606 GN=GNAI2 PE=1 SV=3	1	6	6	4	6	5	6	5	4	3	23.9	23.9	17.5	40.45	355	355	1	13	0	47.41	By MS/MS	By MS/MS	23.9	19.2	1676200000	1257300000	418850000	98599000	73961000	24638000	1248500000	389120000	3.20852	7	5	12				513	947;1515;3248;5691;8734;14013	True;True;True;True;True;True	1008;1601;1602;3430;5996;9191;14936	2402;2403;3801;3802;3803;3804;8061;14239;14240;22047;22048;35480;35481
sp|P82933|RT09_HUMAN	sp|P82933|RT09_HUMAN	3	3	3	>sp|P82933|RT09_HUMAN 28S ribosomal protein S9, mitochondrial OS=Homo sapiens OX=9606 GN=MRPS9 PE=1 SV=2	1	3	3	3	3	2	3	2	3	2	9.1	9.1	9.1	45.834	396	396	1	6	0	21.611	By MS/MS	By MS/MS	9.1	6.3	475800000	316530000	159270000	19032000	12661000	6370700	355200000	113160000	3.13892	4	2	6				1388	531;3023;9414	True;True;True	556;3191;3192;9915	1334;1335;7526;7527;7528;23647
sp|P27144|KAD4_HUMAN;tr|D3DQ64|D3DQ64_HUMAN	sp|P27144|KAD4_HUMAN;tr|D3DQ64|D3DQ64_HUMAN	5;3	5;3	5;3	>sp|P27144|KAD4_HUMAN Adenylate kinase 4, mitochondrial OS=Homo sapiens OX=9606 GN=AK4 PE=1 SV=1;>tr|D3DQ64|D3DQ64_HUMAN Adenylate kinase 4, mitochondrial OS=Homo sapiens OX=9606 GN=AK4 PE=1 SV=1	2	5	5	5	4	4	4	4	4	4	26.9	26.9	26.9	25.268	223	223;171	1	8	0	32.296	By MS/MS	By MS/MS	23.3	21.1	281810000	222060000	59753000	18787000	14804000	3983600	215110000	69210000	3.10808	3	1	4				833	1424;5172;5688;12636;15888	True;True;True;True;True	1508;5454;5993;13446;16946	3595;3596;12872;14231;14232;31934;31935;40350
sp|P21912|SDHB_HUMAN;tr|A0A087WXX8|A0A087WXX8_HUMAN;tr|A0A087WWT1|A0A087WWT1_HUMAN	sp|P21912|SDHB_HUMAN;tr|A0A087WXX8|A0A087WXX8_HUMAN;tr|A0A087WWT1|A0A087WWT1_HUMAN	3;2;2	3;2;2	3;2;2	>sp|P21912|SDHB_HUMAN Succinate dehydrogenase [ubiquinone] iron-sulfur subunit, mitochondrial OS=Homo sapiens OX=9606 GN=SDHB PE=1 SV=3;>tr|A0A087WXX8|A0A087WXX8_HUMAN Succinate dehydrogenase [ubiquinone] iron-sulfur subunit, mitochondrial (Fragment) OS=Ho	3	3	3	3	3	3	3	3	3	3	12.5	12.5	12.5	31.629	280	280;123;200	1	6	0	20.215	By MS/MS	By MS/MS	12.5	12.5	941350000	705540000	235820000	52297000	39196000	13101000	718920000	232340000	3.09426	2	2	4				770	2048;6216;9233	True;True;True	2166;6538;9722	5137;5138;15536;15537;23216;23217
sp|Q06323|PSME1_HUMAN;tr|H0YKK6|H0YKK6_HUMAN;tr|H0YLU2|H0YLU2_HUMAN	sp|Q06323|PSME1_HUMAN;tr|H0YKK6|H0YKK6_HUMAN;tr|H0YLU2|H0YLU2_HUMAN	4;2;2	4;2;2	4;2;2	>sp|Q06323|PSME1_HUMAN Proteasome activator complex subunit 1 OS=Homo sapiens OX=9606 GN=PSME1 PE=1 SV=1;>tr|H0YKK6|H0YKK6_HUMAN Proteasome activator complex subunit 1 OS=Homo sapiens OX=9606 GN=PSME1 PE=1 SV=1;>tr|H0YLU2|H0YLU2_HUMAN Proteasome activator	3	4	4	4	4	3	4	3	4	3	17.7	17.7	17.7	28.723	249	249;90;114	1	9	0	24.402	By MS/MS	By MS/MS	17.7	13.3	493580000	381230000	112350000	32905000	25415000	7490100	373620000	124680000	2.99663	5	1	6				1460	7806;10532;13293;14544	True;True;True;True	8218;11221;14153;15503	19759;19760;19761;19762;26661;26662;33550;33551;36882
tr|B7Z6D5|B7Z6D5_HUMAN;sp|Q96GQ7|DDX27_HUMAN;tr|A0A087X059|A0A087X059_HUMAN	tr|B7Z6D5|B7Z6D5_HUMAN;sp|Q96GQ7|DDX27_HUMAN;tr|A0A087X059|A0A087X059_HUMAN	2;2;1	2;2;1	2;2;1	>tr|B7Z6D5|B7Z6D5_HUMAN Probable ATP-dependent RNA helicase DDX27 OS=Homo sapiens OX=9606 GN=DDX27 PE=1 SV=1;>sp|Q96GQ7|DDX27_HUMAN Probable ATP-dependent RNA helicase DDX27 OS=Homo sapiens OX=9606 GN=DDX27 PE=1 SV=2;>tr|A0A087X059|A0A087X059_HUMAN Probabl	3	2	2	2	2	2	2	2	2	2	2.9	2.9	2.9	86.604	765	765;796;275	1	4	0	11.916	By MS/MS	By MS/MS	2.9	2.9	86640000	61788000	24852000	2280000	1626000	654010	65722000	21962000	2.99253	2	1	3				2379	127;856	True;True	130;907	292;293;2167;2168
sp|P62316|SMD2_HUMAN;tr|K7EJB5|K7EJB5_HUMAN;tr|K7ERG4|K7ERG4_HUMAN	sp|P62316|SMD2_HUMAN;tr|K7EJB5|K7EJB5_HUMAN	3;2;1	3;2;1	3;2;1	>sp|P62316|SMD2_HUMAN Small nuclear ribonucleoprotein Sm D2 OS=Homo sapiens OX=9606 GN=SNRPD2 PE=1 SV=1;>tr|K7EJB5|K7EJB5_HUMAN Small nuclear ribonucleoprotein Sm D2 OS=Homo sapiens OX=9606 GN=SNRPD2 PE=1 SV=1	3	3	3	3	3	3	3	3	3	3	30.5	30.5	30.5	13.527	118	118;54;78	1	6	0	19.997	By MS/MS	By MS/MS	30.5	30.5	495000000	353730000	141270000	70714000	50533000	20181000	373610000	127310000	2.93465	1	4	5				1304	2954;4346;11917	True;True;True	3119;4587;12684	7359;7360;10719;10720;30015;30016
sp|Q9Y696|CLIC4_HUMAN;tr|A6PVS0|A6PVS0_HUMAN;tr|A0A2R8Y4M1|A0A2R8Y4M1_HUMAN;tr|A0A2R8YGW2|A0A2R8YGW2_HUMAN;tr|A0A2R8Y615|A0A2R8Y615_HUMAN;sp|O15247|CLIC2_HUMAN;sp|Q9NZA1|CLIC5_HUMAN;sp|Q96NY7|CLIC6_HUMAN	sp|Q9Y696|CLIC4_HUMAN	3;1;1;1;1;1;1;1	3;1;1;1;1;1;1;1	3;1;1;1;1;1;1;1	>sp|Q9Y696|CLIC4_HUMAN Chloride intracellular channel protein 4 OS=Homo sapiens OX=9606 GN=CLIC4 PE=1 SV=4	8	3	3	3	3	3	3	3	3	3	11.9	11.9	11.9	28.772	253	253;133;200;222;242;247;410;704	1	6	0	20.389	By MS/MS	By MS/MS	11.9	11.9	449360000	290280000	159080000	29957000	19352000	10605000	339900000	116140000	2.92664	2	1	3				3174	5494;7961;16374	True;True;True	5786;8380;17447	13712;13713;20119;20120;41449;41450
sp|P07686|HEXB_HUMAN;tr|Q5URX0|Q5URX0_HUMAN;tr|H0YA83|H0YA83_HUMAN;tr|H0Y9B6|H0Y9B6_HUMAN	sp|P07686|HEXB_HUMAN;tr|Q5URX0|Q5URX0_HUMAN;tr|H0YA83|H0YA83_HUMAN	7;6;5;3	7;6;5;3	7;6;5;3	>sp|P07686|HEXB_HUMAN Beta-hexosaminidase subunit beta OS=Homo sapiens OX=9606 GN=HEXB PE=1 SV=3;>tr|Q5URX0|Q5URX0_HUMAN Beta-hexosaminidase subunit beta OS=Homo sapiens OX=9606 GN=HEXB PE=1 SV=1;>tr|H0YA83|H0YA83_HUMAN Beta-hexosaminidase subunit beta (Fr	4	7	7	7	7	4	7	4	7	4	14.2	14.2	14.2	63.111	556	556;331;170;202	1	11	0	42.457	By MS/MS	By MS/MS	14.2	7.2	679730000	554730000	124990000	23439000	19129000	4310100	508060000	176910000	2.87186	4	2	6				553	7218;7552;7553;13598;14936;15083;16636	True;True;True;True;True;True;True	7602;7949;7950;14483;15928;16083;17723	18192;19098;19099;19100;19101;34397;34398;37983;37984;38306;42062
tr|J3QQZ9|J3QQZ9_HUMAN;sp|Q9NVS9|PNPO_HUMAN;tr|A0A286YFL3|A0A286YFL3_HUMAN;tr|J3QQV6|J3QQV6_HUMAN	tr|J3QQZ9|J3QQZ9_HUMAN;sp|Q9NVS9|PNPO_HUMAN;tr|A0A286YFL3|A0A286YFL3_HUMAN;tr|J3QQV6|J3QQV6_HUMAN	2;2;1;1	2;2;1;1	2;2;1;1	>tr|J3QQZ9|J3QQZ9_HUMAN Pyridoxine-5-phosphate oxidase (Fragment) OS=Homo sapiens OX=9606 GN=PNPO PE=1 SV=2;>sp|Q9NVS9|PNPO_HUMAN Pyridoxine-5-phosphate oxidase OS=Homo sapiens OX=9606 GN=PNPO PE=1 SV=1;>tr|A0A286YFL3|A0A286YFL3_HUMAN Pyridoxine-5-phosp	4	2	2	2	2	2	2	2	2	2	9.7	9.7	9.7	27.312	238	238;261;151;165	1	4	0	12.454	By MS/MS	By matching	9.7	9.7	110040000	81273000	28769000	10004000	7388500	2615400	82142000	29108000	2.82197	2	0	2				2827	3473;4804	True;True	3673;5069	8616;8617;11994;11995
sp|O95292|VAPB_HUMAN;tr|E5RK64|E5RK64_HUMAN	sp|O95292|VAPB_HUMAN	5;2	5;2	5;2	>sp|O95292|VAPB_HUMAN Vesicle-associated membrane protein-associated protein B/C OS=Homo sapiens OX=9606 GN=VAPB PE=1 SV=3	2	5	5	5	4	4	4	4	4	4	31.7	31.7	31.7	27.228	243	243;71	1	9	0	36.623	By MS/MS	By MS/MS	23.5	25.1	467330000	373770000	93558000	31155000	24918000	6237200	347230000	124020000	2.79979	4	2	6				437	3844;3963;12660;14154;14509	True;True;True;True;True	4066;4185;13472;15088;15463	9504;9767;9768;31989;31990;35875;36767;36768;36769
sp|P53007|TXTP_HUMAN;tr|B4DP62|B4DP62_HUMAN	sp|P53007|TXTP_HUMAN	3;1	3;1	3;1	>sp|P53007|TXTP_HUMAN Tricarboxylate transport protein, mitochondrial OS=Homo sapiens OX=9606 GN=SLC25A1 PE=1 SV=2	2	3	3	3	3	3	3	3	3	3	9.3	9.3	9.3	34.012	311	311;208	1	10	0	19.497	By MS/MS	By MS/MS	9.3	9.3	626660000	460280000	166380000	36862000	27075000	9787200	431210000	155830000	2.76718	5	3	8				1173	3479;4822;12389	True;True;True	3679;3680;5087;13186	8629;8630;8631;8632;12033;12034;31283;31284;31285;31286
sp|P42126|ECI1_HUMAN;tr|Q96DC0|Q96DC0_HUMAN;tr|H3BS70|H3BS70_HUMAN	sp|P42126|ECI1_HUMAN;tr|Q96DC0|Q96DC0_HUMAN;tr|H3BS70|H3BS70_HUMAN	6;5;4	6;5;4	6;5;4	>sp|P42126|ECI1_HUMAN Enoyl-CoA delta isomerase 1, mitochondrial OS=Homo sapiens OX=9606 GN=ECI1 PE=1 SV=1;>tr|Q96DC0|Q96DC0_HUMAN DCI protein OS=Homo sapiens OX=9606 GN=ECI1 PE=1 SV=1;>tr|H3BS70|H3BS70_HUMAN Enoyl-CoA delta isomerase 1, mitochondrial (Fra	3	6	6	6	6	6	6	6	6	6	21.2	21.2	21.2	32.816	302	302;243;224	1	17	0	41.7	By MS/MS	By MS/MS	21.2	21.2	2543500000	1870600000	672910000	169570000	124710000	44861000	1700300000	618780000	2.74783	10	4	14				997	1480;1594;2245;12651;12754;15166	True;True;True;True;True;True	1565;1684;2380;13462;13463;13576;16170;16171	3728;3729;3979;3980;5651;5652;5653;31969;31970;31971;32240;32241;32242;38507;38508;38509;38510
tr|H3BQQ9|H3BQQ9_HUMAN;sp|P63279|UBC9_HUMAN;tr|B0QYN7|B0QYN7_HUMAN;tr|H3BPC4|H3BPC4_HUMAN;tr|H3BRD1|H3BRD1_HUMAN	tr|H3BQQ9|H3BQQ9_HUMAN;sp|P63279|UBC9_HUMAN;tr|B0QYN7|B0QYN7_HUMAN;tr|H3BPC4|H3BPC4_HUMAN	4;4;4;3;1	4;4;4;3;1	4;4;4;3;1	>tr|H3BQQ9|H3BQQ9_HUMAN SUMO-conjugating enzyme UBC9 (Fragment) OS=Homo sapiens OX=9606 GN=UBE2I PE=1 SV=1;>sp|P63279|UBC9_HUMAN SUMO-conjugating enzyme UBC9 OS=Homo sapiens OX=9606 GN=UBE2I PE=1 SV=1;>tr|B0QYN7|B0QYN7_HUMAN SUMO-conjugating enzyme UBC9 OS	5	4	4	4	4	4	4	4	4	4	21.9	21.9	21.9	15.516	137	137;158;184;70;29	1	11	0	26.53	By MS/MS	By MS/MS	21.9	21.9	917110000	624870000	292240000	131020000	89268000	41748000	677770000	251610000	2.69373	4	4	8				1348	1800;5107;7061;12327	True;True;True;True	1905;5386;7438;13122	4521;4522;4523;4524;12710;12711;17699;17700;17701;31140;31141
sp|Q9UIJ7|KAD3_HUMAN	sp|Q9UIJ7|KAD3_HUMAN	4	4	4	>sp|Q9UIJ7|KAD3_HUMAN GTP:AMP phosphotransferase AK3, mitochondrial OS=Homo sapiens OX=9606 GN=AK3 PE=1 SV=4	1	4	4	4	4	3	4	3	4	3	24.2	24.2	24.2	25.565	227	227	1	8	0	33.058	By MS/MS	By MS/MS	24.2	16.3	318150000	264880000	53274000	18715000	15581000	3133700	233600000	86789000	2.69159	6	1	7				2971	1576;6857;10838;14099	True;True;True;True	1664;7225;11541;15027	3943;17161;17162;27410;27411;27412;35734;35735
tr|J3QL56|J3QL56_HUMAN;sp|O75880|SCO1_HUMAN	tr|J3QL56|J3QL56_HUMAN;sp|O75880|SCO1_HUMAN	1;1	1;1	1;1	>tr|J3QL56|J3QL56_HUMAN Protein SCO1 homolog, mitochondrial OS=Homo sapiens OX=9606 GN=SCO1 PE=1 SV=1;>sp|O75880|SCO1_HUMAN Protein SCO1 homolog, mitochondrial OS=Homo sapiens OX=9606 GN=SCO1 PE=1 SV=1	2	1	1	1	1	1	1	1	1	1	5.9	5.9	5.9	30.178	270	270;301	1	4	0.000387	7.7833	By MS/MS	By MS/MS	5.9	5.9	366940000	266540000	100400000	24463000	17769000	6693600	270500000	100660000	2.68726	2	1	3				393	9749	TRUE	10266	24460;24461;24462;24463
sp|P02545|LMNA_HUMAN;tr|Q3BDU5|Q3BDU5_HUMAN;tr|Q5TCI8|Q5TCI8_HUMAN;tr|H0YAB0|H0YAB0_HUMAN;tr|A0A0C4DGC5|A0A0C4DGC5_HUMAN	sp|P02545|LMNA_HUMAN;tr|Q3BDU5|Q3BDU5_HUMAN;tr|Q5TCI8|Q5TCI8_HUMAN	16;13;12;4;3	16;13;12;4;3	16;13;12;4;3	>sp|P02545|LMNA_HUMAN Prelamin-A/C OS=Homo sapiens OX=9606 GN=LMNA PE=1 SV=1;>tr|Q3BDU5|Q3BDU5_HUMAN Prelamin-A/C OS=Homo sapiens OX=9606 GN=LMNA PE=1 SV=1;>tr|Q5TCI8|Q5TCI8_HUMAN Prelamin-A/C OS=Homo sapiens OX=9606 GN=LMNA PE=1 SV=1	5	16	16	16	15	14	15	14	15	14	28.2	28.2	28.2	74.139	664	664;487;491;182;260	1	38	0	122.99	By MS/MS	By MS/MS	25.6	25.8	3531000000	2592100000	938850000	86122000	63223000	22899000	2599000000	971400000	2.67552	19	11	30				494	473;5776;6677;7443;7510;7636;8445;9278;9349;9372;11000;12567;12719;13041;13190;13612	True;True;True;True;True;True;True;True;True;True;True;True;True;True;True;True	491;6085;7035;7837;7904;8038;8887;9769;9844;9867;11716;13375;13538;13875;14039;14498	1142;1143;14448;14449;16699;16700;18852;18993;18994;18995;19334;19335;21313;21314;21315;21316;23317;23475;23476;23477;23478;23530;23531;23532;23533;27837;27838;31765;31766;32158;32159;32916;33297;33298;34436;34437;34438;34439
sp|P07355|ANXA2_HUMAN;tr|H0YN42|H0YN42_HUMAN;tr|H0YMD0|H0YMD0_HUMAN;tr|H0YMU9|H0YMU9_HUMAN;sp|A6NMY6|AXA2L_HUMAN;tr|H0YKS4|H0YKS4_HUMAN;tr|H0YM50|H0YM50_HUMAN;tr|H0YMM1|H0YMM1_HUMAN;tr|H0YKZ7|H0YKZ7_HUMAN;tr|H0YLV6|H0YLV6_HUMAN;tr|H0YMT9|H0YMT9_HUMAN;tr|H0YKX9|H0YKX9_HUMAN;tr|H0YMW4|H0YMW4_HUMAN;tr|H0YKL9|H0YKL9_HUMAN;tr|H0YN28|H0YN28_HUMAN;tr|H0YL33|H0YL33_HUMAN;tr|H0YNP5|H0YNP5_HUMAN;tr|H0YKV8|…	sp|P07355|ANXA2_HUMAN;tr|H0YN42|H0YN42_HUMAN;tr|H0YMD0|H0YMD0_HUMAN;tr|H0YMU9|H0YMU9_HUMAN;sp|A6NMY6|AXA2L_HUMAN;tr|H0YKS4|H0YKS4_HUMAN;tr|H0YM50|H0YM50_HUMAN;tr|H0YMM1|H0YMM1_HUMAN	19;17;15;15;15;13;11;10;9;9;9;9;9;8;8;8;8;7;6;4;4;4;4;1	19;17;15;15;15;13;11;10;9;9;9;9;9;8;8;8;8;7;6;4;4;4;4;1	19;17;15;15;15;13;11;10;9;9;9;9;9;8;8;8;8;7;6;4;4;4;4;1	>sp|P07355|ANXA2_HUMAN Annexin A2 OS=Homo sapiens OX=9606 GN=ANXA2 PE=1 SV=2;>tr|H0YN42|H0YN42_HUMAN Annexin (Fragment) OS=Homo sapiens OX=9606 GN=ANXA2 PE=1 SV=1;>tr|H0YMD0|H0YMD0_HUMAN Annexin (Fragment) OS=Homo sapiens OX=9606 GN=ANXA2 PE=1 SV=1;>tr|H0Y	24	19	19	19	19	19	19	19	19	19	47.8	47.8	47.8	38.604	339	339;256;227;230;339;176;248;149;119;132;133;134;146;110;139;142;175;81;65;47;59;69;79;45	1	56	0	186.56	By MS/MS	By MS/MS	47.8	47.8	17639000000	13115000000	4524200000	766910000	570210000	196700000	12515000000	4718800000	2.65216	34	27	61				550	1581;1582;1627;1823;2052;5134;9481;11344;12124;12698;12699;13136;13137;13247;13248;13568;13799;13823;15892	True;True;True;True;True;True;True;True;True;True;True;True;True;True;True;True;True;True;True	1669;1670;1719;1930;2171;5414;9984;12076;12904;13511;13512;13980;13981;13982;13983;14101;14102;14450;14705;14729;16950;16951	3951;3952;3953;3954;3955;3956;4070;4071;4582;4583;5159;5160;12775;12776;12777;12778;23807;23808;23809;23810;28643;28644;30624;30625;30626;30627;32090;32091;32092;32093;32094;32095;33166;33167;33168;33169;33170;33171;33172;33173;33174;33438;33439;33440;33441;34312;34313;34314;34943;34944;35000;35001;40357;40358;40359;40360
sp|P49748|ACADV_HUMAN;tr|G3V1M7|G3V1M7_HUMAN;tr|J3QRJ8|J3QRJ8_HUMAN;tr|J3KSR4|J3KSR4_HUMAN;tr|K7EMF8|K7EMF8_HUMAN;tr|J3QKU9|J3QKU9_HUMAN;tr|K7EQP4|K7EQP4_HUMAN	sp|P49748|ACADV_HUMAN	11;5;3;2;1;1;1	11;5;3;2;1;1;1	11;5;3;2;1;1;1	>sp|P49748|ACADV_HUMAN Very long-chain specific acyl-CoA dehydrogenase, mitochondrial OS=Homo sapiens OX=9606 GN=ACADVL PE=1 SV=1	7	11	11	11	11	11	11	11	11	11	21.4	21.4	21.4	70.389	655	655;282;194;204;45;155;224	1	22	0	79.914	By MS/MS	By MS/MS	21.4	21.4	1074100000	752010000	322110000	26198000	18342000	7856400	787630000	300020000	2.62526	13	6	19				1093	440;734;2625;4435;4621;4678;5879;6055;10919;13889;15347	True;True;True;True;True;True;True;True;True;True;True	458;776;2772;4683;4881;4941;6190;6369;11626;14800;16374	1078;1079;1849;1850;6543;6544;10989;10990;11538;11539;11689;11690;14679;14680;15099;15100;27623;27624;35170;35171;38954;38955
sp|P20645|MPRD_HUMAN;tr|F5GXE0|F5GXE0_HUMAN;tr|H0YGE9|H0YGE9_HUMAN;tr|F5GXU0|F5GXU0_HUMAN;tr|H0YGT2|H0YGT2_HUMAN;tr|F5H883|F5H883_HUMAN;tr|F5GX30|F5GX30_HUMAN	sp|P20645|MPRD_HUMAN;tr|F5GXE0|F5GXE0_HUMAN;tr|H0YGE9|H0YGE9_HUMAN;tr|F5GXU0|F5GXU0_HUMAN;tr|H0YGT2|H0YGT2_HUMAN;tr|F5H883|F5H883_HUMAN;tr|F5GX30|F5GX30_HUMAN	2;1;1;1;1;1;1	2;1;1;1;1;1;1	2;1;1;1;1;1;1	>sp|P20645|MPRD_HUMAN Cation-dependent mannose-6-phosphate receptor OS=Homo sapiens OX=9606 GN=M6PR PE=1 SV=1;>tr|F5GXE0|F5GXE0_HUMAN Cation-dependent mannose-6-phosphate receptor (Fragment) OS=Homo sapiens OX=9606 GN=M6PR PE=1 SV=1;>tr|H0YGE9|H0YGE9_HUMAN	7	2	2	2	2	2	2	2	2	2	11.6	11.6	11.6	30.993	277	277;92;104;109;122;133;191	1	4	0	18.52	By MS/MS	By MS/MS	11.6	11.6	163090000	118460000	44624000	11649000	8461700	3187400	119200000	45760000	2.6049	2	1	3				757	5548;12248	True;True	5841;13036	13875;13876;30937;30938
tr|E5RIP7|E5RIP7_HUMAN;tr|H0YBL1|H0YBL1_HUMAN;sp|P29218|IMPA1_HUMAN;tr|E5RG94|E5RG94_HUMAN;tr|E5RHE9|E5RHE9_HUMAN;tr|E5RG13|E5RG13_HUMAN;tr|E5RI82|E5RI82_HUMAN;tr|E5RGY4|E5RGY4_HUMAN	tr|E5RIP7|E5RIP7_HUMAN;tr|H0YBL1|H0YBL1_HUMAN;sp|P29218|IMPA1_HUMAN;tr|E5RG94|E5RG94_HUMAN;tr|E5RHE9|E5RHE9_HUMAN;tr|E5RG13|E5RG13_HUMAN;tr|E5RI82|E5RI82_HUMAN;tr|E5RGY4|E5RGY4_HUMAN	2;2;2;1;1;1;1;1	2;2;2;1;1;1;1;1	2;2;2;1;1;1;1;1	>tr|E5RIP7|E5RIP7_HUMAN Inositol-1-monophosphatase (Fragment) OS=Homo sapiens OX=9606 GN=IMPA1 PE=1 SV=8;>tr|H0YBL1|H0YBL1_HUMAN Inositol-1-monophosphatase (Fragment) OS=Homo sapiens OX=9606 GN=IMPA1 PE=1 SV=1;>sp|P29218|IMPA1_HUMAN Inositol monophosphatas	8	2	2	2	2	2	2	2	2	2	18.9	18.9	18.9	19.925	180	180;265;277;101;126;153;174;211	1	4	0	18.896	By MS/MS	By MS/MS	18.9	18.9	221430000	162480000	58947000	17033000	12499000	4534400	161660000	62244000	2.5972	2	2	4				858	9361;12448	True;True	9856;13250	23503;23504;31431;31432
sp|Q5U5X0|LYRM7_HUMAN	sp|Q5U5X0|LYRM7_HUMAN	2	2	2	>sp|Q5U5X0|LYRM7_HUMAN Complex III assembly factor LYRM7 OS=Homo sapiens OX=9606 GN=LYRM7 PE=1 SV=1	1	2	2	2	2	2	2	2	2	2	24	24	24	11.955	104	104	1	6	0	16.119	By MS/MS	By MS/MS	24	24	280870000	203970000	76897000	93623000	67991000	25632000	204750000	79345000	2.5805	3	2	5				1881	6022;13987	True;True	6335;14906	15025;15026;35416;35417;35418;35419
sp|P38117|ETFB_HUMAN;tr|M0QY67|M0QY67_HUMAN	sp|P38117|ETFB_HUMAN	9;4	9;4	9;4	>sp|P38117|ETFB_HUMAN Electron transfer flavoprotein subunit beta OS=Homo sapiens OX=9606 GN=ETFB PE=1 SV=3	2	9	9	9	8	8	8	8	8	8	36.1	36.1	36.1	27.843	255	255;178	1	22	0	61.006	By MS/MS	By MS/MS	32.5	30.2	3154000000	2275800000	878280000	225290000	162550000	62734000	2298800000	892100000	2.57684	13	9	22				966	2669;2745;5844;8182;8486;9549;13171;14439;16046	True;True;True;True;True;True;True;True;True	2821;2899;6155;8611;8931;10055;14019;15390;17109	6691;6692;6862;6863;6864;6865;14603;14604;14605;14606;20665;20666;21439;21440;21441;21442;23951;23952;33251;36606;36607;40702
sp|P78417|GSTO1_HUMAN;tr|Q5TA02|Q5TA02_HUMAN;tr|Q5TA01|Q5TA01_HUMAN	sp|P78417|GSTO1_HUMAN;tr|Q5TA02|Q5TA02_HUMAN;tr|Q5TA01|Q5TA01_HUMAN	6;5;4	6;5;4	6;5;4	>sp|P78417|GSTO1_HUMAN Glutathione S-transferase omega-1 OS=Homo sapiens OX=9606 GN=GSTO1 PE=1 SV=2;>tr|Q5TA02|Q5TA02_HUMAN Glutathione S-transferase omega-1 (Fragment) OS=Homo sapiens OX=9606 GN=GSTO1 PE=1 SV=1;>tr|Q5TA01|Q5TA01_HUMAN Glutathione S-transf	3	6	6	6	5	5	5	5	5	5	24.1	24.1	24.1	27.566	241	241;200;180	1	14	0	38.735	By MS/MS	By MS/MS	20.3	20.3	996310000	760410000	235900000	71165000	54315000	16850000	600580000	234970000	2.55599	10	8	18				1374	5013;5334;8783;10216;10727;15349	True;True;True;True;True;True	5288;5623;9241;10809;10810;11423;16376	12472;12473;13284;22156;25707;25708;25709;25710;25711;25712;27128;27129;38957;38958
sp|P31937|3HIDH_HUMAN;tr|H7BZL2|H7BZL2_HUMAN	sp|P31937|3HIDH_HUMAN	7;3	7;3	7;3	>sp|P31937|3HIDH_HUMAN 3-hydroxyisobutyrate dehydrogenase, mitochondrial OS=Homo sapiens OX=9606 GN=HIBADH PE=1 SV=2	2	7	7	7	7	6	7	6	7	6	26.5	26.5	26.5	35.329	336	336;206	1	17	0	56.076	By MS/MS	By MS/MS	26.5	22.6	1087800000	840250000	247500000	83673000	64635000	19038000	744100000	292890000	2.54054	9	6	15				898	1728;1950;5044;7139;10166;12791;13883	True;True;True;True;True;True;True	1826;2062;5320;7520;10742;10743;13614;14794	4324;4325;4892;12544;12545;17950;17951;17952;25547;25548;25549;32318;32319;32320;32321;35157;35158
tr|J3KPX7|J3KPX7_HUMAN;sp|Q99623|PHB2_HUMAN;tr|F5GY37|F5GY37_HUMAN;tr|F5H3X6|F5H3X6_HUMAN;tr|F5GWA7|F5GWA7_HUMAN;tr|F5H2D2|F5H2D2_HUMAN;tr|F5H0C5|F5H0C5_HUMAN	tr|J3KPX7|J3KPX7_HUMAN;sp|Q99623|PHB2_HUMAN;tr|F5GY37|F5GY37_HUMAN;tr|F5H3X6|F5H3X6_HUMAN;tr|F5GWA7|F5GWA7_HUMAN	10;10;9;8;8;3;3	10;10;9;8;8;3;3	10;10;9;8;8;3;3	>tr|J3KPX7|J3KPX7_HUMAN Prohibitin-2 OS=Homo sapiens OX=9606 GN=PHB2 PE=1 SV=2;>sp|Q99623|PHB2_HUMAN Prohibitin-2 OS=Homo sapiens OX=9606 GN=PHB2 PE=1 SV=2;>tr|F5GY37|F5GY37_HUMAN Prohibitin-2 OS=Homo sapiens OX=9606 GN=PHB2 PE=1 SV=1;>tr|F5H3X6|F5H3X6_HUM	7	10	10	10	10	10	10	10	10	10	38.6	38.6	38.6	33.239	298	298;299;267;213;261;87;112	1	39	0	98.312	By MS/MS	By MS/MS	38.6	38.6	24964000000	18427000000	6536500000	1188800000	877500000	311260000	17287000000	6862600000	2.51902	30	25	55				2478	1151;2023;3092;3848;5977;7010;8722;11250;15093;15127	True;True;True;True;True;True;True;True;True;True	1225;2138;2139;3265;4070;6290;7387;9178;11977;16093;16130;16131	2923;2924;5064;5065;5066;5067;7679;7680;7681;7682;9511;9512;9513;14922;14923;14924;14925;14926;14927;14928;14929;17562;17563;17564;17565;17566;17567;17568;22010;22011;22012;22013;28427;28428;38332;38333;38419;38420;38421
sp|P10606|COX5B_HUMAN	sp|P10606|COX5B_HUMAN	2	2	2	>sp|P10606|COX5B_HUMAN Cytochrome c oxidase subunit 5B, mitochondrial OS=Homo sapiens OX=9606 GN=COX5B PE=1 SV=2	1	2	2	2	2	2	2	2	2	2	15.5	15.5	15.5	13.696	129	129	1	6	0	14.271	By MS/MS	By MS/MS	15.5	15.5	602860000	450030000	152830000	75357000	56254000	19104000	435820000	173460000	2.51251	5	3	8				619	7133;9815	True;True	7514;10333	17931;17932;17933;17934;24635;24636
tr|E9PN17|E9PN17_HUMAN;tr|A0A3B3ITX4|A0A3B3ITX4_HUMAN;sp|O75964|ATP5L_HUMAN;tr|A0A3B3IRW3|A0A3B3IRW3_HUMAN	tr|E9PN17|E9PN17_HUMAN;tr|A0A3B3ITX4|A0A3B3ITX4_HUMAN;sp|O75964|ATP5L_HUMAN	3;3;3;1	3;3;3;1	3;3;3;1	>tr|E9PN17|E9PN17_HUMAN ATP synthase subunit g, mitochondrial OS=Homo sapiens OX=9606 GN=ATP5MG PE=1 SV=1;>tr|A0A3B3ITX4|A0A3B3ITX4_HUMAN Uncharacterized protein OS=Homo sapiens OX=9606 PE=4 SV=1;>sp|O75964|ATP5L_HUMAN ATP synthase subunit g, mitochondrial	4	3	3	3	2	3	2	3	2	3	48.7	48.7	48.7	8.4518	76	76;91;103;34	1	7	0	21.592	By MS/MS	By MS/MS	31.6	48.7	417330000	287220000	130110000	104330000	71805000	32528000	302340000	120450000	2.51009	2	1	3				402	7613;13820;14496	True;True;True	8012;14726;15450	19262;19263;34993;34994;34995;34996;36741
sp|Q92597|NDRG1_HUMAN;tr|E5RG99|E5RG99_HUMAN;tr|E5RJY1|E5RJY1_HUMAN;tr|E7ESM1|E7ESM1_HUMAN;tr|E5RIR1|E5RIR1_HUMAN;tr|E5RGM5|E5RGM5_HUMAN;tr|E5RIV1|E5RIV1_HUMAN;tr|E5RIM2|E5RIM2_HUMAN	sp|Q92597|NDRG1_HUMAN;tr|E5RG99|E5RG99_HUMAN;tr|E5RJY1|E5RJY1_HUMAN;tr|E7ESM1|E7ESM1_HUMAN;tr|E5RIR1|E5RIR1_HUMAN;tr|E5RGM5|E5RGM5_HUMAN;tr|E5RIV1|E5RIV1_HUMAN;tr|E5RIM2|E5RIM2_HUMAN	2;1;1;1;1;1;1;1	2;1;1;1;1;1;1;1	2;1;1;1;1;1;1;1	>sp|Q92597|NDRG1_HUMAN Protein NDRG1 OS=Homo sapiens OX=9606 GN=NDRG1 PE=1 SV=1;>tr|E5RG99|E5RG99_HUMAN Protein NDRG1 (Fragment) OS=Homo sapiens OX=9606 GN=NDRG1 PE=1 SV=1;>tr|E5RJY1|E5RJY1_HUMAN Protein NDRG1 OS=Homo sapiens OX=9606 GN=NDRG1 PE=1 SV=1;>tr	8	2	2	2	2	2	2	2	2	2	7.6	7.6	7.6	42.835	394	394;100;103;141;158;165;193;216	1	8	0	17.086	By MS/MS	By MS/MS	7.6	7.6	795860000	563090000	232770000	66321000	46924000	19397000	351680000	140380000	2.5052	4	2	6				2259	12432;13206	True;True	13233;13234;14057	31398;31399;31400;31401;31402;31403;33331;33332
sp|P00966|ASSY_HUMAN;tr|Q5T6L5|Q5T6L5_HUMAN;tr|Q5T6L6|Q5T6L6_HUMAN	sp|P00966|ASSY_HUMAN;tr|Q5T6L5|Q5T6L5_HUMAN;tr|Q5T6L6|Q5T6L6_HUMAN	5;4;4	5;4;4	5;4;4	>sp|P00966|ASSY_HUMAN Argininosuccinate synthase OS=Homo sapiens OX=9606 GN=ASS1 PE=1 SV=2;>tr|Q5T6L5|Q5T6L5_HUMAN Argininosuccinate synthase (Fragment) OS=Homo sapiens OX=9606 GN=ASS1 PE=1 SV=1;>tr|Q5T6L6|Q5T6L6_HUMAN Argininosuccinate synthase (Fragment)	3	5	5	5	3	5	3	5	3	5	12.1	12.1	12.1	46.53	412	412;179;198	1	11	0	31.722	By MS/MS	By MS/MS	10	12.1	316660000	140570000	176090000	15079000	6693800	8385100	194120000	78316000	2.47868	3	4	7				491	1776;7371;11465;14565;16339	True;True;True;True;True	1878;1879;7762;12205;15524;17411	4455;4456;4457;4458;18647;28935;28936;28937;36935;41377;41378
sp|Q06330|SUH_HUMAN;tr|H0Y8R3|H0Y8R3_HUMAN;tr|D6R927|D6R927_HUMAN;tr|Q5QPV1|Q5QPV1_HUMAN;sp|Q9UBG7|RBPJL_HUMAN	sp|Q06330|SUH_HUMAN;tr|H0Y8R3|H0Y8R3_HUMAN;tr|D6R927|D6R927_HUMAN;tr|Q5QPV1|Q5QPV1_HUMAN;sp|Q9UBG7|RBPJL_HUMAN	2;1;1;1;1	2;1;1;1;1	2;1;1;1;1	>sp|Q06330|SUH_HUMAN Recombining binding protein suppressor of hairless OS=Homo sapiens OX=9606 GN=RBPJ PE=1 SV=3;>tr|H0Y8R3|H0Y8R3_HUMAN Recombining-binding protein suppressor of hairless (Fragment) OS=Homo sapiens OX=9606 GN=RBPJ PE=1 SV=1;>tr|D6R927|D6R	5	2	2	2	2	2	2	2	2	2	4.8	4.8	4.8	55.637	500	500;135;382;471;517	1	4	0	11.673	By MS/MS	By MS/MS	4.8	4.8	233690000	183290000	50398000	12300000	9647000	2652500	167640000	68164000	2.45936	1	1	2				1461	1789;15773	True;True	1892;16826	4484;4485;40068;40069
tr|E9PNC7|E9PNC7_HUMAN;tr|E9PQX9|E9PQX9_HUMAN;sp|Q14919|NC2A_HUMAN;tr|C9JCC6|C9JCC6_HUMAN	tr|E9PNC7|E9PNC7_HUMAN;tr|E9PQX9|E9PQX9_HUMAN;sp|Q14919|NC2A_HUMAN;tr|C9JCC6|C9JCC6_HUMAN	2;2;2;2	2;2;2;2	2;2;2;2	>tr|E9PNC7|E9PNC7_HUMAN Dr1-associated corepressor (Fragment) OS=Homo sapiens OX=9606 GN=DRAP1 PE=1 SV=8;>tr|E9PQX9|E9PQX9_HUMAN Dr1-associated corepressor OS=Homo sapiens OX=9606 GN=DRAP1 PE=1 SV=1;>sp|Q14919|NC2A_HUMAN Dr1-associated corepressor OS=Homo	4	2	2	2	2	2	2	2	2	2	14.8	14.8	14.8	16.561	155	155;185;205;212	1	4	0	12.591	By MS/MS	By MS/MS	14.8	14.8	224240000	143040000	81200000	44848000	28608000	16240000	161740000	65913000	2.45384	2	1	3				1668	728;14250	True;True	769;15192	1837;1838;36132;36133
sp|Q9BPW8|NIPS1_HUMAN;tr|C9JDV8|C9JDV8_HUMAN;tr|H7C2U6|H7C2U6_HUMAN;tr|F8WCR5|F8WCR5_HUMAN	sp|Q9BPW8|NIPS1_HUMAN;tr|C9JDV8|C9JDV8_HUMAN;tr|H7C2U6|H7C2U6_HUMAN	4;2;2;1	4;2;2;1	4;2;2;1	>sp|Q9BPW8|NIPS1_HUMAN Protein NipSnap homolog 1 OS=Homo sapiens OX=9606 GN=NIPSNAP1 PE=1 SV=1;>tr|C9JDV8|C9JDV8_HUMAN Protein NipSnap homolog 1 (Fragment) OS=Homo sapiens OX=9606 GN=NIPSNAP1 PE=1 SV=7;>tr|H7C2U6|H7C2U6_HUMAN Protein NipSnap homolog 1 (Fra	4	4	4	4	4	4	4	4	4	4	21.8	21.8	21.8	33.31	284	284;75;221;128	1	15	0	38.618	By MS/MS	By MS/MS	21.8	21.8	1938100000	1301900000	636200000	121130000	81372000	39762000	1322500000	541630000	2.4417	12	6	18				2501	5230;6627;8491;10183	True;True;True;True	5516;6984;8937;10766;10767	13028;13029;13030;13031;16579;16580;16581;16582;21454;21455;21456;25603;25604;25605;25606
sp|Q14315|FLNC_HUMAN	sp|Q14315|FLNC_HUMAN	25	20	20	>sp|Q14315|FLNC_HUMAN Filamin-C OS=Homo sapiens OX=9606 GN=FLNC PE=1 SV=3	1	25	20	20	23	24	19	19	19	19	13.4	11.3	11.3	291.02	2725	2725	1	41	0	165.84	By MS/MS	By MS/MS	12.3	13	2237300000	1620400000	616880000	14816000	10731000	4085300	1596000000	667160000	2.39223	21	13	34				1635	1050;1194;1529;1611;1685;2419;3849;4151;4266;4815;4915;4973;5121;6558;8191;8293;8295;8680;12778;13440;13978;14382;15448;15814;16168	True;True;True;True;True;False;True;True;True;True;True;False;True;True;True;False;False;False;True;True;True;True;True;True;True	1121;1268;1617;1701;1780;2560;4071;4387;4506;5080;5185;5246;5400;6911;8621;8727;8729;9132;13601;14315;14897;15332;16477;16868;17232	2675;2676;3025;3026;3027;3836;4024;4025;4217;4218;6079;9514;9515;10270;10271;10539;10540;12016;12017;12243;12244;12365;12366;12367;12368;12746;12747;16410;16411;20687;20688;20933;20934;20935;20936;20937;20938;20943;20944;21902;21903;32297;32298;33945;33946;33947;33948;35395;36460;36461;39194;39195;40173;40174;40963;40964
sp|P04792|HSPB1_HUMAN;tr|F8WE04|F8WE04_HUMAN;tr|C9J3N8|C9J3N8_HUMAN	sp|P04792|HSPB1_HUMAN;tr|F8WE04|F8WE04_HUMAN	5;4;1	5;4;1	5;4;1	>sp|P04792|HSPB1_HUMAN Heat shock protein beta-1 OS=Homo sapiens OX=9606 GN=HSPB1 PE=1 SV=2;>tr|F8WE04|F8WE04_HUMAN Heat shock protein beta-1 OS=Homo sapiens OX=9606 GN=HSPB1 PE=1 SV=1	3	5	5	5	5	3	5	3	5	3	46.8	46.8	46.8	22.782	205	205;186;37	1	10	0	40.094	By MS/MS	By MS/MS	46.8	23.4	1304300000	1039400000	264940000	93164000	74240000	18924000	927470000	387940000	2.39076	6	2	8				509	4951;7618;7896;9120;15464	True;True;True;True;True	5224;8018;8309;9609;16493	12322;12323;19274;19275;19958;22960;39234;39235;39236;39237
sp|O95470|SGPL1_HUMAN;tr|H0Y3V8|H0Y3V8_HUMAN;tr|H7BXL7|H7BXL7_HUMAN	sp|O95470|SGPL1_HUMAN;tr|H0Y3V8|H0Y3V8_HUMAN;tr|H7BXL7|H7BXL7_HUMAN	4;2;2	4;2;2	4;2;2	>sp|O95470|SGPL1_HUMAN Sphingosine-1-phosphate lyase 1 OS=Homo sapiens OX=9606 GN=SGPL1 PE=1 SV=3;>tr|H0Y3V8|H0Y3V8_HUMAN Sphingosine-1-phosphate lyase 1 (Fragment) OS=Homo sapiens OX=9606 GN=SGPL1 PE=1 SV=1;>tr|H7BXL7|H7BXL7_HUMAN Sphingosine-1-phosphate	3	4	4	4	4	4	4	4	4	4	12	12	12	63.523	568	568;135;202	1	8	0	31.93	By MS/MS	By MS/MS	12	12	275110000	204470000	70636000	10189000	7573000	2616200	195590000	82488000	2.37113	4	1	5				451	850;1556;13828;14015	True;True;True;True	899;1644;14734;14939	2145;2146;3888;3889;35013;35014;35525;35526
tr|A0A286YEX5|A0A286YEX5_HUMAN;sp|Q9NX63|MIC19_HUMAN;tr|C9JRZ6|C9JRZ6_HUMAN;tr|F8WAR4|F8WAR4_HUMAN	tr|A0A286YEX5|A0A286YEX5_HUMAN;sp|Q9NX63|MIC19_HUMAN;tr|C9JRZ6|C9JRZ6_HUMAN;tr|F8WAR4|F8WAR4_HUMAN	3;3;3;3	3;3;3;3	3;3;3;3	>tr|A0A286YEX5|A0A286YEX5_HUMAN MICOS complex subunit (Fragment) OS=Homo sapiens OX=9606 GN=CHCHD3 PE=1 SV=1;>sp|Q9NX63|MIC19_HUMAN MICOS complex subunit MIC19 OS=Homo sapiens OX=9606 GN=CHCHD3 PE=1 SV=1;>tr|C9JRZ6|C9JRZ6_HUMAN MICOS complex subunit OS=Hom	4	3	3	3	2	3	2	3	2	3	26.7	26.7	26.7	11.279	101	101;227;232;241	1	5	0	22.749	By MS/MS	By MS/MS	26.7	26.7	358740000	246360000	112380000	59790000	41060000	18730000	255570000	107890000	2.3688	2	2	4				2844	14280;14281;16513	True;True;True	15222;15223;17598	36200;36201;36202;41791;41792
sp|P61020|RAB5B_HUMAN;tr|F8VUA5|F8VUA5_HUMAN	sp|P61020|RAB5B_HUMAN;tr|F8VUA5|F8VUA5_HUMAN	4;3	2;1	2;1	>sp|P61020|RAB5B_HUMAN Ras-related protein Rab-5B OS=Homo sapiens OX=9606 GN=RAB5B PE=1 SV=1;>tr|F8VUA5|F8VUA5_HUMAN Ras-related protein Rab-5B (Fragment) OS=Homo sapiens OX=9606 GN=RAB5B PE=1 SV=1	2	4	2	2	4	4	2	2	2	2	25.1	15.3	15.3	23.707	215	215;115	1	7	0	18.873	By MS/MS	By MS/MS	25.1	25.1	289010000	236120000	52881000	26273000	21466000	4807400	179240000	75887000	2.36193	5	0	5				1250	4302;9782;13199;16222	True;False;True;False	4543;10299;14048;14049;17290;17291	10619;10620;10621;10622;24550;24551;33313;33314;33315;41088;41089;41090;41091;41092;41093
sp|P22307|NLTP_HUMAN;tr|E9PLD1|E9PLD1_HUMAN;tr|H0YF61|H0YF61_HUMAN	sp|P22307|NLTP_HUMAN;tr|E9PLD1|E9PLD1_HUMAN	4;2;1	4;2;1	4;2;1	>sp|P22307|NLTP_HUMAN Non-specific lipid-transfer protein OS=Homo sapiens OX=9606 GN=SCP2 PE=1 SV=2;>tr|E9PLD1|E9PLD1_HUMAN Non-specific lipid-transfer protein OS=Homo sapiens OX=9606 GN=SCP2 PE=1 SV=1	3	4	4	4	4	3	4	3	4	3	7.7	7.7	7.7	58.993	547	547;366;140	1	7	0	26.309	By MS/MS	By MS/MS	7.7	5.9	330810000	209530000	121280000	13232000	8381100	4851200	235270000	100630000	2.33797	4	2	6				778	5974;9304;14617;15990	True;True;True;True	6287;9796;15580;17053	14913;14914;23370;23371;37065;40576;40577
sp|P13674|P4HA1_HUMAN	sp|P13674|P4HA1_HUMAN	6	6	6	>sp|P13674|P4HA1_HUMAN Prolyl 4-hydroxylase subunit alpha-1 OS=Homo sapiens OX=9606 GN=P4HA1 PE=1 SV=2	1	6	6	6	5	6	5	6	5	6	19.1	19.1	19.1	61.049	534	534	1	11	0	46.499	By MS/MS	By MS/MS	16.1	19.1	587490000	379890000	207600000	21759000	14070000	7688800	417190000	179010000	2.33054	4	4	8				665	2108;3621;5127;6612;9082;12139	True;True;True;True;True;True	2236;3828;5407;6969;9568;12919	5307;5308;8980;12760;12761;16546;16547;22869;22870;30660;30661
tr|H3BLU7|H3BLU7_HUMAN;sp|O43488|ARK72_HUMAN;sp|Q8NHP1|ARK74_HUMAN	tr|H3BLU7|H3BLU7_HUMAN;sp|O43488|ARK72_HUMAN	3;3;1	3;3;1	3;3;1	>tr|H3BLU7|H3BLU7_HUMAN Aflatoxin B1 aldehyde reductase member 2 (Fragment) OS=Homo sapiens OX=9606 GN=AKR7A2 PE=1 SV=1;>sp|O43488|ARK72_HUMAN Aflatoxin B1 aldehyde reductase member 2 OS=Homo sapiens OX=9606 GN=AKR7A2 PE=1 SV=3	3	3	3	3	3	3	3	3	3	3	14.3	14.3	14.3	34.684	314	314;359;331	1	6	0	23.468	By MS/MS	By MS/MS	14.3	14.3	607240000	429390000	177850000	46711000	33030000	13681000	430080000	184630000	2.32942	3	2	5				252	852;3450;4189	True;True;True	901;3650;4426	2150;2151;8558;8559;10361;10362
sp|P30084|ECHM_HUMAN	sp|P30084|ECHM_HUMAN	5	5	5	>sp|P30084|ECHM_HUMAN Enoyl-CoA hydratase, mitochondrial OS=Homo sapiens OX=9606 GN=ECHS1 PE=1 SV=4	1	5	5	5	5	5	5	5	5	5	20	20	20	31.387	290	290	1	17	0	38.033	By MS/MS	By MS/MS	20	20	3255700000	2394200000	861510000	180870000	133010000	47862000	1964300000	845650000	2.32283	9	9	18				872	1098;8048;8049;10898;12530	True;True;True;True;True	1171;8470;8471;11604;13335;13336	2795;2796;20322;20323;20324;20325;20326;20327;27568;27569;27570;27571;31674;31675;31676;31677;31678
tr|V9GZ55|V9GZ55_HUMAN;tr|K7ENR6|K7ENR6_HUMAN;sp|Q969U7|PSMG2_HUMAN	tr|V9GZ55|V9GZ55_HUMAN;tr|K7ENR6|K7ENR6_HUMAN;sp|Q969U7|PSMG2_HUMAN	1;1;1	1;1;1	1;1;1	>tr|V9GZ55|V9GZ55_HUMAN Proteasome assembly chaperone 2 (Fragment) OS=Homo sapiens OX=9606 GN=PSMG2 PE=1 SV=1;>tr|K7ENR6|K7ENR6_HUMAN Proteasome assembly chaperone 2 OS=Homo sapiens OX=9606 GN=PSMG2 PE=1 SV=1;>sp|Q969U7|PSMG2_HUMAN Proteasome assembly chap	3	1	1	1	1	1	1	1	1	1	5.7	5.7	5.7	23.506	209	209;240;264	1	4	0.00038256	7.6119	By MS/MS	By MS/MS	5.7	5.7	151580000	107230000	44348000	16842000	11914000	4927600	107240000	46198000	2.32131	2	1	3				2311	14861	TRUE	15847	37782;37783;37784;37785
tr|A2A2D0|A2A2D0_HUMAN;sp|P16949|STMN1_HUMAN	tr|A2A2D0|A2A2D0_HUMAN;sp|P16949|STMN1_HUMAN	2;2	2;2	2;2	>tr|A2A2D0|A2A2D0_HUMAN Stathmin (Fragment) OS=Homo sapiens OX=9606 GN=STMN1 PE=1 SV=8;>sp|P16949|STMN1_HUMAN Stathmin OS=Homo sapiens OX=9606 GN=STMN1 PE=1 SV=3	2	2	2	2	2	1	2	1	2	1	24.7	24.7	24.7	9.7931	85	85;149	1	5	0	13.928	By MS/MS	By MS/MS	24.7	15.3	524920000	391160000	133750000	87486000	65194000	22292000	369350000	161190000	2.2914	2	3	5				709	1197;1235	True;True	1271;1310	3034;3035;3036;3037;3125
sp|O75381|PEX14_HUMAN	sp|O75381|PEX14_HUMAN	2	2	2	>sp|O75381|PEX14_HUMAN Peroxisomal membrane protein PEX14 OS=Homo sapiens OX=9606 GN=PEX14 PE=1 SV=1	1	2	2	2	2	2	2	2	2	2	5.6	5.6	5.6	41.236	377	377	1	4	0	12.091	By MS/MS	By MS/MS	5.6	5.6	143200000	100920000	42280000	9546500	6727900	2818600	100720000	44255000	2.2759	2	1	3				350	6591;6620	True;True	6948;6977	16500;16501;16566;16567
sp|P62805|H4_HUMAN	sp|P62805|H4_HUMAN	6	6	6	>sp|P62805|H4_HUMAN Histone H4 OS=Homo sapiens OX=9606 GN=HIST1H4A PE=1 SV=2	1	6	6	6	6	6	6	6	6	6	45.6	45.6	45.6	11.367	103	103	1	24	0	48.373	By MS/MS	By MS/MS	45.6	45.6	7039500000	4967700000	2071800000	1173200000	827950000	345290000	4277300000	1883700000	2.27069	13	10	23				1313	2089;6719;6720;14166;14167;14578	True;True;True;True;True;True	2214;7079;7080;15102;15103;15104;15105;15539	5253;5254;5255;5256;16799;16800;16801;16802;35914;35915;35916;35917;35918;35919;35920;35921;35922;35923;35924;35925;35926;35927;36970;36971
sp|Q15149|PLEC_HUMAN;tr|H0YDN1|H0YDN1_HUMAN;tr|E9PMV1|E9PMV1_HUMAN;tr|E9PKG0|E9PKG0_HUMAN;tr|E9PQ28|E9PQ28_HUMAN;tr|E9PIA2|E9PIA2_HUMAN	sp|Q15149|PLEC_HUMAN;tr|H0YDN1|H0YDN1_HUMAN	31;27;5;3;1;1	31;27;5;3;1;1	28;24;5;3;1;1	>sp|Q15149|PLEC_HUMAN Plectin OS=Homo sapiens OX=9606 GN=PLEC PE=1 SV=3;>tr|H0YDN1|H0YDN1_HUMAN Plectin OS=Homo sapiens OX=9606 GN=PLEC PE=1 SV=9	6	31	31	28	29	22	29	22	26	20	9.1	9.1	8.1	531.78	4684	4684;3447;703;190;83;174	1	51	0	209.45	By MS/MS	By MS/MS	8.6	6.5	2463400000	1806100000	657290000	8494600	6228100	2266500	1725900000	765100000	2.25578	23	9	32				1708	85;488;1080;3048;3703;3962;4407;4604;4687;4837;6174;6327;7425;7966;8098;8435;8547;8548;8592;9307;9558;9688;10442;11707;11844;12436;14763;14914;15361;15405;15948	True;True;True;True;True;True;True;True;True;True;True;True;True;True;True;True;True;True;True;True;True;True;True;True;True;True;True;True;True;True;True	86;507;1152;3221;3913;4184;4652;4863;4951;5102;6495;6654;7819;8385;8521;8877;8996;8997;9043;9799;10064;10203;11104;12460;12609;13238;15735;15904;16388;16433;17008	196;197;1190;2750;2751;7585;7586;9175;9765;9766;10889;10890;11459;11460;11710;11711;12065;12066;15415;15810;18807;20128;20129;20451;21289;21290;21596;21597;21598;21599;21714;21715;23376;23377;23972;23973;24315;24316;26391;29514;29515;29845;31409;37468;37469;37920;37921;38978;39088;40481;40482
sp|Q9Y266|NUDC_HUMAN;tr|A0A0A0MSS4|A0A0A0MSS4_HUMAN;tr|A0A0A0MSU9|A0A0A0MSU9_HUMAN	sp|Q9Y266|NUDC_HUMAN	4;1;1	4;1;1	4;1;1	>sp|Q9Y266|NUDC_HUMAN Nuclear migration protein nudC OS=Homo sapiens OX=9606 GN=NUDC PE=1 SV=1	3	4	4	4	4	3	4	3	4	3	14.8	14.8	14.8	38.242	331	331;133;186	1	11	0	38.585	By MS/MS	By MS/MS	14.8	12.4	2326300000	1572200000	754110000	110770000	74865000	35910000	1633000000	724930000	2.25263	6	7	13				3060	2079;4988;8414;9857	True;True;True;True	2203;5262;8854;10377	5228;12403;12404;21240;21241;21242;21243;21244;21245;24745;24746
sp|O75531|BAF_HUMAN	sp|O75531|BAF_HUMAN	1	1	1	>sp|O75531|BAF_HUMAN Barrier-to-autointegration factor OS=Homo sapiens OX=9606 GN=BANF1 PE=1 SV=1	1	1	1	1	1	1	1	1	1	1	27	27	27	10.058	89	89	1	4	0	11.691	By MS/MS	By MS/MS	27	27	344860000	236520000	108340000	57477000	39421000	18057000	241790000	107630000	2.24649	2	2	4				366	1738	TRUE	1838	4354;4355;4356;4357
tr|E9PIE4|E9PIE4_HUMAN;sp|Q9Y6C9|MTCH2_HUMAN	tr|E9PIE4|E9PIE4_HUMAN;sp|Q9Y6C9|MTCH2_HUMAN	5;5	5;5	5;5	>tr|E9PIE4|E9PIE4_HUMAN Mitochondrial carrier homolog 2 (Fragment) OS=Homo sapiens OX=9606 GN=MTCH2 PE=1 SV=8;>sp|Q9Y6C9|MTCH2_HUMAN Mitochondrial carrier homolog 2 OS=Homo sapiens OX=9606 GN=MTCH2 PE=1 SV=1	2	5	5	5	4	4	4	4	4	4	22.9	22.9	22.9	28.549	262	262;303	1	10	0	31.957	By MS/MS	By MS/MS	19.5	19.8	606070000	436990000	169080000	55098000	39726000	15371000	395430000	177690000	2.22539	7	2	9				3178	3199;4749;12082;12717;15025	True;True;True;True;True	3379;5013;12859;13536;16020	7936;7937;11852;30523;30524;32155;38176;38177;38178;38179
sp|Q16134|ETFD_HUMAN	sp|Q16134|ETFD_HUMAN	3	3	3	>sp|Q16134|ETFD_HUMAN Electron transfer flavoprotein-ubiquinone oxidoreductase, mitochondrial OS=Homo sapiens OX=9606 GN=ETFDH PE=1 SV=2	1	3	3	3	3	2	3	2	3	2	6.2	6.2	6.2	68.495	617	617	1	7	0	22.366	By MS/MS	By matching	6.2	5	181670000	128670000	53001000	5505100	3899000	1606100	126870000	57022000	2.22493	3	0	3				1762	2789;6858;12328	True;True;True	2946;7226;13123	6974;17163;17164;31142;31143;31144;31145
sp|Q13641|TPBG_HUMAN	sp|Q13641|TPBG_HUMAN	2	2	2	>sp|Q13641|TPBG_HUMAN Trophoblast glycoprotein OS=Homo sapiens OX=9606 GN=TPBG PE=1 SV=1	1	2	2	2	2	2	2	2	2	2	7.9	7.9	7.9	46.031	420	420	1	4	0	15.085	By MS/MS	By matching	7.9	7.9	64973000	44964000	20009000	3609600	2498000	1111600	45338000	20475000	2.21431	2	0	2				1598	10759;12247	True;True	11457;13035	27210;27211;30935;30936
tr|H0YNG3|H0YNG3_HUMAN;sp|P67812|SC11A_HUMAN;tr|H0YNX5|H0YNX5_HUMAN;tr|H0YNA5|H0YNA5_HUMAN;tr|H0YKT4|H0YKT4_HUMAN	tr|H0YNG3|H0YNG3_HUMAN;sp|P67812|SC11A_HUMAN;tr|H0YNX5|H0YNX5_HUMAN;tr|H0YNA5|H0YNA5_HUMAN	3;3;2;2;1	3;3;2;2;1	3;3;2;2;1	>tr|H0YNG3|H0YNG3_HUMAN Signal peptidase complex catalytic subunit SEC11 OS=Homo sapiens OX=9606 GN=SEC11A PE=1 SV=1;>sp|P67812|SC11A_HUMAN Signal peptidase complex catalytic subunit SEC11A OS=Homo sapiens OX=9606 GN=SEC11A PE=1 SV=1;>tr|H0YNX5|H0YNX5_HUMA	5	3	3	3	3	3	3	3	3	3	17.8	17.8	17.8	18.651	163	163;179;106;135;129	1	7	0	20.766	By MS/MS	By MS/MS	17.8	17.8	380550000	286870000	93676000	38055000	28687000	9367600	250080000	113530000	2.20277	4	3	7				1350	4339;10303;14642	True;True;True	4580;10924;10925;15605	10701;10702;25981;25982;25983;37123;37124
tr|H0YM70|H0YM70_HUMAN;sp|Q9UL46|PSME2_HUMAN;tr|A0A087X1Z3|A0A087X1Z3_HUMAN	tr|H0YM70|H0YM70_HUMAN;sp|Q9UL46|PSME2_HUMAN;tr|A0A087X1Z3|A0A087X1Z3_HUMAN	3;3;3	3;3;3	3;3;3	>tr|H0YM70|H0YM70_HUMAN Proteasome activator complex subunit 2 OS=Homo sapiens OX=9606 GN=PSME2 PE=1 SV=1;>sp|Q9UL46|PSME2_HUMAN Proteasome activator complex subunit 2 OS=Homo sapiens OX=9606 GN=PSME2 PE=1 SV=4;>tr|A0A087X1Z3|A0A087X1Z3_HUMAN Proteasome ac	3	3	3	3	3	3	3	3	3	3	18.9	18.9	18.9	26.011	228	228;239;254	1	8	0	22.932	By MS/MS	By MS/MS	18.9	18.9	407880000	283820000	124070000	29134000	20273000	8861900	282920000	130170000	2.17347	4	2	6				3002	386;906;13572	True;True;True	400;960;14454	941;942;943;944;2293;2294;34322;34323
sp|P05556|ITB1_HUMAN;tr|C9JPK5|C9JPK5_HUMAN;tr|E7ERX5|E7ERX5_HUMAN;tr|Q5T3E6|Q5T3E6_HUMAN;tr|E9PLR6|E9PLR6_HUMAN;tr|E7EUI6|E7EUI6_HUMAN;tr|E7EQW5|E7EQW5_HUMAN	sp|P05556|ITB1_HUMAN	7;1;1;1;1;1;1	7;1;1;1;1;1;1	7;1;1;1;1;1;1	>sp|P05556|ITB1_HUMAN Integrin beta-1 OS=Homo sapiens OX=9606 GN=ITGB1 PE=1 SV=2	7	7	7	7	6	5	6	5	6	5	12	12	12	88.414	798	798;98;124;136;143;152;163	1	15	0	50.714	By MS/MS	By MS/MS	9.9	9.1	791140000	572030000	219100000	23269000	16825000	6444200	547950000	252380000	2.17113	7	3	10				525	4385;8489;8903;9435;11088;12593;14134	True;True;True;True;True;True;True	4630;8935;9364;9937;11809;13401;15067	10822;10823;21448;21449;21450;21451;22419;23694;23695;28066;28067;28068;28069;31824;35825
sp|Q9NQT5|EXOS3_HUMAN	sp|Q9NQT5|EXOS3_HUMAN	3	3	3	>sp|Q9NQT5|EXOS3_HUMAN Exosome complex component RRP40 OS=Homo sapiens OX=9606 GN=EXOSC3 PE=1 SV=3	1	3	3	3	2	3	2	3	2	3	13.8	13.8	13.8	29.572	275	275	1	5	0	21.554	By MS/MS	By MS/MS	11.3	13.8	272830000	165270000	107560000	19488000	11805000	7682900	189760000	87585000	2.16658	2	2	4				2764	282;15551;16603	True;True;True	289;16583;17690	667;668;39458;41990;41991
sp|P07948|LYN_HUMAN;tr|H0Y3C5|H0Y3C5_HUMAN;tr|J3KPD6|J3KPD6_HUMAN;tr|F6SF04|F6SF04_HUMAN;sp|P08631|HCK_HUMAN;tr|E5RJ37|E5RJ37_HUMAN	sp|P07948|LYN_HUMAN	6;2;2;2;2;1	6;2;2;2;2;1	5;1;1;1;1;1	>sp|P07948|LYN_HUMAN Tyrosine-protein kinase Lyn OS=Homo sapiens OX=9606 GN=LYN PE=1 SV=3	6	6	6	5	6	5	6	5	5	4	13.5	13.5	11.9	58.573	512	512;525;526;526;526;150	1	13	0	37.812	By MS/MS	By MS/MS	13.5	11.5	538280000	378200000	160080000	19936000	14008000	5928800	327420000	151140000	2.16634	5	4	9				560	1682;2595;5043;11582;13782;14767	True;True;True;True;True;True	1777;2742;5319;12323;14686;15740	4211;4212;6485;6486;12542;12543;29218;29219;34895;34896;34897;34898;37480
sp|Q53GQ0|DHB12_HUMAN;tr|A0A1B0GV93|A0A1B0GV93_HUMAN;tr|E9PI21|E9PI21_HUMAN;tr|A0A1B0GVY6|A0A1B0GVY6_HUMAN;tr|A0A1B0GW85|A0A1B0GW85_HUMAN;tr|A0A1B0GU83|A0A1B0GU83_HUMAN	sp|Q53GQ0|DHB12_HUMAN;tr|A0A1B0GV93|A0A1B0GV93_HUMAN;tr|E9PI21|E9PI21_HUMAN;tr|A0A1B0GVY6|A0A1B0GVY6_HUMAN	8;6;4;4;1;1	8;6;4;4;1;1	8;6;4;4;1;1	>sp|Q53GQ0|DHB12_HUMAN Very-long-chain 3-oxoacyl-CoA reductase OS=Homo sapiens OX=9606 GN=HSD17B12 PE=1 SV=2;>tr|A0A1B0GV93|A0A1B0GV93_HUMAN Very-long-chain 3-oxoacyl-CoA reductase OS=Homo sapiens OX=9606 GN=HSD17B12 PE=1 SV=1;>tr|E9PI21|E9PI21_HUMAN Very-	6	8	8	8	8	7	8	7	8	7	38.8	38.8	38.8	34.324	312	312;276;164;178;103;111	1	21	0	70.229	By MS/MS	By MS/MS	38.8	35.6	2231200000	1595100000	636040000	148740000	106340000	42403000	1537600000	720260000	2.13478	12	6	18				1832	4277;5148;6792;7307;10433;13483;13484;15775	True;True;True;True;True;True;True;True	4518;5428;7155;7692;11092;11093;14360;14361;16828	10565;10566;10567;12807;12808;12809;12810;16983;18454;18455;26368;26369;34081;34082;34083;34084;34085;34086;40074;40075;40076
tr|I3L1P8|I3L1P8_HUMAN;sp|Q02978|M2OM_HUMAN	tr|I3L1P8|I3L1P8_HUMAN;sp|Q02978|M2OM_HUMAN	14;14	14;14	14;14	>tr|I3L1P8|I3L1P8_HUMAN Mitochondrial 2-oxoglutarate/malate carrier protein (Fragment) OS=Homo sapiens OX=9606 GN=SLC25A11 PE=1 SV=1;>sp|Q02978|M2OM_HUMAN Mitochondrial 2-oxoglutarate/malate carrier protein OS=Homo sapiens OX=9606 GN=SLC25A11 PE=1 SV=3	2	14	14	14	14	10	14	10	14	10	55.7	55.7	55.7	32.182	296	296;314	1	28	0	135.45	By MS/MS	By MS/MS	55.7	43.2	3514800000	2180500000	1334200000	206750000	128270000	78485000	2375700000	1113600000	2.13335	22	8	30				1440	154;1421;1514;2520;4476;4688;6847;8131;8178;9598;10626;11067;13947;16094	True;True;True;True;True;True;True;True;True;True;True;True;True;True	158;1504;1505;1600;2665;4725;4952;7214;8556;8607;10108;11319;11787;14861;17157	365;366;3585;3586;3587;3588;3589;3590;3799;3800;6330;11087;11712;17134;17135;20544;20545;20658;24071;24072;26886;26887;28011;28012;35309;35310;40811;40812
sp|Q9NPH2|INO1_HUMAN;tr|J3QS51|J3QS51_HUMAN;tr|J3KRH4|J3KRH4_HUMAN	sp|Q9NPH2|INO1_HUMAN	7;3;1	7;3;1	7;3;1	>sp|Q9NPH2|INO1_HUMAN Inositol-3-phosphate synthase 1 OS=Homo sapiens OX=9606 GN=ISYNA1 PE=1 SV=1	3	7	7	7	7	4	7	4	7	4	18.6	18.6	18.6	61.067	558	558;233;177	1	12	0	54.587	By MS/MS	By MS/MS	18.6	10	1021300000	784850000	236480000	48635000	37374000	11261000	702110000	329150000	2.1331	8	5	13				2750	1051;11269;13058;13776;14688;14862;16604	True;True;True;True;True;True;True	1122;11996;13894;14679;15654;15848;17691	2677;2678;28463;28464;28465;32962;32963;34884;37246;37786;37787;41992
tr|Q5T8U5|Q5T8U5_HUMAN;sp|O15260|SURF4_HUMAN;tr|B7Z1G8|B7Z1G8_HUMAN	tr|Q5T8U5|Q5T8U5_HUMAN;sp|O15260|SURF4_HUMAN	3;3;1	3;3;1	3;3;1	>tr|Q5T8U5|Q5T8U5_HUMAN Surfeit 4 OS=Homo sapiens OX=9606 GN=SURF4 PE=1 SV=1;>sp|O15260|SURF4_HUMAN Surfeit locus protein 4 OS=Homo sapiens OX=9606 GN=SURF4 PE=1 SV=3	3	3	3	3	3	3	3	3	3	3	18.8	18.8	18.8	21.127	186	186;269;226	1	8	0	21.702	By MS/MS	By MS/MS	18.8	18.8	247670000	168210000	79464000	27519000	18690000	8829300	170790000	80212000	2.12923	4	3	7				212	4987;10475;11887	True;True;True	5261;11154;12652	12399;12400;12401;12402;26510;26511;29942;29943
sp|P81605|DCD_HUMAN	sp|P81605|DCD_HUMAN	1	1	1	>sp|P81605|DCD_HUMAN Dermcidin OS=Homo sapiens OX=9606 GN=DCD PE=1 SV=2	1	1	1	1	1	1	1	1	1	1	12.7	12.7	12.7	11.284	110	110	1	4	0.0040445	6.2431	By MS/MS	By MS/MS	12.7	12.7	567810000	405260000	162560000	113560000	81051000	32511000	390760000	183870000	2.1252	2	1	3				1380	4317	TRUE	4558	10657;10658;10659;10660
sp|P42785|PCP_HUMAN;tr|E9PL49|E9PL49_HUMAN;tr|E9PLY4|E9PLY4_HUMAN;tr|E9PNF7|E9PNF7_HUMAN;tr|E9PQB5|E9PQB5_HUMAN;tr|E9PL85|E9PL85_HUMAN;tr|E9PNJ1|E9PNJ1_HUMAN;tr|E9PQN3|E9PQN3_HUMAN;tr|E9PKN6|E9PKN6_HUMAN;tr|E9PIG4|E9PIG4_HUMAN	sp|P42785|PCP_HUMAN;tr|E9PL49|E9PL49_HUMAN;tr|E9PLY4|E9PLY4_HUMAN;tr|E9PNF7|E9PNF7_HUMAN;tr|E9PQB5|E9PQB5_HUMAN;tr|E9PL85|E9PL85_HUMAN;tr|E9PNJ1|E9PNJ1_HUMAN;tr|E9PQN3|E9PQN3_HUMAN;tr|E9PKN6|E9PKN6_HUMAN;tr|E9PIG4|E9PIG4_HUMAN	2;1;1;1;1;1;1;1;1;1	2;1;1;1;1;1;1;1;1;1	2;1;1;1;1;1;1;1;1;1	>sp|P42785|PCP_HUMAN Lysosomal Pro-X carboxypeptidase OS=Homo sapiens OX=9606 GN=PRCP PE=1 SV=1;>tr|E9PL49|E9PL49_HUMAN Lysosomal Pro-X carboxypeptidase (Fragment) OS=Homo sapiens OX=9606 GN=PRCP PE=1 SV=1;>tr|E9PLY4|E9PLY4_HUMAN Lysosomal Pro-X carboxypep	10	2	2	2	2	2	2	2	2	2	7.1	7.1	7.1	55.799	496	496;43;99;116;145;147;163;183;192;233	1	6	0	22.891	By MS/MS	By MS/MS	7.1	7.1	431450000	293650000	137800000	20545000	13983000	6561900	297230000	140010000	2.12292	4	4	8				1013	1866;16630	True;True	1973;17717	4679;4680;4681;4682;42048;42049
sp|Q9UH99|SUN2_HUMAN;tr|B0QY60|B0QY60_HUMAN	sp|Q9UH99|SUN2_HUMAN;tr|B0QY60|B0QY60_HUMAN	3;2	3;2	3;2	>sp|Q9UH99|SUN2_HUMAN SUN domain-containing protein 2 OS=Homo sapiens OX=9606 GN=SUN2 PE=1 SV=3;>tr|B0QY60|B0QY60_HUMAN SUN domain-containing protein 2 (Fragment) OS=Homo sapiens OX=9606 GN=SUN2 PE=1 SV=1	2	3	3	3	3	3	3	3	3	3	7.1	7.1	7.1	80.31	717	717;198	1	6	0	22.536	By MS/MS	By matching	7.1	7.1	157200000	112090000	45110000	4912400	3502700	1409700	108120000	50975000	2.12104	3	0	3				2949	5991;6682;11987	True;True;True	6304;7040;12760	14958;14959;16712;16713;30263;30264
tr|C9JZN1|C9JZN1_HUMAN;tr|C9JIS1|C9JIS1_HUMAN;tr|C9JXA5|C9JXA5_HUMAN;sp|P62879|GBB2_HUMAN;sp|Q9HAV0|GBB4_HUMAN;tr|C9JD14|C9JD14_HUMAN;tr|E7EP32|E7EP32_HUMAN	tr|C9JZN1|C9JZN1_HUMAN;tr|C9JIS1|C9JIS1_HUMAN;tr|C9JXA5|C9JXA5_HUMAN;sp|P62879|GBB2_HUMAN;sp|Q9HAV0|GBB4_HUMAN;tr|C9JD14|C9JD14_HUMAN;tr|E7EP32|E7EP32_HUMAN	4;4;4;4;3;2;2	4;4;4;4;3;2;2	2;2;2;2;2;2;0	>tr|C9JZN1|C9JZN1_HUMAN Guanine nucleotide-binding protein G(I)/G(S)/G(T) subunit beta-2 (Fragment) OS=Homo sapiens OX=9606 GN=GNB2 PE=1 SV=1;>tr|C9JIS1|C9JIS1_HUMAN Guanine nucleotide-binding protein G(I)/G(S)/G(T) subunit beta-2 (Fragment) OS=Homo sapien	7	4	4	2	4	3	4	3	2	1	23.7	23.7	9.2	17.032	152	152;232;251;340;340;79;296	1	10	0	34.364	By MS/MS	By MS/MS	23.7	23.7	1353400000	1023700000	329740000	169170000	127960000	41218000	926240000	441000000	2.10032	7	3	10				1325	6989;8356;12213;12214	True;True;True;True	7364;7365;8792;13001;13002	17504;17505;17506;17507;17508;21097;21098;30857;30858;30859
tr|K7EMM8|K7EMM8_HUMAN;sp|Q49A26|GLYR1_HUMAN;tr|K7EQB2|K7EQB2_HUMAN	tr|K7EMM8|K7EMM8_HUMAN;sp|Q49A26|GLYR1_HUMAN	5;5;2	5;5;2	5;5;2	>tr|K7EMM8|K7EMM8_HUMAN Putative oxidoreductase GLYR1 (Fragment) OS=Homo sapiens OX=9606 GN=GLYR1 PE=1 SV=2;>sp|Q49A26|GLYR1_HUMAN Putative oxidoreductase GLYR1 OS=Homo sapiens OX=9606 GN=GLYR1 PE=1 SV=4	3	5	5	5	5	4	5	4	5	4	13.5	13.5	13.5	57.215	524	524;553;185	1	9	0	34.902	By MS/MS	By MS/MS	13.5	8.6	285620000	177730000	107890000	11425000	7109100	4315700	195980000	94167000	2.0812	3	3	6				1815	704;2047;3688;3947;3948	True;True;True;True;True	743;2165;3898;4169;4170	1785;1786;5135;5136;9141;9727;9728;9729;9730
sp|Q9Y277|VDAC3_HUMAN;tr|E5RFP6|E5RFP6_HUMAN;tr|E5RJN6|E5RJN6_HUMAN;tr|E5RHZ6|E5RHZ6_HUMAN;tr|E5RK27|E5RK27_HUMAN;tr|E5RHE1|E5RHE1_HUMAN;tr|E5RFL1|E5RFL1_HUMAN	sp|Q9Y277|VDAC3_HUMAN;tr|E5RFP6|E5RFP6_HUMAN;tr|E5RJN6|E5RJN6_HUMAN;tr|E5RHZ6|E5RHZ6_HUMAN;tr|E5RK27|E5RK27_HUMAN	6;4;4;4;3;2;1	6;4;4;4;3;2;1	5;3;3;3;3;1;0	>sp|Q9Y277|VDAC3_HUMAN Voltage-dependent anion-selective channel protein 3 OS=Homo sapiens OX=9606 GN=VDAC3 PE=1 SV=1;>tr|E5RFP6|E5RFP6_HUMAN Voltage-dependent anion-selective channel protein 3 OS=Homo sapiens OX=9606 GN=VDAC3 PE=1 SV=1;>tr|E5RJN6|E5RJN6_H	7	6	6	5	5	5	5	5	5	5	25.4	25.4	22.6	30.658	283	283;134;158;165;108;100;57	1	15	0	57.259	By MS/MS	By MS/MS	22.6	22.6	2864800000	1764800000	1100000000	204630000	126060000	78568000	1961200000	949790000	2.06488	10	5	15				3062	43;5262;9519;9622;9623;15939	True;True;True;True;True;True	43;10024;10132;10133;16999	90;91;92;93;94;23884;23885;24136;24137;24138;24139;24140;24141;40464;40465
sp|Q8IY81|SPB1_HUMAN	sp|Q8IY81|SPB1_HUMAN	3	3	3	>sp|Q8IY81|SPB1_HUMAN pre-rRNA 2-O-ribose RNA methyltransferase FTSJ3 OS=Homo sapiens OX=9606 GN=FTSJ3 PE=1 SV=2	1	3	3	3	3	3	3	3	3	3	4.6	4.6	4.6	96.557	847	847	1	6	0	21.221	By MS/MS	By MS/MS	4.6	4.6	380720000	247370000	133340000	11198000	7275700	3921900	260240000	126080000	2.06409	2	3	5				2090	1451;6254;13992	True;True;True	1535;6578;14911	3659;3660;15636;15637;35428;35429
sp|P49257|LMAN1_HUMAN	sp|P49257|LMAN1_HUMAN	4	4	4	>sp|P49257|LMAN1_HUMAN Protein ERGIC-53 OS=Homo sapiens OX=9606 GN=LMAN1 PE=1 SV=2	1	4	4	4	4	4	4	4	4	4	12.7	12.7	12.7	57.548	510	510	1	12	0	48.937	By MS/MS	By MS/MS	12.7	12.7	2594900000	1712000000	882980000	129750000	85598000	44149000	1772400000	859620000	2.06184	6	6	12				1070	4919;9843;16607;16608	True;True;True;True	5189;10362;17694;17695	12250;12251;12252;24705;24706;24707;41997;41998;41999;42000;42001;42002
sp|Q02952|AKA12_HUMAN	sp|Q02952|AKA12_HUMAN	4	4	4	>sp|Q02952|AKA12_HUMAN A-kinase anchor protein 12 OS=Homo sapiens OX=9606 GN=AKAP12 PE=1 SV=4	1	4	4	4	3	4	3	4	3	4	2.8	2.8	2.8	191.48	1782	1782	1	7	0	25.647	By MS/MS	By MS/MS	2.2	2.8	382740000	155210000	227530000	4611300	1870000	2741300	263910000	128380000	2.05569	1	3	4				1439	626;11598;13898;15652	True;True;True;True	659;12339;14810;16695	1578;1579;29254;29255;35189;39743;39744
sp|P56537|IF6_HUMAN;tr|B7ZBH1|B7ZBH1_HUMAN;tr|A0A0U1RQV5|A0A0U1RQV5_HUMAN	sp|P56537|IF6_HUMAN;tr|B7ZBH1|B7ZBH1_HUMAN;tr|A0A0U1RQV5|A0A0U1RQV5_HUMAN	4;2;2	4;2;2	4;2;2	>sp|P56537|IF6_HUMAN Eukaryotic translation initiation factor 6 OS=Homo sapiens OX=9606 GN=EIF6 PE=1 SV=1;>tr|B7ZBH1|B7ZBH1_HUMAN Eukaryotic translation initiation factor 6 (Fragment) OS=Homo sapiens OX=9606 GN=EIF6 PE=1 SV=1;>tr|A0A0U1RQV5|A0A0U1RQV5_HUMA	3	4	4	4	4	4	4	4	4	4	26.9	26.9	26.9	26.599	245	245;108;110	1	10	0	46.688	By MS/MS	By MS/MS	26.9	26.9	1568800000	1035400000	533340000	174310000	115050000	59260000	1070200000	521010000	2.05409	5	4	9				1221	5368;9011;10999;13957	True;True;True;True	5657;9495;11715;14872	13372;13373;22688;22689;27835;27836;35340;35341;35342;35343
sp|Q92820|GGH_HUMAN	sp|Q92820|GGH_HUMAN	5	5	5	>sp|Q92820|GGH_HUMAN Gamma-glutamyl hydrolase OS=Homo sapiens OX=9606 GN=GGH PE=1 SV=2	1	5	5	5	5	5	5	5	5	5	20.1	20.1	20.1	35.964	318	318	1	16	0	39.911	By MS/MS	By MS/MS	20.1	20.1	1067300000	711190000	356140000	66708000	44449000	22259000	727540000	354730000	2.05097	6	7	13				2282	3462;7728;10741;13169;16463	True;True;True;True;True	3662;8135;11438;14017;17547	8590;8591;19577;19578;19579;19580;27159;27160;27161;27162;33245;33246;33247;33248;41674;41675
sp|Q9H2W6|RM46_HUMAN;tr|A0A087WT90|A0A087WT90_HUMAN	sp|Q9H2W6|RM46_HUMAN	3;1	3;1	3;1	>sp|Q9H2W6|RM46_HUMAN 39S ribosomal protein L46, mitochondrial OS=Homo sapiens OX=9606 GN=MRPL46 PE=1 SV=1	2	3	3	3	3	3	3	3	3	3	10.4	10.4	10.4	31.705	279	279;169	1	8	0	19.768	By MS/MS	By MS/MS	10.4	10.4	501380000	337760000	163620000	29493000	19868000	9624400	341640000	166600000	2.05066	4	4	8				2663	10844;12695;13593	True;True;True	11547;13508;14478	27429;27430;32081;32082;32083;32084;34385;34386
sp|Q9NQR4|NIT2_HUMAN;tr|H7C579|H7C579_HUMAN	sp|Q9NQR4|NIT2_HUMAN	3;1	3;1	3;1	>sp|Q9NQR4|NIT2_HUMAN Omega-amidase NIT2 OS=Homo sapiens OX=9606 GN=NIT2 PE=1 SV=1	2	3	3	3	3	3	3	3	3	3	17.4	17.4	17.4	30.608	276	276;265	1	6	0	30.718	By MS/MS	By MS/MS	17.4	17.4	197890000	127250000	70642000	10994000	7069500	3924500	134730000	66127000	2.03744	3	1	4				2762	1258;1379;7174	True;True;True	1333;1461;7556	3171;3172;3486;3487;18065;18066
sp|P50148|GNAQ_HUMAN;tr|B1AM21|B1AM21_HUMAN	sp|P50148|GNAQ_HUMAN	5;2	5;2	3;2	>sp|P50148|GNAQ_HUMAN Guanine nucleotide-binding protein G(q) subunit alpha OS=Homo sapiens OX=9606 GN=GNAQ PE=1 SV=4	2	5	5	3	5	3	5	3	3	1	17.8	17.8	12.3	42.142	359	359;170	1	8	0	31.356	By MS/MS	By MS/MS	17.8	11.4	306610000	244020000	62592000	16137000	12843000	3294300	207120000	102120000	2.0282	5	0	5				1110	2242;8735;14273;15426;16638	True;True;True;True;True	2377;9192;15215;16454;17725	5644;5645;22049;22050;36184;39138;39139;42065
tr|B4DLN1|B4DLN1_HUMAN;sp|Q9UBX3|DIC_HUMAN;tr|F6RGN5|F6RGN5_HUMAN;tr|I3L1E8|I3L1E8_HUMAN;sp|P52815|RM12_HUMAN	tr|B4DLN1|B4DLN1_HUMAN;sp|Q9UBX3|DIC_HUMAN;tr|F6RGN5|F6RGN5_HUMAN	5;4;3;1;1	5;4;3;1;1	5;4;3;1;1	>tr|B4DLN1|B4DLN1_HUMAN cDNA FLJ60124, highly similar to Mitochondrial dicarboxylate carrier OS=Homo sapiens OX=9606 PE=2 SV=1;>sp|Q9UBX3|DIC_HUMAN Mitochondrial dicarboxylate carrier OS=Homo sapiens OX=9606 GN=SLC25A10 PE=1 SV=2;>tr|F6RGN5|F6RGN5_HUMAN Mi	5	5	5	5	4	5	4	5	4	5	14.9	14.9	14.9	48.099	442	442;287;406;113;198	1	11	0	48.319	By MS/MS	By MS/MS	12.4	14.9	1003200000	639920000	363290000	47772000	30472000	17300000	680750000	337710000	2.01578	5	4	9				3208	7998;8179;11136;11144;15044	True;True;True;True;True	8419;8608;11860;11868;16040	20198;20659;20660;28179;28180;28193;28194;38220;38221;38222;38223
sp|Q04721|NOTC2_HUMAN	sp|Q04721|NOTC2_HUMAN	1	1	1	>sp|Q04721|NOTC2_HUMAN Neurogenic locus notch homolog protein 2 OS=Homo sapiens OX=9606 GN=NOTCH2 PE=1 SV=3	1	1	1	1	0	1	0	1	0	1	0.5	0.5	0.5	265.4	2471	2471	1	1	0	8.667	By matching	By MS/MS	0	0.5	1461000	0	1461000	18974	0	18974	0	982950	0	1	1				86	170	TRUE	174	342	335
sp|P30040|ERP29_HUMAN;tr|F8VY02|F8VY02_HUMAN;tr|F8W1G0|F8W1G0_HUMAN	sp|P30040|ERP29_HUMAN;tr|F8VY02|F8VY02_HUMAN	6;4;1	6;4;1	6;4;1	>sp|P30040|ERP29_HUMAN Endoplasmic reticulum resident protein 29 OS=Homo sapiens OX=9606 GN=ERP29 PE=1 SV=4;>tr|F8VY02|F8VY02_HUMAN Endoplasmic reticulum resident protein 29 OS=Homo sapiens OX=9606 GN=ERP29 PE=1 SV=1	3	6	6	6	5	5	5	5	5	5	23	23	23	28.993	261	261;160;95	1	11	0	44.822	By MS/MS	By MS/MS	19.2	17.2	1003200000	636040000	367150000	71656000	45431000	26225000	680810000	337780000	2.01554	6	9	15				864	3096;3381;4284;6255;7708;12641	True;True;True;True;True;True	3269;3573;4525;6579;8113;13452	7691;7692;7693;8385;10582;10583;15638;19514;19515;31946;31947
sp|Q96IX5|ATPMD_HUMAN	sp|Q96IX5|ATPMD_HUMAN	2	2	2	>sp|Q96IX5|ATPMD_HUMAN ATP synthase membrane subunit DAPIT, mitochondrial OS=Homo sapiens OX=9606 GN=ATP5MD PE=1 SV=1	1	2	2	2	2	2	2	2	2	2	27.6	27.6	27.6	6.4575	58	58	1	6	0	14.944	By MS/MS	By MS/MS	27.6	27.6	262870000	177460000	85413000	87624000	59153000	28471000	178090000	88371000	2.01525	3	1	4				2396	459;460	True;True	477;478	1116;1117;1118;1119;1120;1121
tr|H0YHU4|H0YHU4_HUMAN;tr|H0YIH0|H0YIH0_HUMAN;sp|Q9UBP6|TRMB_HUMAN	tr|H0YHU4|H0YHU4_HUMAN;tr|H0YIH0|H0YIH0_HUMAN;sp|Q9UBP6|TRMB_HUMAN	1;1;1	1;1;1	1;1;1	>tr|H0YHU4|H0YHU4_HUMAN tRNA (guanine-N(7)-)-methyltransferase (Fragment) OS=Homo sapiens OX=9606 GN=METTL1 PE=1 SV=1;>tr|H0YIH0|H0YIH0_HUMAN tRNA (guanine(46)-N(7))-methyltransferase (Fragment) OS=Homo sapiens OX=9606 GN=METTL1 PE=1 SV=1;>sp|Q9UBP6|TRMB_H	3	1	1	1	1	1	1	1	1	1	23.8	23.8	23.8	7.0119	63	63;124;276	1	4	0.00040717	9.0247	By MS/MS	By MS/MS	23.8	23.8	100130000	67589000	32545000	25033000	16897000	8136200	67732000	33768000	2.0058	2	1	3				2917	6176	TRUE	6497	15418;15419;15420;15421
tr|E9PBT8|E9PBT8_HUMAN;sp|Q8NBJ7|SUMF2_HUMAN;tr|J3KQJ1|J3KQJ1_HUMAN;tr|F8WEX5|F8WEX5_HUMAN;tr|E9PG02|E9PG02_HUMAN;tr|J3QT17|J3QT17_HUMAN;tr|C9JL30|C9JL30_HUMAN;tr|A8MXB9|A8MXB9_HUMAN;tr|C9J660|C9J660_HUMAN;tr|F8WA42|F8WA42_HUMAN;tr|F8WEV7|F8WEV7_HUMAN;tr|F8WES7|F8WES7_HUMAN;tr|H7C3B2|H7C3B2_HUMAN	tr|E9PBT8|E9PBT8_HUMAN;sp|Q8NBJ7|SUMF2_HUMAN;tr|J3KQJ1|J3KQJ1_HUMAN;tr|F8WEX5|F8WEX5_HUMAN;tr|E9PG02|E9PG02_HUMAN;tr|J3QT17|J3QT17_HUMAN;tr|C9JL30|C9JL30_HUMAN;tr|A8MXB9|A8MXB9_HUMAN;tr|C9J660|C9J660_HUMAN;tr|F8WA42|F8WA42_HUMAN	3;3;3;2;2;2;2;2;2;2;1;1;1	3;3;3;2;2;2;2;2;2;2;1;1;1	3;3;3;2;2;2;2;2;2;2;1;1;1	>tr|E9PBT8|E9PBT8_HUMAN Inactive C-alpha-formylglycine-generating enzyme 2 OS=Homo sapiens OX=9606 GN=SUMF2 PE=1 SV=1;>sp|Q8NBJ7|SUMF2_HUMAN Inactive C-alpha-formylglycine-generating enzyme 2 OS=Homo sapiens OX=9606 GN=SUMF2 PE=1 SV=2;>tr|J3KQJ1|J3KQJ1_HUM	13	3	3	3	3	2	3	2	3	2	15.5	15.5	15.5	25.829	232	232;301;320;165;183;236;293;305;352;358;102;150;304	1	5	0	21.336	By MS/MS	By matching	15.5	11.2	163580000	111470000	52109000	16358000	11147000	5210900	110560000	55205000	2.00272	3	0	3				2150	3751;10179;13059	True;True;True	3961;10759;13895	9275;9276;25584;25585;32964
sp|P00387|NB5R3_HUMAN;tr|B1AHF3|B1AHF3_HUMAN	sp|P00387|NB5R3_HUMAN;tr|B1AHF3|B1AHF3_HUMAN	9;5	9;5	9;5	>sp|P00387|NB5R3_HUMAN NADH-cytochrome b5 reductase 3 OS=Homo sapiens OX=9606 GN=CYB5R3 PE=1 SV=3;>tr|B1AHF3|B1AHF3_HUMAN NADH-cytochrome b5 reductase 3 (Fragment) OS=Homo sapiens OX=9606 GN=CYB5R3 PE=1 SV=1	2	9	9	9	9	9	9	9	9	9	46.5	46.5	46.5	34.234	301	301;147	1	36	0	91.039	By MS/MS	By MS/MS	46.5	46.5	4682000000	2831200000	1850800000	334430000	202230000	132200000	2970800000	1492000000	1.99115	21	13	34				479	1019;1836;4946;5741;8311;9924;10401;12998;13042	True;True;True;True;True;True;True;True;True	1088;1089;1943;5219;6048;8747;10445;11051;11052;13827;13876;13877	2589;2590;2591;4608;4609;4610;4611;12312;12313;14365;14366;14367;14368;14369;14370;14371;20996;20997;20998;20999;21000;21001;24880;24881;26267;26268;26269;26270;32803;32804;32805;32806;32917;32918;32919;32920
sp|O14949|QCR8_HUMAN	sp|O14949|QCR8_HUMAN	1	1	1	>sp|O14949|QCR8_HUMAN Cytochrome b-c1 complex subunit 8 OS=Homo sapiens OX=9606 GN=UQCRQ PE=1 SV=4	1	1	1	1	1	1	1	1	1	1	15.9	15.9	15.9	9.9062	82	82	1	4	0.00038388	7.6408	By MS/MS	By MS/MS	15.9	15.9	442430000	295690000	146740000	73739000	49282000	24457000	298220000	150370000	1.98324	1	2	3				186	5571	TRUE	5867	13937;13938;13939;13940
sp|O00264|PGRC1_HUMAN	sp|O00264|PGRC1_HUMAN	6	6	6	>sp|O00264|PGRC1_HUMAN Membrane-associated progesterone receptor component 1 OS=Homo sapiens OX=9606 GN=PGRMC1 PE=1 SV=3	1	6	6	6	6	6	6	6	6	6	16.9	16.9	16.9	21.671	195	195	1	17	0	40.962	By MS/MS	By MS/MS	16.9	16.9	3371800000	2137300000	1234400000	421470000	267170000	154300000	2275900000	1147700000	1.98301	10	11	21				129	1734;1735;3355;4207;7114;11910	True;True;True;True;True;True	1832;1833;3546;4444;7494;12676	4335;4336;4337;4338;4339;4340;8325;8326;10405;10406;10407;17877;17878;17879;17880;30000;30001
sp|O95197|RTN3_HUMAN	sp|O95197|RTN3_HUMAN	2	2	2	>sp|O95197|RTN3_HUMAN Reticulon-3 OS=Homo sapiens OX=9606 GN=RTN3 PE=1 SV=2	1	2	2	2	2	2	2	2	2	2	1.3	1.3	1.3	112.61	1032	1032	1	8	0	13.294	By MS/MS	By MS/MS	1.3	1.3	1578400000	1003200000	575200000	34313000	21809000	12504000	1065100000	537460000	1.98173	4	2	6				431	13901;16286	True;True	14813;17357	35196;35197;35198;35199;41250;41251;41252;41253
sp|P23528|COF1_HUMAN;tr|G3V1A4|G3V1A4_HUMAN;tr|E9PP50|E9PP50_HUMAN;tr|E9PK25|E9PK25_HUMAN;tr|E9PQB7|E9PQB7_HUMAN;tr|E9PLJ3|E9PLJ3_HUMAN;tr|E9PS23|E9PS23_HUMAN	sp|P23528|COF1_HUMAN;tr|G3V1A4|G3V1A4_HUMAN;tr|E9PP50|E9PP50_HUMAN;tr|E9PK25|E9PK25_HUMAN;tr|E9PQB7|E9PQB7_HUMAN	7;6;6;6;5;3;3	7;6;6;6;5;3;3	4;3;3;3;2;2;3	>sp|P23528|COF1_HUMAN Cofilin-1 OS=Homo sapiens OX=9606 GN=CFL1 PE=1 SV=3;>tr|G3V1A4|G3V1A4_HUMAN Cofilin 1 (Non-muscle), isoform CRA_a OS=Homo sapiens OX=9606 GN=CFL1 PE=1 SV=1;>tr|E9PP50|E9PP50_HUMAN Cofilin-1 (Fragment) OS=Homo sapiens OX=9606 GN=CFL1 P	7	7	7	4	7	7	7	7	4	4	51.2	51.2	32.5	18.502	166	166;149;159;204;122;79;90	1	28	0	76.153	By MS/MS	By MS/MS	51.2	51.2	17192000000	10493000000	6699700000	1719200000	1049300000	669970000	11092000000	5597400000	1.98163	21	27	48				796	1199;2701;3066;7072;8109;10675;16032	True;True;True;True;True;True;True	1273;2853;3239;7450;8534;11369;17095	3039;3040;3041;6761;6762;6763;6764;7619;7620;7621;7622;7623;17739;17740;17741;17742;20488;20489;20490;20491;26991;26992;26993;26994;40667;40668;40669;40670
tr|C9J3L8|C9J3L8_HUMAN;tr|C9J5W0|C9J5W0_HUMAN;sp|P43307|SSRA_HUMAN;tr|A0A3B3IRT8|A0A3B3IRT8_HUMAN;tr|E9PAL7|E9PAL7_HUMAN;tr|C9IZQ1|C9IZQ1_HUMAN	tr|C9J3L8|C9J3L8_HUMAN;tr|C9J5W0|C9J5W0_HUMAN;sp|P43307|SSRA_HUMAN;tr|A0A3B3IRT8|A0A3B3IRT8_HUMAN;tr|E9PAL7|E9PAL7_HUMAN;tr|C9IZQ1|C9IZQ1_HUMAN	2;2;2;2;2;2	2;2;2;2;2;2	2;2;2;2;2;2	>tr|C9J3L8|C9J3L8_HUMAN Translocon-associated protein subunit alpha OS=Homo sapiens OX=9606 GN=SSR1 PE=1 SV=1;>tr|C9J5W0|C9J5W0_HUMAN Translocon-associated protein subunit alpha OS=Homo sapiens OX=9606 GN=SSR1 PE=1 SV=1;>sp|P43307|SSRA_HUMAN Translocon-ass	6	2	2	2	2	2	2	2	2	2	8.7	8.7	8.7	29.573	265	265;266;286;288;291;298	1	6	0	16.789	By MS/MS	By MS/MS	8.7	8.7	795970000	495140000	300830000	72361000	45013000	27348000	537120000	271470000	1.97856	4	4	8				1020	3808;5087	True;True	4022;5364	9407;9408;12635;12636;12637;12638
sp|Q8NE86|MCU_HUMAN;tr|S4R468|S4R468_HUMAN	sp|Q8NE86|MCU_HUMAN;tr|S4R468|S4R468_HUMAN	2;1	2;1	2;1	>sp|Q8NE86|MCU_HUMAN Calcium uniporter protein, mitochondrial OS=Homo sapiens OX=9606 GN=MCU PE=1 SV=1;>tr|S4R468|S4R468_HUMAN Calcium uniporter protein, mitochondrial (Fragment) OS=Homo sapiens OX=9606 GN=MCU PE=1 SV=1	2	2	2	2	2	2	2	2	2	2	8	8	8	39.866	351	351;167	1	4	0	16.296	By MS/MS	By matching	8	8	78997000	55045000	23952000	4937300	3440300	1497000	53140000	26862000	1.97826	2	0	2				2168	9375;14260	True;True	9870;15202	23538;23539;36153;36154
tr|F8W1A4|F8W1A4_HUMAN;sp|P54819|KAD2_HUMAN;tr|F8VZG5|F8VZG5_HUMAN;tr|F8VY04|F8VY04_HUMAN;tr|G3V213|G3V213_HUMAN;tr|F8VPP1|F8VPP1_HUMAN	tr|F8W1A4|F8W1A4_HUMAN;sp|P54819|KAD2_HUMAN;tr|F8VZG5|F8VZG5_HUMAN;tr|F8VY04|F8VY04_HUMAN;tr|G3V213|G3V213_HUMAN	8;8;7;7;4;2	8;8;7;7;4;2	8;8;7;7;4;2	>tr|F8W1A4|F8W1A4_HUMAN Adenylate kinase 2, mitochondrial OS=Homo sapiens OX=9606 GN=AK2 PE=1 SV=1;>sp|P54819|KAD2_HUMAN Adenylate kinase 2, mitochondrial OS=Homo sapiens OX=9606 GN=AK2 PE=1 SV=2;>tr|F8VZG5|F8VZG5_HUMAN Adenylate kinase 2, mitochondrial OS	6	8	8	8	8	8	8	8	8	8	39.7	39.7	39.7	25.63	232	232;239;162;190;133;42	1	28	0	73.394	By MS/MS	By MS/MS	39.7	39.7	5716400000	3844700000	1871700000	408310000	274620000	133690000	3239500000	1644100000	1.97038	22	16	38				1197	1073;1446;2735;7757;9229;9837;10623;11307	True;True;True;True;True;True;True;True	1144;1530;2889;8166;9718;10355;10356;11316;12034	2726;2727;3645;3646;3647;6837;6838;6839;19646;19647;19648;19649;23206;23207;23208;23209;24691;24692;24693;24694;24695;24696;26880;26881;28556;28557;28558;28559
sp|P11233|RALA_HUMAN;tr|H7C3P7|H7C3P7_HUMAN;sp|P11234|RALB_HUMAN;tr|F8WEQ6|F8WEQ6_HUMAN;tr|C9JPE8|C9JPE8_HUMAN;tr|C9JYR1|C9JYR1_HUMAN;tr|C9J6B1|C9J6B1_HUMAN;tr|C9JQB3|C9JQB3_HUMAN	sp|P11233|RALA_HUMAN;tr|H7C3P7|H7C3P7_HUMAN;sp|P11234|RALB_HUMAN	5;3;3;1;1;1;1;1	5;3;3;1;1;1;1;1	5;3;3;1;1;1;1;1	>sp|P11233|RALA_HUMAN Ras-related protein Ral-A OS=Homo sapiens OX=9606 GN=RALA PE=1 SV=1;>tr|H7C3P7|H7C3P7_HUMAN Ras-related protein Ral-A (Fragment) OS=Homo sapiens OX=9606 GN=RALA PE=1 SV=1;>sp|P11234|RALB_HUMAN Ras-related protein Ral-B OS=Homo sapiens	8	5	5	5	5	5	5	5	5	5	25.2	25.2	25.2	23.567	206	206;164;206;46;101;112;167;171	1	12	0	36.202	By MS/MS	By MS/MS	25.2	25.2	730660000	500850000	229810000	81185000	55650000	25534000	489490000	250820000	1.95156	6	5	11				633	289;1005;14550;14814;14875	True;True;True;True;True	296;1073;15509;15795;15863	681;682;2552;2553;2554;36901;36902;37647;37648;37822;37823;37824
tr|F5H1S8|F5H1S8_HUMAN;sp|Q14165|MLEC_HUMAN;tr|H0YG07|H0YG07_HUMAN;tr|F5GX14|F5GX14_HUMAN	tr|F5H1S8|F5H1S8_HUMAN;sp|Q14165|MLEC_HUMAN;tr|H0YG07|H0YG07_HUMAN;tr|F5GX14|F5GX14_HUMAN	5;5;3;3	5;5;3;3	5;5;3;3	>tr|F5H1S8|F5H1S8_HUMAN Malectin (Fragment) OS=Homo sapiens OX=9606 GN=MLEC PE=1 SV=1;>sp|Q14165|MLEC_HUMAN Malectin OS=Homo sapiens OX=9606 GN=MLEC PE=1 SV=1;>tr|H0YG07|H0YG07_HUMAN Malectin (Fragment) OS=Homo sapiens OX=9606 GN=MLEC PE=1 SV=1;>tr|F5GX14|	4	5	5	5	3	5	3	5	3	5	48.6	48.6	48.6	16.729	146	146;292;173;217	1	8	0	31.334	By MS/MS	By MS/MS	24.7	48.6	241880000	133030000	108850000	20157000	11086000	9071000	162920000	83529000	1.95046	3	4	7				1624	3275;9960;12736;14656;16420	True;True;True;True;True	3458;10482;13556;15621;17498	8114;24963;24964;32197;32198;37169;37170;41565
sp|O15144|ARPC2_HUMAN;tr|H7C3F9|H7C3F9_HUMAN;tr|G5E9S7|G5E9S7_HUMAN;tr|C9JTV5|C9JTV5_HUMAN;tr|G5E9J0|G5E9J0_HUMAN	sp|O15144|ARPC2_HUMAN;tr|H7C3F9|H7C3F9_HUMAN	6;3;2;2;2	6;3;2;2;2	6;3;2;2;2	>sp|O15144|ARPC2_HUMAN Actin-related protein 2/3 complex subunit 2 OS=Homo sapiens OX=9606 GN=ARPC2 PE=1 SV=1;>tr|H7C3F9|H7C3F9_HUMAN Arp2/3 complex 34 kDa subunit (Fragment) OS=Homo sapiens OX=9606 GN=ARPC2 PE=1 SV=1	5	6	6	6	4	6	4	6	4	6	20.3	20.3	20.3	34.333	300	300;165;38;89;91	1	12	0	40.754	By MS/MS	By MS/MS	14.7	20.3	995110000	629860000	365240000	49755000	31493000	18262000	667860000	342580000	1.9495	5	6	11				204	1201;2100;2197;2373;6095;10218	True;True;True;True;True;True	1275;2227;2328;2512;6411;10813	3044;3045;5283;5284;5285;5286;5516;5517;5970;15216;15217;25721
sp|Q9BTZ2|DHRS4_HUMAN;tr|F5GWZ1|F5GWZ1_HUMAN;tr|F6TD35|F6TD35_HUMAN;tr|E9PFL3|E9PFL3_HUMAN;sp|Q6PKH6|DR4L2_HUMAN;tr|H0YN69|H0YN69_HUMAN;sp|P0CG22|DR4L1_HUMAN	sp|Q9BTZ2|DHRS4_HUMAN;tr|F5GWZ1|F5GWZ1_HUMAN;tr|F6TD35|F6TD35_HUMAN;tr|E9PFL3|E9PFL3_HUMAN;sp|Q6PKH6|DR4L2_HUMAN;tr|H0YN69|H0YN69_HUMAN;sp|P0CG22|DR4L1_HUMAN	2;1;1;1;1;1;1	2;1;1;1;1;1;1	2;1;1;1;1;1;1	>sp|Q9BTZ2|DHRS4_HUMAN Dehydrogenase/reductase SDR family member 4 OS=Homo sapiens OX=9606 GN=DHRS4 PE=1 SV=3;>tr|F5GWZ1|F5GWZ1_HUMAN Dehydrogenase/reductase SDR family member 4 OS=Homo sapiens OX=9606 GN=DHRS4 PE=1 SV=1;>tr|F6TD35|F6TD35_HUMAN Dehydrogena	7	2	2	2	2	2	2	2	2	2	9.4	9.4	9.4	29.537	278	278;155;157;192;230;242;281	1	4	0	11.793	By MS/MS	By matching	9.4	9.4	145950000	97949000	47997000	11227000	7534500	3692100	97627000	50334000	1.93958	2	0	2				2547	13586;14338	True;True	14470;15285	34368;34369;36340;36341
tr|A0A2R8YGD1|A0A2R8YGD1_HUMAN;tr|A0A2R8YD45|A0A2R8YD45_HUMAN;sp|O14773|TPP1_HUMAN;tr|A0A2R8Y7U1|A0A2R8Y7U1_HUMAN;tr|A0A2R8YDY1|A0A2R8YDY1_HUMAN;tr|A0A2R8Y7I4|A0A2R8Y7I4_HUMAN	tr|A0A2R8YGD1|A0A2R8YGD1_HUMAN;tr|A0A2R8YD45|A0A2R8YD45_HUMAN;sp|O14773|TPP1_HUMAN;tr|A0A2R8Y7U1|A0A2R8Y7U1_HUMAN	3;3;3;2;1;1	3;3;3;2;1;1	3;3;3;2;1;1	>tr|A0A2R8YGD1|A0A2R8YGD1_HUMAN Tripeptidyl-peptidase 1 OS=Homo sapiens OX=9606 GN=TPP1 PE=1 SV=1;>tr|A0A2R8YD45|A0A2R8YD45_HUMAN Tripeptidyl-peptidase 1 OS=Homo sapiens OX=9606 GN=TPP1 PE=1 SV=1;>sp|O14773|TPP1_HUMAN Tripeptidyl-peptidase 1 OS=Homo sapien	6	3	3	3	3	3	3	3	3	3	9.8	9.8	9.8	50.889	470	470;500;563;400;99;162	1	10	0	26.033	By MS/MS	By MS/MS	9.8	9.8	874960000	520830000	354130000	48609000	28935000	19674000	586980000	302850000	1.93819	5	5	10				175	1573;7930;9995	True;True;True	1661;8347;10517	3935;3936;3937;3938;20042;20043;20044;20045;25039;25040
tr|C9J0J7|C9J0J7_HUMAN;tr|G5E9Q6|G5E9Q6_HUMAN;tr|C9J712|C9J712_HUMAN;tr|C9JQ45|C9JQ45_HUMAN;sp|P35080|PROF2_HUMAN	tr|C9J0J7|C9J0J7_HUMAN;tr|G5E9Q6|G5E9Q6_HUMAN;tr|C9J712|C9J712_HUMAN;tr|C9JQ45|C9JQ45_HUMAN;sp|P35080|PROF2_HUMAN	2;2;1;1;1	2;2;1;1;1	2;2;1;1;1	>tr|C9J0J7|C9J0J7_HUMAN Profilin OS=Homo sapiens OX=9606 GN=PFN2 PE=1 SV=1;>tr|G5E9Q6|G5E9Q6_HUMAN Profilin OS=Homo sapiens OX=9606 GN=PFN2 PE=1 SV=1;>tr|C9J712|C9J712_HUMAN Profilin OS=Homo sapiens OX=9606 GN=PFN2 PE=1 SV=1;>tr|C9JQ45|C9JQ45_HUMAN Profili	5	2	2	2	2	2	2	2	2	2	25.3	25.3	25.3	9.8402	91	91;188;91;110;140	1	4	0	15.971	By MS/MS	By MS/MS	25.3	25.3	164380000	93854000	70530000	27397000	15642000	11755000	110390000	56959000	1.93806	1	1	2				3210	1553;12841	True;True	1641;13665	3880;3881;32443;32444
sp|P45880|VDAC2_HUMAN;tr|A0A0A0MR02|A0A0A0MR02_HUMAN;tr|Q5JSD2|Q5JSD2_HUMAN;tr|Q5JSD1|Q5JSD1_HUMAN;tr|A2A3S1|A2A3S1_HUMAN	sp|P45880|VDAC2_HUMAN;tr|A0A0A0MR02|A0A0A0MR02_HUMAN	10;9;4;4;1	10;9;4;4;1	10;9;4;4;1	>sp|P45880|VDAC2_HUMAN Voltage-dependent anion-selective channel protein 2 OS=Homo sapiens OX=9606 GN=VDAC2 PE=1 SV=2;>tr|A0A0A0MR02|A0A0A0MR02_HUMAN Voltage-dependent anion-selective channel protein 2 (Fragment) OS=Homo sapiens OX=9606 GN=VDAC2 PE=1 SV=1	5	10	10	10	9	10	9	10	9	10	35.4	35.4	35.4	31.566	294	294;282;194;204;109	1	27	0	95.923	By MS/MS	By MS/MS	32.3	35.4	12777000000	8299400000	4477900000	798580000	518720000	279870000	8436100000	4361600000	1.93418	19	17	36				1026	4414;9591;9592;9635;10880;13384;14672;15270;15271;16481	True;True;True;True;True;True;True;True;True;True	4659;10101;10102;10146;11586;14254;15638;16291;16292;17565	10905;10906;24056;24057;24058;24059;24060;24061;24175;24176;24177;24178;27518;27519;33795;33796;33797;33798;37209;38766;38767;38768;38769;38770;38771;41714;41715
tr|Q5VVL7|Q5VVL7_HUMAN;sp|P11182|ODB2_HUMAN	tr|Q5VVL7|Q5VVL7_HUMAN;sp|P11182|ODB2_HUMAN	3;3	3;3	3;3	>tr|Q5VVL7|Q5VVL7_HUMAN Dihydrolipoamide acetyltransferase component of pyruvate dehydrogenase complex OS=Homo sapiens OX=9606 GN=DBT PE=1 SV=1;>sp|P11182|ODB2_HUMAN Lipoamide acyltransferase component of branched-chain alpha-keto acid dehydrogenase comple	2	3	3	3	3	2	3	2	3	2	11.9	11.9	11.9	36.238	320	320;482	1	5	0	20.597	By MS/MS	By matching	11.9	9.1	124140000	86209000	37934000	5911600	4105200	1806400	82786000	42950000	1.9275	3	0	3				631	2076;6331;9448	True;True;True	2200;6658;9950	5223;5224;15819;15820;23722
tr|H7C3P4|H7C3P4_HUMAN;sp|P15586|GNS_HUMAN;tr|F6S8M0|F6S8M0_HUMAN;tr|F5H4C6|F5H4C6_HUMAN;tr|H0YFA9|H0YFA9_HUMAN	tr|H7C3P4|H7C3P4_HUMAN;sp|P15586|GNS_HUMAN;tr|F6S8M0|F6S8M0_HUMAN;tr|F5H4C6|F5H4C6_HUMAN;tr|H0YFA9|H0YFA9_HUMAN	4;4;4;3;2	4;4;4;3;2	4;4;4;3;2	>tr|H7C3P4|H7C3P4_HUMAN N-acetylglucosamine-6-sulfatase OS=Homo sapiens OX=9606 GN=GNS PE=1 SV=1;>sp|P15586|GNS_HUMAN N-acetylglucosamine-6-sulfatase OS=Homo sapiens OX=9606 GN=GNS PE=1 SV=3;>tr|F6S8M0|F6S8M0_HUMAN N-acetylglucosamine-6-sulfatase OS=Homo s	5	4	4	4	3	3	3	3	3	3	12.5	12.5	12.5	56.374	496	496;552;584;247;303	1	6	0	28.611	By MS/MS	By MS/MS	10.7	6.9	433520000	279710000	153820000	19706000	12714000	6991600	289670000	150310000	1.92715	2	3	5				695	6624;13487;15957;16350	True;True;True;True	6981;14364;17017;17422	16573;16574;34095;40501;40502;41394
sp|P18669|PGAM1_HUMAN;sp|Q8N0Y7|PGAM4_HUMAN;sp|P15259|PGAM2_HUMAN	sp|P18669|PGAM1_HUMAN	9;3;2	9;3;2	9;3;2	>sp|P18669|PGAM1_HUMAN Phosphoglycerate mutase 1 OS=Homo sapiens OX=9606 GN=PGAM1 PE=1 SV=2	3	9	9	9	9	9	9	9	9	9	48	48	48	28.804	254	254;254;253	1	36	0	112.05	By MS/MS	By MS/MS	48	48	13310000000	8249700000	5060800000	1023900000	634590000	389290000	8822700000	4599800000	1.91806	25	21	46				733	844;3995;3996;5355;5426;10786;12048;13112;15013	True;True;True;True;True;True;True;True;True	893;4219;4220;5644;5716;11485;12822;13951;13952;16008	2131;2132;9849;9850;9851;9852;9853;9854;9855;9856;9857;9858;13344;13345;13346;13347;13525;13526;27271;27272;27273;27274;27275;30426;30427;30428;33097;33098;33099;33100;33101;33102;38147;38148;38149;38150
tr|H0YL12|H0YL12_HUMAN;sp|P13804|ETFA_HUMAN;tr|H0YLU7|H0YLU7_HUMAN;tr|H0YK49|H0YK49_HUMAN;tr|H0YNX6|H0YNX6_HUMAN;tr|H0YKF0|H0YKF0_HUMAN	tr|H0YL12|H0YL12_HUMAN;sp|P13804|ETFA_HUMAN;tr|H0YLU7|H0YLU7_HUMAN;tr|H0YK49|H0YK49_HUMAN;tr|H0YNX6|H0YNX6_HUMAN;tr|H0YKF0|H0YKF0_HUMAN	6;6;5;4;4;4	6;6;5;4;4;4	6;6;5;4;4;4	>tr|H0YL12|H0YL12_HUMAN Electron transfer flavoprotein subunit alpha, mitochondrial (Fragment) OS=Homo sapiens OX=9606 GN=ETFA PE=1 SV=8;>sp|P13804|ETFA_HUMAN Electron transfer flavoprotein subunit alpha, mitochondrial OS=Homo sapiens OX=9606 GN=ETFA PE=1	6	6	6	6	5	6	5	6	5	6	38.1	38.1	38.1	24.797	239	239;333;303;229;254;289	1	16	0	49.816	By MS/MS	By MS/MS	33.9	38.1	4521800000	2766100000	1755700000	376820000	230510000	146310000	2976800000	1552900000	1.91693	13	9	22				670	165;1240;4785;7869;8931;15155	True;True;True;True;True;True	169;170;1315;5050;8282;9395;16159	391;392;393;3133;3134;11949;11950;11951;11952;19905;19906;22491;22492;22493;22494;38481
sp|Q9BYD1|RM13_HUMAN;tr|E5RJI7|E5RJI7_HUMAN;tr|E5RFI2|E5RFI2_HUMAN;tr|H0YAX3|H0YAX3_HUMAN	sp|Q9BYD1|RM13_HUMAN;tr|E5RJI7|E5RJI7_HUMAN	7;4;3;1	7;4;3;1	7;4;3;1	>sp|Q9BYD1|RM13_HUMAN 39S ribosomal protein L13, mitochondrial OS=Homo sapiens OX=9606 GN=MRPL13 PE=1 SV=1;>tr|E5RJI7|E5RJI7_HUMAN 39S ribosomal protein L13, mitochondrial (Fragment) OS=Homo sapiens OX=9606 GN=MRPL13 PE=1 SV=8	4	7	7	7	7	5	7	5	7	5	41	41	41	20.692	178	178;147;58;47	1	14	0	45.997	By MS/MS	By MS/MS	41	31.5	794040000	589010000	205030000	61080000	45309000	15771000	527010000	275640000	1.91195	6	4	10				2596	1063;6985;7433;7506;8257;9922;15823	True;True;True;True;True;True;True	1134;7360;7827;7900;8690;10443;16878	2702;2703;17496;18823;18824;18985;20833;20834;20835;20836;24876;24877;40195;40196
sp|O00299|CLIC1_HUMAN	sp|O00299|CLIC1_HUMAN	5	5	5	>sp|O00299|CLIC1_HUMAN Chloride intracellular channel protein 1 OS=Homo sapiens OX=9606 GN=CLIC1 PE=1 SV=4	1	5	5	5	5	4	5	4	5	4	24.5	24.5	24.5	26.922	241	241	1	9	0	37.954	By MS/MS	By MS/MS	24.5	21.2	2466500000	1596000000	870550000	164440000	106400000	58036000	1640700000	862410000	1.90246	7	5	12				134	4474;5207;7430;7965;11001	True;True;True;True;True	4723;5492;7824;8384;11717	11083;11084;12973;12974;18818;18819;20127;27839;27840
sp|Q3YEC7|RABL6_HUMAN;tr|G3V154|G3V154_HUMAN;tr|F2Z2T0|F2Z2T0_HUMAN;tr|H0Y4Z8|H0Y4Z8_HUMAN;tr|H0Y7H6|H0Y7H6_HUMAN	sp|Q3YEC7|RABL6_HUMAN;tr|G3V154|G3V154_HUMAN;tr|F2Z2T0|F2Z2T0_HUMAN;tr|H0Y4Z8|H0Y4Z8_HUMAN	6;5;5;4;2	6;5;5;4;2	6;5;5;4;2	>sp|Q3YEC7|RABL6_HUMAN Rab-like protein 6 OS=Homo sapiens OX=9606 GN=RABL6 PE=1 SV=2;>tr|G3V154|G3V154_HUMAN Chromosome 9 open reading frame 86, isoform CRA_d OS=Homo sapiens OX=9606 GN=RABL6 PE=1 SV=1;>tr|F2Z2T0|F2Z2T0_HUMAN Rab-like protein 6 OS=Homo sap	5	6	6	6	6	6	6	6	6	6	7	7	7	79.548	729	729;471;484;730;215	1	12	0	33.637	By MS/MS	By MS/MS	7	7	306020000	201620000	104400000	10929000	7200600	3728600	203270000	107130000	1.89741	3	3	6				1812	1699;3461;9159;11872;14808;14809	True;True;True;True;True;True	1794;3661;9648;12637;15788;15789	4246;4247;8588;8589;23051;23052;29908;29909;37633;37634;37635;37636
sp|Q9BX68|HINT2_HUMAN	sp|Q9BX68|HINT2_HUMAN	2	2	2	>sp|Q9BX68|HINT2_HUMAN Histidine triad nucleotide-binding protein 2, mitochondrial OS=Homo sapiens OX=9606 GN=HINT2 PE=1 SV=1	1	2	2	2	2	2	2	2	2	2	21.5	21.5	21.5	17.162	163	163	1	4	0	17.154	By MS/MS	By matching	21.5	21.5	243140000	161900000	81241000	22104000	14718000	7385500	161450000	85102000	1.89714	2	0	2				2584	2272;6763	True;True	2407;7124	5711;5712;16900;16901
sp|Q8WY22|BRI3B_HUMAN	sp|Q8WY22|BRI3B_HUMAN	1	1	1	>sp|Q8WY22|BRI3B_HUMAN BRI3-binding protein OS=Homo sapiens OX=9606 GN=BRI3BP PE=1 SV=1	1	1	1	1	1	1	1	1	1	1	7.6	7.6	7.6	27.835	251	251	1	4	0	13.266	By MS/MS	By MS/MS	7.6	7.6	212390000	140600000	71780000	26548000	17576000	8972500	140800000	74599000	1.88742	2	2	4				2245	14140	TRUE	15073	35839;35840;35841;35842
sp|Q9P015|RM15_HUMAN;tr|E5RHF4|E5RHF4_HUMAN;tr|E5RIZ4|E5RIZ4_HUMAN	sp|Q9P015|RM15_HUMAN;tr|E5RHF4|E5RHF4_HUMAN;tr|E5RIZ4|E5RIZ4_HUMAN	6;5;4	6;5;4	6;5;4	>sp|Q9P015|RM15_HUMAN 39S ribosomal protein L15, mitochondrial OS=Homo sapiens OX=9606 GN=MRPL15 PE=1 SV=1;>tr|E5RHF4|E5RHF4_HUMAN 39S ribosomal protein L15, mitochondrial (Fragment) OS=Homo sapiens OX=9606 GN=MRPL15 PE=1 SV=1;>tr|E5RIZ4|E5RIZ4_HUMAN 39S r	3	6	6	6	6	5	6	5	6	5	23.3	23.3	23.3	33.419	296	296;198;237	1	13	0	39.202	By MS/MS	By MS/MS	23.3	19.9	674540000	443450000	231090000	39679000	26085000	13594000	447130000	237110000	1.88575	5	4	9				2880	465;6332;9369;14446;15462;16165	True;True;True;True;True;True	483;6659;9864;15397;16491;17229	1129;15821;15822;15823;15824;23522;23523;36625;36626;39230;39231;40958;40959
sp|P45954|ACDSB_HUMAN	sp|P45954|ACDSB_HUMAN	5	5	5	>sp|P45954|ACDSB_HUMAN Short/branched chain specific acyl-CoA dehydrogenase, mitochondrial OS=Homo sapiens OX=9606 GN=ACADSB PE=1 SV=1	1	5	5	5	5	5	5	5	5	5	17.1	17.1	17.1	47.485	432	432	1	12	0	42.456	By MS/MS	By MS/MS	17.1	17.1	867460000	568520000	298950000	41308000	27072000	14236000	575000000	305020000	1.88512	5	4	9				1027	4661;6029;7889;15309;16026	True;True;True;True;True	4923;6342;8302;16335;17089	11637;11638;15039;15040;19940;19941;19942;19943;38867;38868;40655;40656
tr|B1AK87|B1AK87_HUMAN;tr|B1AK88|B1AK88_HUMAN;sp|P47756|CAPZB_HUMAN;tr|B1AK85|B1AK85_HUMAN	tr|B1AK87|B1AK87_HUMAN;tr|B1AK88|B1AK88_HUMAN;sp|P47756|CAPZB_HUMAN;tr|B1AK85|B1AK85_HUMAN	4;4;3;2	4;4;3;2	4;4;3;2	>tr|B1AK87|B1AK87_HUMAN F-actin-capping protein subunit beta OS=Homo sapiens OX=9606 GN=CAPZB PE=1 SV=1;>tr|B1AK88|B1AK88_HUMAN F-actin-capping protein subunit beta OS=Homo sapiens OX=9606 GN=CAPZB PE=1 SV=1;>sp|P47756|CAPZB_HUMAN F-actin-capping protein s	4	4	4	4	3	4	3	4	3	4	16.9	16.9	16.9	29.295	260	260;301;277;260	1	11	0	27.287	By MS/MS	By MS/MS	14.2	16.9	1110800000	746340000	364450000	74053000	49756000	24296000	735240000	390840000	1.88118	5	2	7				3206	1872;7220;10544;12362	True;True;True;True	1981;7604;11233;13159	4700;18197;18198;18199;18200;26693;26694;26695;26696;31224;31225
tr|A0A0B4J2A4|A0A0B4J2A4_HUMAN;sp|P42765|THIM_HUMAN;tr|K7EME0|K7EME0_HUMAN	tr|A0A0B4J2A4|A0A0B4J2A4_HUMAN;sp|P42765|THIM_HUMAN	5;5;2	5;5;2	5;5;2	>tr|A0A0B4J2A4|A0A0B4J2A4_HUMAN 3-ketoacyl-CoA thiolase, mitochondrial OS=Homo sapiens OX=9606 GN=ACAA2 PE=1 SV=1;>sp|P42765|THIM_HUMAN 3-ketoacyl-CoA thiolase, mitochondrial OS=Homo sapiens OX=9606 GN=ACAA2 PE=1 SV=2	3	5	5	5	5	5	5	5	5	5	17.3	17.3	17.3	41.601	394	394;397;342	1	13	0	45.785	By MS/MS	By MS/MS	17.3	17.3	1049700000	695260000	354490000	49988000	33108000	16880000	695100000	369530000	1.88104	7	7	14				1010	1731;6797;12542;13832;15473	True;True;True;True;True	1829;7161;13348;14738;16502	4330;4331;16994;16995;16996;16997;31701;31702;35020;35021;39255;39256;39257
tr|E9PQM0|E9PQM0_HUMAN;sp|Q8WUK0|PTPM1_HUMAN	tr|E9PQM0|E9PQM0_HUMAN;sp|Q8WUK0|PTPM1_HUMAN	2;2	2;2	2;2	>tr|E9PQM0|E9PQM0_HUMAN Phosphatidylglycerophosphatase and protein-tyrosine phosphatase 1 OS=Homo sapiens OX=9606 GN=PTPMT1 PE=1 SV=1;>sp|Q8WUK0|PTPM1_HUMAN Phosphatidylglycerophosphatase and protein-tyrosine phosphatase 1 OS=Homo sapiens OX=9606 GN=PTPMT1	2	2	2	2	2	2	2	2	2	2	14.9	14.9	14.9	18.215	168	168;201	1	4	0	16.847	By MS/MS	By MS/MS	14.9	14.9	104470000	68517000	35956000	13059000	8564600	4494500	69106000	36876000	1.87401	3	1	4				2223	153;5769	True;True	157;6078	363;364;14432;14433
sp|Q6P1L8|RM14_HUMAN	sp|Q6P1L8|RM14_HUMAN	3	3	3	>sp|Q6P1L8|RM14_HUMAN 39S ribosomal protein L14, mitochondrial OS=Homo sapiens OX=9606 GN=MRPL14 PE=1 SV=1	1	3	3	3	3	3	3	3	3	3	22.8	22.8	22.8	15.947	145	145	1	6	0	18.224	By MS/MS	By MS/MS	22.8	22.8	150520000	90975000	59549000	18816000	11372000	7443600	99651000	53373000	1.86707	2	2	4				1934	14631;14910;15630	True;True;True	15594;15900;16672	37103;37104;37912;37913;39684;39685
sp|Q9Y3D6|FIS1_HUMAN	sp|Q9Y3D6|FIS1_HUMAN	2	2	2	>sp|Q9Y3D6|FIS1_HUMAN Mitochondrial fission 1 protein OS=Homo sapiens OX=9606 GN=FIS1 PE=1 SV=2	1	2	2	2	2	2	2	2	2	2	15.8	15.8	15.8	16.937	152	152	1	4	0	11.985	By MS/MS	By MS/MS	15.8	15.8	119420000	78363000	41059000	17060000	11195000	5865600	78744000	42402000	1.85708	3	3	6				3108	4677;4790	True;True	4940;5055	11687;11688;11963;11964
tr|J3KRC4|J3KRC4_HUMAN;sp|Q8TCD5|NT5C_HUMAN	tr|J3KRC4|J3KRC4_HUMAN;sp|Q8TCD5|NT5C_HUMAN	1;1	1;1	1;1	>tr|J3KRC4|J3KRC4_HUMAN 5(3)-deoxyribonucleotidase, cytosolic type OS=Homo sapiens OX=9606 GN=NT5C PE=1 SV=1;>sp|Q8TCD5|NT5C_HUMAN 5(3)-deoxyribonucleotidase, cytosolic type OS=Homo sapiens OX=9606 GN=NT5C PE=1 SV=2	2	1	1	1	1	1	1	1	1	1	9.9	9.9	9.9	20.456	182	182;201	1	4	0.00039857	8.2003	By MS/MS	By MS/MS	9.9	9.9	76775000	51051000	25724000	8530600	5672400	2858200	50598000	27257000	1.85633	2	2	4				2193	15160	TRUE	16164	38493;38494;38495;38496
sp|O75489|NDUS3_HUMAN;tr|E9PS48|E9PS48_HUMAN;tr|E9PKL8|E9PKL8_HUMAN;tr|G3V194|G3V194_HUMAN	sp|O75489|NDUS3_HUMAN	8;2;1;1	8;2;1;1	8;2;1;1	>sp|O75489|NDUS3_HUMAN NADH dehydrogenase [ubiquinone] iron-sulfur protein 3, mitochondrial OS=Homo sapiens OX=9606 GN=NDUFS3 PE=1 SV=1	4	8	8	8	8	8	8	8	8	8	43.2	43.2	43.2	30.241	264	264;161;77;121	1	21	0	71.104	By MS/MS	By MS/MS	43.2	43.2	2161000000	1487900000	673070000	127120000	87525000	39592000	1421300000	767950000	1.85077	12	11	23				361	2724;3408;6406;7093;11617;12675;14244;15608	True;True;True;True;True;True;True;True	2877;3602;6739;7472;12359;13488;15185;16648	6809;6810;6811;8446;8447;15995;15996;15997;15998;17809;17810;17811;17812;29296;29297;32037;32038;36117;36118;39608;39609
sp|P04179|SODM_HUMAN;tr|F5H3C5|F5H3C5_HUMAN;tr|F5H4R2|F5H4R2_HUMAN;tr|F5GYZ5|F5GYZ5_HUMAN;tr|G8JLJ2|G8JLJ2_HUMAN	sp|P04179|SODM_HUMAN;tr|F5H3C5|F5H3C5_HUMAN;tr|F5H4R2|F5H4R2_HUMAN;tr|F5GYZ5|F5GYZ5_HUMAN;tr|G8JLJ2|G8JLJ2_HUMAN	4;3;3;3;2	4;3;3;3;2	4;3;3;3;2	>sp|P04179|SODM_HUMAN Superoxide dismutase [Mn], mitochondrial OS=Homo sapiens OX=9606 GN=SOD2 PE=1 SV=3;>tr|F5H3C5|F5H3C5_HUMAN Superoxide dismutase (Fragment) OS=Homo sapiens OX=9606 GN=SOD2 PE=1 SV=1;>tr|F5H4R2|F5H4R2_HUMAN Superoxide dismutase (Fragmen	5	4	4	4	4	4	4	4	4	4	20.7	20.7	20.7	24.75	222	222;111;183;190;61	1	11	0	29.849	By MS/MS	By MS/MS	20.7	20.7	1235800000	756480000	479280000	112340000	68771000	43571000	815200000	440680000	1.84987	7	6	13				503	643;1695;4348;4375	True;True;True;True	677;1790;4589;4616	1623;1624;1625;1626;4238;4239;4240;10723;10724;10782;10783
sp|Q99878|H2A1J_HUMAN;sp|Q96KK5|H2A1H_HUMAN;sp|Q9BTM1|H2AJ_HUMAN;sp|Q16777|H2A2C_HUMAN;sp|Q6FI13|H2A2A_HUMAN;sp|P20671|H2A1D_HUMAN;sp|P0C0S8|H2A1_HUMAN;tr|A0A0U1RR32|A0A0U1RR32_HUMAN;tr|A0A0U1RRH7|A0A0U1RRH7_HUMAN;tr|H0YFX9|H0YFX9_HUMAN;sp|Q93077|H2A1C_HUMAN;sp|Q7L7L0|H2A3_HUMAN;sp|P04908|H2A1B_HUMAN;sp|Q96QV6|H2A1A_HUMAN;tr|A0A3B3IS11|A0A3B3IS11_HUMAN;sp|P16104|H2AX_HUMAN;sp|Q8IUE6|H2A2B_HUMAN	sp|Q99878|H2A1J_HUMAN;sp|Q96KK5|H2A1H_HUMAN;sp|Q9BTM1|H2AJ_HUMAN;sp|Q16777|H2A2C_HUMAN;sp|Q6FI13|H2A2A_HUMAN;sp|P20671|H2A1D_HUMAN;sp|P0C0S8|H2A1_HUMAN;tr|A0A0U1RR32|A0A0U1RR32_HUMAN;tr|A0A0U1RRH7|A0A0U1RRH7_HUMAN;tr|H0YFX9|H0YFX9_HUMAN;sp|Q93077|H2A1C_HUMAN;sp|Q7L7L0|H2A3_HUMAN;sp|P04908|H2A1B_HUMAN;sp|Q96QV6|H2A1A_HUMAN;tr|A0A3B3IS11|A0A3B3IS11_HUMAN;sp|P16104|H2AX_HUMAN	4;4;4;4;4;4;4;4;4;3;3;3;3;2;2;2;1	4;4;4;4;4;4;4;4;4;3;3;3;3;2;2;2;1	3;3;3;3;3;3;3;3;3;3;2;2;2;1;1;1;0	>sp|Q99878|H2A1J_HUMAN Histone H2A type 1-J OS=Homo sapiens OX=9606 GN=HIST1H2AJ PE=1 SV=3;>sp|Q96KK5|H2A1H_HUMAN Histone H2A type 1-H OS=Homo sapiens OX=9606 GN=HIST1H2AH PE=1 SV=3;>sp|Q9BTM1|H2AJ_HUMAN Histone H2A.J OS=Homo sapiens OX=9606 GN=H2AFJ PE=1	17	4	4	3	4	4	4	4	3	3	35.9	35.9	28.9	13.936	128	128;128;129;129;130;130;130;169;170;92;130;130;130;131;140;143;130	1	11	0	33.138	By MS/MS	By MS/MS	35.9	35.9	7701700000	4990300000	2711400000	1540300000	998070000	542270000	5071600000	2743900000	1.84832	9	9	18				604	447;5452;10535;15538	True;True;True;True	465;5743;11224;16570	1093;1094;13595;13596;26667;26668;26669;39429;39430;39431;39432
tr|A0A0C4DGG1|A0A0C4DGG1_HUMAN;sp|Q9UKS6|PACN3_HUMAN;tr|E9PJ75|E9PJ75_HUMAN;tr|E9PNM9|E9PNM9_HUMAN;tr|E9PIY1|E9PIY1_HUMAN;tr|E9PJ33|E9PJ33_HUMAN;tr|H0YDM6|H0YDM6_HUMAN	tr|A0A0C4DGG1|A0A0C4DGG1_HUMAN;sp|Q9UKS6|PACN3_HUMAN;tr|E9PJ75|E9PJ75_HUMAN;tr|E9PNM9|E9PNM9_HUMAN;tr|E9PIY1|E9PIY1_HUMAN	3;3;2;2;2;1;1	3;3;2;2;2;1;1	3;3;2;2;2;1;1	>tr|A0A0C4DGG1|A0A0C4DGG1_HUMAN Protein kinase C and casein kinase substrate in neurons protein 3 (Fragment) OS=Homo sapiens OX=9606 GN=PACSIN3 PE=1 SV=1;>sp|Q9UKS6|PACN3_HUMAN Protein kinase C and casein kinase substrate in neurons protein 3 OS=Homo sapie	7	3	3	3	3	3	3	3	3	3	8.4	8.4	8.4	46.494	405	405;424;142;148;320;69;76	1	6	0	22.118	By MS/MS	By MS/MS	8.4	8.4	242690000	168380000	74312000	12135000	8419100	3715600	159370000	86443000	1.84364	3	1	4				2996	1545;9403;12764	True;True;True	1633;9902;13587	3864;3865;23619;23620;32269;32270
tr|A0A0A6YYL4|A0A0A6YYL4_HUMAN;sp|P57737|CORO7_HUMAN;sp|Q9Y3D7|TIM16_HUMAN;tr|I3L1U7|I3L1U7_HUMAN;tr|I3L0X9|I3L0X9_HUMAN;tr|I3L3T0|I3L3T0_HUMAN;tr|I3L167|I3L167_HUMAN;tr|I3L212|I3L212_HUMAN;tr|I3L426|I3L426_HUMAN;tr|E7EP81|E7EP81_HUMAN	tr|A0A0A6YYL4|A0A0A6YYL4_HUMAN;sp|P57737|CORO7_HUMAN	7;5;2;2;2;2;2;1;1;1	7;5;2;2;2;2;2;1;1;1	7;5;2;2;2;2;2;1;1;1	>tr|A0A0A6YYL4|A0A0A6YYL4_HUMAN Coronin OS=Homo sapiens OX=9606 GN=CORO7-PAM16 PE=3 SV=1;>sp|P57737|CORO7_HUMAN Coronin-7 OS=Homo sapiens OX=9606 GN=CORO7 PE=1 SV=2	10	7	7	7	7	7	7	7	7	7	12.7	12.7	12.7	114.16	1048	1048;925;125;129;137;145;535;205;206;367	1	14	0	63.056	By MS/MS	By MS/MS	12.7	12.7	713950000	465550000	248400000	17849000	11639000	6210100	469350000	255030000	1.84037	5	5	10				3199	3593;11722;12073;13040;14388;15108;15294	True;True;True;True;True;True;True	3799;12476;12849;13874;15338;16110;16317	8911;8912;29556;29557;30495;30496;32914;32915;36478;36479;38370;38371;38829;38830
tr|A0A096LNJ1|A0A096LNJ1_HUMAN;tr|A0A096LP73|A0A096LP73_HUMAN;tr|A0A2R8Y6K9|A0A2R8Y6K9_HUMAN;tr|A0A096LNH5|A0A096LNH5_HUMAN;tr|H7C1F6|H7C1F6_HUMAN;tr|A0A2R8YDR7|A0A2R8YDR7_HUMAN;tr|H7C2G3|H7C2G3_HUMAN;tr|F2Z2Q0|F2Z2Q0_HUMAN;tr|A0A096LP12|A0A096LP12_HUMAN;tr|A0A0B4J2H4|A0A0B4J2H4_HUMAN;sp|P0DPI2|GAL3A_HUMAN;sp|A0A0B4J2D5|GAL3B_HUMAN;tr|A0A096LPI6|A0A096LPI6_HUMAN	tr|A0A096LNJ1|A0A096LNJ1_HUMAN;tr|A0A096LP73|A0A096LP73_HUMAN;tr|A0A2R8Y6K9|A0A2R8Y6K9_HUMAN;tr|A0A096LNH5|A0A096LNH5_HUMAN;tr|H7C1F6|H7C1F6_HUMAN;tr|A0A2R8YDR7|A0A2R8YDR7_HUMAN;tr|H7C2G3|H7C2G3_HUMAN;tr|F2Z2Q0|F2Z2Q0_HUMAN;tr|A0A096LP12|A0A096LP12_HUMAN;tr|A0A0B4J2H4|A0A0B4J2H4_HUMAN;sp|P0DPI2|GAL3A_HUMAN;sp|A0A0B4J2D5|GAL3B_HUMAN;tr|A0A096LPI6|A0A096LPI6_HUMAN	1;1;1;1;1;1;1;1;1;1;1;1;1	1;1;1;1;1;1;1;1;1;1;1;1;1	1;1;1;1;1;1;1;1;1;1;1;1;1	>tr|A0A096LNJ1|A0A096LNJ1_HUMAN Glutamine amidotransferase-like class 1 domain-containing protein 3B, mitochondrial (Fragment) OS=Homo sapiens OX=9606 GN=GATD3B PE=1 SV=1;>tr|A0A096LP73|A0A096LP73_HUMAN Glutamine amidotransferase-like class 1 domain-contai	13	1	1	1	1	1	1	1	1	1	23.6	23.6	23.6	11.004	106	106;137;163;182;184;190;191;217;224;237;268;268;279	1	4	0	22.958	By MS/MS	By MS/MS	23.6	23.6	553460000	350500000	202960000	92243000	58416000	33826000	363730000	198240000	1.8348	2	2	4				90	6801	TRUE	7165	17004;17005;17006;17007
sp|Q9UNE7|CHIP_HUMAN;tr|H3BUD0|H3BUD0_HUMAN;tr|H3BS86|H3BS86_HUMAN;tr|H3BTA3|H3BTA3_HUMAN	sp|Q9UNE7|CHIP_HUMAN;tr|H3BUD0|H3BUD0_HUMAN;tr|H3BS86|H3BS86_HUMAN	3;2;2;1	3;2;2;1	3;2;2;1	>sp|Q9UNE7|CHIP_HUMAN E3 ubiquitin-protein ligase CHIP OS=Homo sapiens OX=9606 GN=STUB1 PE=1 SV=2;>tr|H3BUD0|H3BUD0_HUMAN E3 ubiquitin-protein ligase CHIP (Fragment) OS=Homo sapiens OX=9606 GN=STUB1 PE=1 SV=2;>tr|H3BS86|H3BS86_HUMAN E3 ubiquitin-protein li	4	3	3	3	3	3	3	3	3	3	12.2	12.2	12.2	34.856	303	303;185;213;157	1	6	0	20.746	By MS/MS	By MS/MS	12.2	12.2	676630000	450820000	225810000	32221000	21468000	10753000	443980000	242140000	1.83357	3	2	5				3023	9025;10933;11961	True;True;True	9509;11640;12734	22724;22725;27652;27653;30189;30190
sp|Q01813|PFKAP_HUMAN;tr|B1APP8|B1APP8_HUMAN;tr|B1APP6|B1APP6_HUMAN;tr|H0Y757|H0Y757_HUMAN;tr|V9GY25|V9GY25_HUMAN;tr|H0Y3Y3|H0Y3Y3_HUMAN;tr|Q5VSR5|Q5VSR5_HUMAN;tr|V9GYV7|V9GYV7_HUMAN	sp|Q01813|PFKAP_HUMAN	15;4;4;3;3;3;3;1	15;4;4;3;3;3;3;1	13;4;4;3;3;3;2;1	>sp|Q01813|PFKAP_HUMAN ATP-dependent 6-phosphofructokinase, platelet type OS=Homo sapiens OX=9606 GN=PFKP PE=1 SV=2	8	15	15	13	14	15	14	15	12	13	24.5	24.5	20.9	85.595	784	784;202;240;103;118;166;210;113	1	38	0	115.87	By MS/MS	By MS/MS	23.5	24.5	3236100000	1931500000	1304600000	101130000	60360000	40769000	1928900000	1052000000	1.83356	17	14	31				1428	569;943;1255;2685;2914;3224;3693;6098;9035;10246;11072;11073;13369;15541;16307	True;True;True;True;True;True;True;True;True;True;True;True;True;True;True	596;597;1001;1330;2837;3074;3406;3903;6414;6415;9519;10850;11792;11793;14237;14238;16573;17379	1424;1425;1426;1427;2384;3163;3164;6727;6728;7268;7269;8002;8003;9151;9152;15221;15222;15223;15224;15225;15226;15227;22751;22752;25813;25814;28021;28022;28023;28024;28025;33758;33759;33760;39437;39438;41306;41307
sp|Q9Y2Q9|RT28_HUMAN;tr|H0YAT2|H0YAT2_HUMAN;tr|H7C5V3|H7C5V3_HUMAN;tr|E5RFT8|E5RFT8_HUMAN;tr|E5RGC7|E5RGC7_HUMAN;tr|E5RK86|E5RK86_HUMAN;tr|E5RFH3|E5RFH3_HUMAN;tr|H0YC42|H0YC42_HUMAN	sp|Q9Y2Q9|RT28_HUMAN;tr|H0YAT2|H0YAT2_HUMAN;tr|H7C5V3|H7C5V3_HUMAN	3;2;2;1;1;1;1;1	3;2;2;1;1;1;1;1	3;2;2;1;1;1;1;1	>sp|Q9Y2Q9|RT28_HUMAN 28S ribosomal protein S28, mitochondrial OS=Homo sapiens OX=9606 GN=MRPS28 PE=1 SV=1;>tr|H0YAT2|H0YAT2_HUMAN 28S ribosomal protein S28, mitochondrial (Fragment) OS=Homo sapiens OX=9606 GN=MRPS28 PE=1 SV=1;>tr|H7C5V3|H7C5V3_HUMAN 28S r	8	3	3	3	3	3	3	3	3	3	15.5	15.5	15.5	20.843	187	187;143;162;86;103;108;125;278	1	6	0	17.205	By MS/MS	By MS/MS	15.5	15.5	523450000	301720000	221740000	52345000	30172000	22174000	344740000	188020000	1.83353	3	1	4				3073	413;8567;11063	True;True;True	430;9017;11783	1015;1016;21648;21649;28003;28004
sp|Q92522|H1X_HUMAN	sp|Q92522|H1X_HUMAN	4	4	4	>sp|Q92522|H1X_HUMAN Histone H1x OS=Homo sapiens OX=9606 GN=H1FX PE=1 SV=1	1	4	4	4	4	4	4	4	4	4	19.2	19.2	19.2	22.487	213	213	1	8	0	28.85	By MS/MS	By MS/MS	19.2	19.2	1681600000	981590000	699960000	152870000	89236000	63633000	1106600000	604350000	1.83106	6	3	9				2251	912;13025;16534;16535	True;True;True;True	967;13856;17619;17620	2309;2310;32876;32877;41840;41841;41842;41843
sp|P16403|H12_HUMAN	sp|P16403|H12_HUMAN	9	9	2	>sp|P16403|H12_HUMAN Histone H1.2 OS=Homo sapiens OX=9606 GN=HIST1H1C PE=1 SV=2	1	9	9	2	9	9	9	9	2	2	27.2	27.2	9.4	21.364	213	213	1	26	0	67.532	By MS/MS	By MS/MS	27.2	27.2	33139000000	18185000000	14954000000	3682100000	2020500000	1661600000	21449000000	11717000000	1.83059	21	23	44				705	659;660;1196;7050;7057;12226;12227;12378;12379	True;True;True;True;True;True;True;True;True	694;695;1270;7427;7434;13014;13015;13175;13176	1670;1671;1672;1673;1674;1675;1676;1677;3032;3033;17672;17673;17689;17690;17691;17692;30886;30887;30888;30889;31258;31259;31260;31261;31262;31263
sp|Q13325|IFIT5_HUMAN	sp|Q13325|IFIT5_HUMAN	2	2	2	>sp|Q13325|IFIT5_HUMAN Interferon-induced protein with tetratricopeptide repeats 5 OS=Homo sapiens OX=9606 GN=IFIT5 PE=1 SV=1	1	2	2	2	2	2	2	2	2	2	5.4	5.4	5.4	55.846	482	482	1	4	0	14.621	By MS/MS	By MS/MS	5.4	5.4	96709000	65411000	31299000	4395900	2973200	1422700	63348000	34675000	1.82691	1	2	3				1553	7543;8504	True;True	7937;8951	19064;19065;21487;21488
sp|P20674|COX5A_HUMAN;tr|H3BNX8|H3BNX8_HUMAN;tr|H3BRM5|H3BRM5_HUMAN;tr|H3BRI0|H3BRI0_HUMAN;tr|H3BV69|H3BV69_HUMAN	sp|P20674|COX5A_HUMAN;tr|H3BNX8|H3BNX8_HUMAN	5;5;2;2;2	5;5;2;2;2	5;5;2;2;2	>sp|P20674|COX5A_HUMAN Cytochrome c oxidase subunit 5A, mitochondrial OS=Homo sapiens OX=9606 GN=COX5A PE=1 SV=2;>tr|H3BNX8|H3BNX8_HUMAN Cytochrome c oxidase subunit 5A, mitochondrial OS=Homo sapiens OX=9606 GN=COX5A PE=1 SV=1	5	5	5	5	4	5	4	5	4	5	32.7	32.7	32.7	16.762	150	150;153;69;84;111	1	12	0	38.525	By MS/MS	By MS/MS	28	32.7	1035600000	662050000	373560000	86300000	55170000	31130000	639050000	349870000	1.82654	7	5	12				758	4634;6085;11996;15996;15997	True;True;True;True;True	4894;4895;6401;12769;17059;17060	11564;11565;11566;15195;30283;30284;30285;30286;40592;40593;40594;40595
sp|P09211|GSTP1_HUMAN;tr|A8MX94|A8MX94_HUMAN;tr|A0A087X2E9|A0A087X2E9_HUMAN;tr|A0A2R8Y5E5|A0A2R8Y5E5_HUMAN;tr|A0A087X243|A0A087X243_HUMAN	sp|P09211|GSTP1_HUMAN;tr|A8MX94|A8MX94_HUMAN	8;6;3;2;2	8;6;3;2;2	8;6;3;2;2	>sp|P09211|GSTP1_HUMAN Glutathione S-transferase P OS=Homo sapiens OX=9606 GN=GSTP1 PE=1 SV=2;>tr|A8MX94|A8MX94_HUMAN Glutathione S-transferase P OS=Homo sapiens OX=9606 GN=GSTP1 PE=1 SV=1	5	8	8	8	8	7	8	7	8	7	47.6	47.6	47.6	23.356	210	210;174;79;58;69	1	30	0	97.785	By MS/MS	By MS/MS	47.6	35.2	17918000000	11800000000	6118400000	1628900000	1072700000	556220000	10784000000	5966000000	1.80758	24	21	45				586	845;3914;10274;10275;10354;11189;11254;13632	True;True;True;True;True;True;True;True	894;4136;10884;10885;10886;10887;10995;11914;11981;14518;14519	2133;2134;2135;2136;9654;9655;9656;9657;9658;9659;9660;9661;25883;25884;25885;25886;25887;25888;25889;25890;25891;25892;26149;26150;28292;28293;28436;28437;34486;34487
sp|P31946|1433B_HUMAN	sp|P31946|1433B_HUMAN	6	5	5	>sp|P31946|1433B_HUMAN 14-3-3 protein beta/alpha OS=Homo sapiens OX=9606 GN=YWHAB PE=1 SV=3	1	6	5	5	5	5	4	4	4	4	29.3	25.2	25.2	28.082	246	246	1	8	0	37.26	By MS/MS	By MS/MS	24.8	28.9	1227800000	837990000	389780000	87698000	59856000	27841000	800480000	443640000	1.80435	3	4	7				902	2219;11791;11792;13166;16334;16366	False;True;True;True;True;True	2352;2353;12550;12551;14014;17406;17439	5582;5583;5584;5585;5586;5587;5588;5589;29719;29720;29721;33239;33240;41365;41366;41432
sp|Q02809|PLOD1_HUMAN;tr|Q5JXB7|Q5JXB7_HUMAN;tr|Q5JXB8|Q5JXB8_HUMAN	sp|Q02809|PLOD1_HUMAN	7;2;1	7;2;1	7;2;1	>sp|Q02809|PLOD1_HUMAN Procollagen-lysine,2-oxoglutarate 5-dioxygenase 1 OS=Homo sapiens OX=9606 GN=PLOD1 PE=1 SV=2	3	7	7	7	7	5	7	5	7	5	13.5	13.5	13.5	83.549	727	727;283;225	1	16	0	49.867	By MS/MS	By MS/MS	13.5	9.4	1314500000	802410000	512050000	29874000	18237000	11638000	688210000	382320000	1.80009	7	4	11				1436	1149;3715;5550;5890;5906;9289;14712	True;True;True;True;True;True;True	1223;3925;5843;6201;6217;9780;15679	2920;9201;9202;13878;13879;14711;14712;14744;14745;14746;14747;14748;14749;23338;37312;37313
sp|Q15120|PDK3_HUMAN	sp|Q15120|PDK3_HUMAN	6	6	5	>sp|Q15120|PDK3_HUMAN [Pyruvate dehydrogenase (acetyl-transferring)] kinase isozyme 3, mitochondrial OS=Homo sapiens OX=9606 GN=PDK3 PE=1 SV=1	1	6	6	5	6	3	6	3	5	2	17	17	17	46.938	406	406	1	9	0	39.298	By MS/MS	By MS/MS	17	9.6	462610000	361430000	101170000	19275000	15060000	4215600	300000000	166860000	1.79791	5	1	6				1704	131;7972;7973;10009;11399;13747	True;True;True;True;True;True	134;8391;8392;10531;12137;14644	300;301;20143;20144;20145;25077;28775;34803;34804
tr|M0R261|M0R261_HUMAN;sp|O95336|6PGL_HUMAN;tr|M0R0U3|M0R0U3_HUMAN	tr|M0R261|M0R261_HUMAN;sp|O95336|6PGL_HUMAN;tr|M0R0U3|M0R0U3_HUMAN	4;4;2	4;4;2	4;4;2	>tr|M0R261|M0R261_HUMAN 6-phosphogluconolactonase (Fragment) OS=Homo sapiens OX=9606 GN=PGLS PE=1 SV=1;>sp|O95336|6PGL_HUMAN 6-phosphogluconolactonase OS=Homo sapiens OX=9606 GN=PGLS PE=1 SV=2;>tr|M0R0U3|M0R0U3_HUMAN 6-phosphogluconolactonase OS=Homo sapie	3	4	4	4	4	2	4	2	4	2	25.5	25.5	25.5	22.996	216	216;258;179	1	6	0	28.649	By MS/MS	By MS/MS	25.5	10.6	406320000	324670000	81645000	36938000	29516000	7422300	263270000	146470000	1.79743	5	1	6				440	2870;3294;14107;15560	True;True;True;True	3029;3477;15035;16594	7172;8161;35747;35748;39481;39482
sp|P10599|THIO_HUMAN	sp|P10599|THIO_HUMAN	4	4	4	>sp|P10599|THIO_HUMAN Thioredoxin OS=Homo sapiens OX=9606 GN=TXN PE=1 SV=3	1	4	4	4	4	4	4	4	4	4	34.3	34.3	34.3	11.737	105	105	1	10	0	29.056	By MS/MS	By MS/MS	34.3	34.3	2249500000	1329400000	920180000	321360000	189910000	131450000	1469500000	818670000	1.79498	5	3	8				618	2736;7786;10214;13167	True;True;True;True	2890;8198;10806;14015	6840;6841;19724;19725;19726;19727;25698;25699;33241;33242
sp|Q9UHG3|PCYOX_HUMAN;tr|C9K055|C9K055_HUMAN;tr|F8W8W4|F8W8W4_HUMAN;tr|C9JM55|C9JM55_HUMAN;tr|C9JGT6|C9JGT6_HUMAN	sp|Q9UHG3|PCYOX_HUMAN;tr|C9K055|C9K055_HUMAN;tr|F8W8W4|F8W8W4_HUMAN	5;3;3;2;1	5;3;3;2;1	5;3;3;2;1	>sp|Q9UHG3|PCYOX_HUMAN Prenylcysteine oxidase 1 OS=Homo sapiens OX=9606 GN=PCYOX1 PE=1 SV=3;>tr|C9K055|C9K055_HUMAN Prenylcysteine oxidase 1 (Fragment) OS=Homo sapiens OX=9606 GN=PCYOX1 PE=1 SV=1;>tr|F8W8W4|F8W8W4_HUMAN Prenylcysteine oxidase 1 OS=Homo sap	5	5	5	5	5	3	5	3	5	3	12.3	12.3	12.3	56.639	505	505;209;293;154;129	1	8	0	33.982	By MS/MS	By MS/MS	12.3	8.3	522690000	380580000	142110000	22726000	16547000	6178700	339370000	189280000	1.79295	5	1	6				2955	3755;5916;12150;12728;16487	True;True;True;True;True	3966;6228;12932;13547;17571	9284;14772;30690;30691;32179;32180;41728;41729
sp|Q1KMD3|HNRL2_HUMAN;tr|H3BQZ7|H3BQZ7_HUMAN	sp|Q1KMD3|HNRL2_HUMAN;tr|H3BQZ7|H3BQZ7_HUMAN	3;2	3;2	3;2	>sp|Q1KMD3|HNRL2_HUMAN Heterogeneous nuclear ribonucleoprotein U-like protein 2 OS=Homo sapiens OX=9606 GN=HNRNPUL2 PE=1 SV=1;>tr|H3BQZ7|H3BQZ7_HUMAN HCG2044799 OS=Homo sapiens OX=9606 GN=HNRNPUL2-BSCL2 PE=4 SV=1	2	3	3	3	3	2	3	2	3	2	5.4	5.4	5.4	85.104	747	747;746	1	5	0	19.179	By MS/MS	By matching	5.4	4.1	105920000	68797000	37119000	2942100	1911000	1031100	68855000	38620000	1.78288	3	0	3				1795	2531;3910;11163	True;True;True	2677;4132;11888	6352;6353;9647;28235;28236
sp|P62834|RAP1A_HUMAN;sp|P61224|RAP1B_HUMAN;tr|F5H4H0|F5H4H0_HUMAN;tr|F5GYH7|F5GYH7_HUMAN;tr|F5H077|F5H077_HUMAN;tr|F5GWU8|F5GWU8_HUMAN;tr|F5H491|F5H491_HUMAN;tr|F5H0B7|F5H0B7_HUMAN;tr|F5H500|F5H500_HUMAN;tr|F5H6R7|F5H6R7_HUMAN;tr|F5H004|F5H004_HUMAN;tr|A0A075B6Q0|A0A075B6Q0_HUMAN;tr|F5GYB5|F5GYB5_HUMAN;tr|F5GX62|F5GX62_HUMAN;tr|E7ESV4|E7ESV4_HUMAN;tr|F5H7Y6|F5H7Y6_HUMAN;tr|F8WBC0|F8WBC0_HUMAN;sp…	sp|P62834|RAP1A_HUMAN;sp|P61224|RAP1B_HUMAN;tr|F5H4H0|F5H4H0_HUMAN;tr|F5GYH7|F5GYH7_HUMAN;tr|F5H077|F5H077_HUMAN;tr|F5GWU8|F5GWU8_HUMAN;tr|F5H491|F5H491_HUMAN;tr|F5H0B7|F5H0B7_HUMAN;tr|F5H500|F5H500_HUMAN;tr|F5H6R7|F5H6R7_HUMAN;tr|F5H004|F5H004_HUMAN;tr|A0A075B6Q0|A0A075B6Q0_HUMAN;tr|F5GYB5|F5GYB5_HUMAN;tr|F5GX62|F5GX62_HUMAN;tr|E7ESV4|E7ESV4_HUMAN;tr|F5H7Y6|F5H7Y6_HUMAN;tr|F8WBC0|F8WBC0_HUMAN;sp…	4;4;3;3;3;3;3;3;3;3;3;3;3;3;3;3;2;2;1;1;1	4;4;3;3;3;3;3;3;3;3;3;3;3;3;3;3;2;2;1;1;1	4;4;3;3;3;3;3;3;3;3;3;3;3;3;3;3;2;2;1;1;1	>sp|P62834|RAP1A_HUMAN Ras-related protein Rap-1A OS=Homo sapiens OX=9606 GN=RAP1A PE=1 SV=1;>sp|P61224|RAP1B_HUMAN Ras-related protein Rap-1b OS=Homo sapiens OX=9606 GN=RAP1B PE=1 SV=1;>tr|F5H4H0|F5H4H0_HUMAN Ras-related protein Rap-1b (Fragment) OS=Homo	21	4	4	4	4	4	4	4	4	4	27.7	27.7	27.7	20.987	184	184;184;48;53;84;87;93;98;101;122;127;129;136;139;157;179;32;184;103;118;121	1	12	0	30.005	By MS/MS	By MS/MS	27.7	27.7	1131800000	733730000	398050000	113180000	73373000	39805000	735150000	413340000	1.77856	9	4	13				1263	9881;12125;12507;16070	True;True;True;True	10402;12905;13312;17133	24799;24800;30628;30629;31600;31601;31602;31603;40755;40756;40757;40758
tr|F5H6I7|F5H6I7_HUMAN;sp|Q6DD88|ATLA3_HUMAN;tr|F5GWF8|F5GWF8_HUMAN	tr|F5H6I7|F5H6I7_HUMAN;sp|Q6DD88|ATLA3_HUMAN	7;7;3	7;7;3	7;7;3	>tr|F5H6I7|F5H6I7_HUMAN Atlastin-3 OS=Homo sapiens OX=9606 GN=ATL3 PE=1 SV=1;>sp|Q6DD88|ATLA3_HUMAN Atlastin-3 OS=Homo sapiens OX=9606 GN=ATL3 PE=1 SV=1	3	7	7	7	7	6	7	6	7	6	24.5	24.5	24.5	58.772	523	523;541;169	1	15	0	73.403	By MS/MS	By MS/MS	24.5	18.7	539530000	362520000	177000000	22480000	15105000	7375100	349560000	197390000	1.77091	5	5	10				1908	679;1922;2350;2799;3056;7019;12708	True;True;True;True;True;True;True	714;2033;2488;2956;3229;7396;13524	1717;1718;1719;1720;4823;4824;5905;5906;6993;7600;7601;17591;17592;32121;32122
sp|Q9UHD8|SEPT9_HUMAN;tr|K7EK18|K7EK18_HUMAN;tr|K7EL40|K7EL40_HUMAN;tr|K7ELJ9|K7ELJ9_HUMAN;tr|K7ER52|K7ER52_HUMAN;tr|K7EIE4|K7EIE4_HUMAN;tr|K7EQD7|K7EQD7_HUMAN;tr|K7EIR4|K7EIR4_HUMAN;tr|K7EKN4|K7EKN4_HUMAN;tr|K7EN52|K7EN52_HUMAN;tr|K7ENQ5|K7ENQ5_HUMAN;tr|K7EJZ2|K7EJZ2_HUMAN;tr|K7ER14|K7ER14_HUMAN;tr|K7ERG1|K7ERG1_HUMAN;tr|K7EQ08|K7EQ08_HUMAN;tr|K7EJ51|K7EJ51_HUMAN;tr|K7EJL9|K7EJL9_HUMAN	sp|Q9UHD8|SEPT9_HUMAN;tr|K7EK18|K7EK18_HUMAN;tr|K7EL40|K7EL40_HUMAN;tr|K7ELJ9|K7ELJ9_HUMAN;tr|K7ER52|K7ER52_HUMAN;tr|K7EIE4|K7EIE4_HUMAN;tr|K7EQD7|K7EQD7_HUMAN	6;4;4;3;3;3;3;2;2;2;2;2;2;1;1;1;1	6;4;4;3;3;3;3;2;2;2;2;2;2;1;1;1;1	6;4;4;3;3;3;3;2;2;2;2;2;2;1;1;1;1	>sp|Q9UHD8|SEPT9_HUMAN Septin-9 OS=Homo sapiens OX=9606 GN=SEPT9 PE=1 SV=2;>tr|K7EK18|K7EK18_HUMAN Septin-9 (Fragment) OS=Homo sapiens OX=9606 GN=SEPT9 PE=1 SV=1;>tr|K7EL40|K7EL40_HUMAN Septin-9 (Fragment) OS=Homo sapiens OX=9606 GN=SEPT9 PE=1 SV=1;>tr|K7E	17	6	6	6	6	6	6	6	6	6	12.3	12.3	12.3	65.401	586	586;195;209;144;151;157;165;104;107;115;127;135;159;35;57;134;189	1	15	0	44.982	By MS/MS	By MS/MS	12.3	12.3	1286800000	853320000	433460000	30638000	20317000	10321000	832610000	472360000	1.76266	8	8	16				2953	1076;1868;3626;12986;15313;15702	True;True;True;True;True;True	1147;1976;3833;13814;16339;16748	2732;2733;2734;2735;4687;4688;4689;8988;8989;32774;32775;38874;38875;39889;39890
sp|Q8TAQ2|SMRC2_HUMAN;tr|F8VXC8|F8VXC8_HUMAN;tr|F8VZW6|F8VZW6_HUMAN	sp|Q8TAQ2|SMRC2_HUMAN;tr|F8VXC8|F8VXC8_HUMAN	7;7;1	3;3;1	3;3;1	>sp|Q8TAQ2|SMRC2_HUMAN SWI/SNF complex subunit SMARCC2 OS=Homo sapiens OX=9606 GN=SMARCC2 PE=1 SV=1;>tr|F8VXC8|F8VXC8_HUMAN SWI/SNF complex subunit SMARCC2 OS=Homo sapiens OX=9606 GN=SMARCC2 PE=1 SV=1	3	7	3	3	7	7	3	3	3	3	6.6	4	4	132.88	1214	1214;1245;105	1	8	0	24.009	By MS/MS	By MS/MS	6.6	6.6	406040000	256010000	150030000	7961500	5019800	2941700	262820000	149510000	1.75788	3	3	6				2185	1817;2742;5416;12514;12673;13829;16627	True;True;False;False;False;False;True	1923;2896;5706;13319;13485;13486;14735;17714	4563;4564;4565;4566;6853;6854;13495;13496;31621;31622;31623;31624;32028;32029;32030;32031;35015;35016;42042;42043
tr|H0YB03|H0YB03_HUMAN;tr|E5RH53|E5RH53_HUMAN;sp|Q96DB5|RMD1_HUMAN;tr|H0YB83|H0YB83_HUMAN;tr|H0YC27|H0YC27_HUMAN;tr|H0YAP5|H0YAP5_HUMAN;tr|H0YC67|H0YC67_HUMAN;tr|H0YBD9|H0YBD9_HUMAN	tr|H0YB03|H0YB03_HUMAN;tr|E5RH53|E5RH53_HUMAN;sp|Q96DB5|RMD1_HUMAN;tr|H0YB83|H0YB83_HUMAN	3;3;3;2;1;1;1;1	3;3;3;2;1;1;1;1	3;3;3;2;1;1;1;1	>tr|H0YB03|H0YB03_HUMAN Regulator of microtubule dynamics protein 1 (Fragment) OS=Homo sapiens OX=9606 GN=RMDN1 PE=1 SV=1;>tr|E5RH53|E5RH53_HUMAN Regulator of microtubule dynamics protein 1 OS=Homo sapiens OX=9606 GN=RMDN1 PE=1 SV=1;>sp|Q96DB5|RMD1_HUMAN R	8	3	3	3	3	2	3	2	3	2	12.1	12.1	12.1	19.195	165	165;248;314;225;107;130;151;159	1	5	0	18.25	By MS/MS	By MS/MS	12.1	11.5	165630000	112180000	53451000	15058000	10198000	4859200	106890000	60988000	1.75264	2	2	4				2346	7237;7427;8924	True;True;True	7621;7821;9388	18256;18812;18813;22475;22476
sp|Q07065|CKAP4_HUMAN	sp|Q07065|CKAP4_HUMAN	21	21	21	>sp|Q07065|CKAP4_HUMAN Cytoskeleton-associated protein 4 OS=Homo sapiens OX=9606 GN=CKAP4 PE=1 SV=2	1	21	21	21	21	18	21	18	21	18	40.7	40.7	40.7	66.022	602	602	1	55	0	200.22	By MS/MS	By MS/MS	40.7	35	7595700000	4919200000	2676500000	199890000	129450000	70434000	4680200000	2676200000	1.74882	34	25	59				1467	1249;2026;2911;4775;4776;5524;7535;7807;9181;9264;9297;9530;11768;12452;12453;12582;12993;13038;13220;15381;15406	True;True;True;True;True;True;True;True;True;True;True;True;True;True;True;True;True;True;True;True;True	1324;2142;3071;5040;5041;5816;7929;8219;9670;9753;9754;9789;10035;12524;13254;13255;13390;13822;13872;14071;16408;16434	3151;5071;5072;5073;5074;7262;7263;11923;11924;11925;11926;13794;13795;13796;13797;19046;19047;19763;19764;23104;23280;23281;23282;23283;23284;23285;23286;23287;23359;23360;23906;23907;29659;29660;31437;31438;31439;31440;31798;31799;31800;31801;32793;32794;32911;33367;33368;39026;39027;39028;39029;39089;39090;39091;39092
sp|P52907|CAZA1_HUMAN	sp|P52907|CAZA1_HUMAN	5	3	3	>sp|P52907|CAZA1_HUMAN F-actin-capping protein subunit alpha-1 OS=Homo sapiens OX=9606 GN=CAPZA1 PE=1 SV=3	1	5	3	3	4	5	2	3	2	3	27.6	18.2	18.2	32.922	286	286	1	7	0	22.892	By MS/MS	By MS/MS	21.3	27.6	767920000	367160000	400760000	59071000	28243000	30828000	499160000	285590000	1.74782	3	5	8				1170	2585;3644;4068;6665;8737	True;True;True;False;False	2732;3851;4296;7022;9194	6463;6464;6465;6466;9032;10052;10053;16664;16665;16666;16667;16668;16669;22057;22058
sp|P08754|GNAI3_HUMAN;sp|P09471|GNAO_HUMAN;tr|A0A1W2PRE1|A0A1W2PRE1_HUMAN;tr|A2A2R6|A2A2R6_HUMAN;tr|A0A1W2PQK2|A0A1W2PQK2_HUMAN;tr|A0A087WTB6|A0A087WTB6_HUMAN;tr|Q5JWD1|Q5JWD1_HUMAN;tr|H0Y7E8|H0Y7E8_HUMAN;tr|A0A1W2PRJ7|A0A1W2PRJ7_HUMAN;tr|A0A087WZE5|A0A087WZE5_HUMAN;tr|A0A1W2PS82|A0A1W2PS82_HUMAN;tr|A0A3B3IUA8|A0A3B3IUA8_HUMAN;tr|Q5JWE9|Q5JWE9_HUMAN;tr|H3BTM2|H3BTM2_HUMAN;tr|A0A1W2PP38|A0A1W2PP38…	sp|P08754|GNAI3_HUMAN;sp|P09471|GNAO_HUMAN	4;2;1;1;1;1;1;1;1;1;1;1;1;1;1;1;1;1;1;1	2;0;0;0;0;0;0;0;0;0;0;0;0;0;0;0;0;0;0;0	2;0;0;0;0;0;0;0;0;0;0;0;0;0;0;0;0;0;0;0	>sp|P08754|GNAI3_HUMAN Guanine nucleotide-binding protein G(k) subunit alpha OS=Homo sapiens OX=9606 GN=GNAI3 PE=1 SV=3;>sp|P09471|GNAO_HUMAN Guanine nucleotide-binding protein G(o) subunit alpha OS=Homo sapiens OX=9606 GN=GNAO1 PE=1 SV=4	20	4	2	2	4	4	2	2	2	2	17.2	10.7	10.7	40.532	354	354;354;54;61;61;84;87;93;104;123;146;148;193;195;196;199;350;354;354;381	1	6	0	24.815	By MS/MS	By MS/MS	17.2	17.2	624320000	403150000	221170000	41621000	26877000	14745000	386710000	221260000	1.74776	3	2	5				577	6767;8734;11569;14013	True;False;True;False	7129;9191;12309;12310;14936	16909;16910;22047;22048;29185;29186;29187;29188;35480;35481
tr|B4DJV2|B4DJV2_HUMAN;sp|O75390|CISY_HUMAN;tr|A0A0C4DGI3|A0A0C4DGI3_HUMAN;tr|H0YIC4|H0YIC4_HUMAN;tr|F8VPA1|F8VPA1_HUMAN;tr|F8VR34|F8VR34_HUMAN;tr|F8VRI6|F8VRI6_HUMAN;tr|F8VTT8|F8VTT8_HUMAN;tr|F8W4S1|F8W4S1_HUMAN;tr|H0YH82|H0YH82_HUMAN;tr|F8VRP1|F8VRP1_HUMAN;tr|F8VX68|F8VX68_HUMAN;tr|F8VPF9|F8VPF9_HUMAN;tr|F8VU34|F8VU34_HUMAN;tr|F8W1S4|F8W1S4_HUMAN;tr|F8W642|F8W642_HUMAN;tr|F8W0J2|F8W0J2_HUMAN;tr…	tr|B4DJV2|B4DJV2_HUMAN;sp|O75390|CISY_HUMAN;tr|A0A0C4DGI3|A0A0C4DGI3_HUMAN;tr|H0YIC4|H0YIC4_HUMAN	16;16;14;8;4;4;3;3;3;3;2;2;2;2;2;1;1;1;1;1;1	16;16;14;8;4;4;3;3;3;3;2;2;2;2;2;1;1;1;1;1;1	15;15;14;8;4;3;3;2;2;3;2;2;2;1;2;1;0;1;0;1;0	>tr|B4DJV2|B4DJV2_HUMAN Citrate synthase OS=Homo sapiens OX=9606 GN=CS PE=1 SV=1;>sp|O75390|CISY_HUMAN Citrate synthase, mitochondrial OS=Homo sapiens OX=9606 GN=CS PE=1 SV=2;>tr|A0A0C4DGI3|A0A0C4DGI3_HUMAN Citrate synthase OS=Homo sapiens OX=9606 GN=CS PE	21	16	16	15	16	16	16	16	15	15	45	45	43	50.431	453	453;466;400;123;144;146;140;149;178;190;117;120;140;142;157;66;75;80;105;114;132	1	76	0	176.4	By MS/MS	By MS/MS	45	45	23385000000	14831000000	8554100000	1299200000	823930000	475230000	13123000000	7533200000	1.74202	49	46	95				351	108;760;761;769;1827;2369;2636;4845;5449;6935;9376;9706;13574;14180;15709;16616	True;True;True;True;True;True;True;True;True;True;True;True;True;True;True;True	109;110;804;805;813;1934;2508;2785;2786;5110;5740;7308;9871;10221;14456;14457;15118;15119;16755;17703	243;244;245;246;247;248;249;250;1917;1918;1919;1920;1921;1922;1941;1942;4589;4590;4591;4592;5960;5961;6582;6583;6584;6585;6586;6587;6588;6589;6590;6591;6592;12083;12084;12085;12086;13587;13588;13589;13590;17358;17359;17360;23540;23541;23542;23543;24357;24358;24359;24360;34329;34330;34331;34332;34333;34334;34335;34336;34337;34338;35957;35958;35959;35960;35961;35962;35963;39903;39904;39905;39906;42…
sp|P22413|ENPP1_HUMAN;tr|E9PE72|E9PE72_HUMAN	sp|P22413|ENPP1_HUMAN;tr|E9PE72|E9PE72_HUMAN	2;1	2;1	2;1	>sp|P22413|ENPP1_HUMAN Ectonucleotide pyrophosphatase/phosphodiesterase family member 1 OS=Homo sapiens OX=9606 GN=ENPP1 PE=1 SV=2;>tr|E9PE72|E9PE72_HUMAN Ectonucleotide pyrophosphatase/phosphodiesterase family member 1 OS=Homo sapiens OX=9606 GN=ENPP1 PE=	2	2	2	2	2	2	2	2	2	2	3.5	3.5	3.5	104.92	925	925;378	1	4	0	13.986	By MS/MS	By matching	3.5	3.5	65204000	41560000	23644000	1552500	989530	562950	42052000	24145000	1.74164	2	0	2				780	308;6806	True;True	316;7170	729;730;17020;17021
sp|O75955|FLOT1_HUMAN;tr|A0A140T974|A0A140T974_HUMAN;tr|A0A140T9W4|A0A140T9W4_HUMAN;tr|A0A140T9R1|A0A140T9R1_HUMAN;tr|A2AB13|A2AB13_HUMAN;tr|A0A0G2JJQ6|A0A0G2JJQ6_HUMAN;tr|A2AB12|A2AB12_HUMAN;tr|A2AB10|A2AB10_HUMAN	sp|O75955|FLOT1_HUMAN;tr|A0A140T974|A0A140T974_HUMAN;tr|A0A140T9W4|A0A140T9W4_HUMAN;tr|A0A140T9R1|A0A140T9R1_HUMAN	3;2;2;2;1;1;1;1	3;2;2;2;1;1;1;1	3;2;2;2;1;1;1;1	>sp|O75955|FLOT1_HUMAN Flotillin-1 OS=Homo sapiens OX=9606 GN=FLOT1 PE=1 SV=3;>tr|A0A140T974|A0A140T974_HUMAN Flotillin-1 (Fragment) OS=Homo sapiens OX=9606 GN=FLOT1 PE=1 SV=1;>tr|A0A140T9W4|A0A140T9W4_HUMAN Flotillin-1 (Fragment) OS=Homo sapiens OX=9606 G	8	3	3	3	2	3	2	3	2	3	9.4	9.4	9.4	47.355	427	427;90;186;357;185;210;235;252	1	5	0	20.566	By MS/MS	By MS/MS	6.1	9.4	294740000	181900000	112840000	10916000	6737000	4179400	189980000	109500000	1.73498	1	2	3				401	5376;6835;15531	True;True;True	5665;7202;16563	13393;17105;17106;39415;39416
sp|Q9UFN0|NPS3A_HUMAN;sp|Q9BS92|NPS3B_HUMAN	sp|Q9UFN0|NPS3A_HUMAN	4;1	4;1	4;1	>sp|Q9UFN0|NPS3A_HUMAN Protein NipSnap homolog 3A OS=Homo sapiens OX=9606 GN=NIPSNAP3A PE=1 SV=2	2	4	4	4	4	4	4	4	4	4	20.2	20.2	20.2	28.466	247	247;247	1	8	0	26.678	By MS/MS	By MS/MS	20.2	20.2	300040000	203280000	96757000	21431000	14520000	6911200	192710000	111390000	1.73005	4	2	6				2939	9757;11205;11879;14744	True;True;True;True	10274;11930;12644;15714	24485;24486;28326;28327;29926;29927;37409;37410
sp|O60762|DPM1_HUMAN;tr|Q5QPK2|Q5QPK2_HUMAN;tr|H0Y368|H0Y368_HUMAN;tr|Q5QPJ9|Q5QPJ9_HUMAN	sp|O60762|DPM1_HUMAN;tr|Q5QPK2|Q5QPK2_HUMAN;tr|H0Y368|H0Y368_HUMAN;tr|Q5QPJ9|Q5QPJ9_HUMAN	4;4;4;2	4;4;4;2	4;4;4;2	>sp|O60762|DPM1_HUMAN Dolichol-phosphate mannosyltransferase subunit 1 OS=Homo sapiens OX=9606 GN=DPM1 PE=1 SV=1;>tr|Q5QPK2|Q5QPK2_HUMAN Dolichol-phosphate mannosyltransferase subunit 1 OS=Homo sapiens OX=9606 GN=DPM1 PE=1 SV=1;>tr|H0Y368|H0Y368_HUMAN Doli	4	4	4	4	4	3	4	3	4	3	21.9	21.9	21.9	29.634	260	260;287;295;221	1	7	0	28.225	By MS/MS	By MS/MS	21.9	13.5	386040000	279470000	106570000	24127000	17467000	6660500	247370000	143140000	1.72817	4	1	5				311	3633;4293;11603;16544	True;True;True;True	3840;4534;12344;17629	9002;9003;10604;29263;29264;41861;41862
sp|O00560|SDCB1_HUMAN	sp|O00560|SDCB1_HUMAN	3	3	1	>sp|O00560|SDCB1_HUMAN Syntenin-1 OS=Homo sapiens OX=9606 GN=SDCBP PE=1 SV=1	1	3	3	1	3	3	3	3	1	1	18.8	18.8	6	32.444	298	298	1	6	0	30.703	By MS/MS	By MS/MS	18.8	18.8	442910000	290710000	152200000	40265000	26428000	13836000	284540000	164760000	1.727	3	3	6				153	1004;9986;11265	True;True;True	1072;10508;11992	2550;2551;25019;25020;28456;28457
sp|Q71U36|TBA1A_HUMAN;sp|P0DPH8|TBA3D_HUMAN;sp|P0DPH7|TBA3C_HUMAN;tr|F8VQQ4|F8VQQ4_HUMAN;sp|Q6PEY2|TBA3E_HUMAN	sp|Q71U36|TBA1A_HUMAN;sp|P0DPH8|TBA3D_HUMAN;sp|P0DPH7|TBA3C_HUMAN;tr|F8VQQ4|F8VQQ4_HUMAN	21;15;15;12;10	1;1;1;1;1	1;1;1;1;1	>sp|Q71U36|TBA1A_HUMAN Tubulin alpha-1A chain OS=Homo sapiens OX=9606 GN=TUBA1A PE=1 SV=1;>sp|P0DPH8|TBA3D_HUMAN Tubulin alpha-3D chain OS=Homo sapiens OX=9606 GN=TUBA3D PE=1 SV=1;>sp|P0DPH7|TBA3C_HUMAN Tubulin alpha-3C chain OS=Homo sapiens OX=9606 GN=TUB	5	21	1	1	20	21	1	1	1	1	45.2	3.1	3.1	50.135	451	451;450;450;219;450	1	4	0.00040145	8.5074	By MS/MS	By MS/MS	45.2	45.2	554370000	354090000	200270000	26398000	16862000	9536800	356260000	206510000	1.72515	2	2	4				1979	383;1407;2315;2686;2687;2688;3352;3364;4576;4577;6049;7689;7690;8342;10742;11563;11564;11902;13501;13502;14663	False;False;False;False;False;False;False;False;False;False;False;False;False;True;False;False;False;False;False;False;False	396;397;1490;2452;2838;2839;2840;3543;3555;3556;4831;4832;6363;8092;8093;8094;8778;11439;12303;12304;12668;14379;14380;15629	930;931;932;933;934;935;936;937;3554;3555;3556;3557;3558;3559;3560;5828;5829;5830;5831;5832;6729;6730;6731;6732;6733;6734;8305;8306;8307;8308;8309;8310;8311;8312;8313;8314;8315;8316;8317;8318;8319;8320;8345;8346;8347;8348;11366;11367;11368;11369;11370;11371;11372;11373;15088;15089;15090;15091;19452;19453;19454;19455;19456;19457;19458;19459;19460;19461;19462;19463;19464;19465;19466;19467;21067;210…
sp|Q7Z7H5|TMED4_HUMAN	sp|Q7Z7H5|TMED4_HUMAN	2	2	2	>sp|Q7Z7H5|TMED4_HUMAN Transmembrane emp24 domain-containing protein 4 OS=Homo sapiens OX=9606 GN=TMED4 PE=1 SV=1	1	2	2	2	2	2	2	2	2	2	8.8	8.8	8.8	25.943	227	227	1	4	0	15.269	By MS/MS	By matching	8.8	8.8	407790000	264850000	142940000	33983000	22071000	11912000	261780000	152010000	1.72212	2	0	2				2026	1892;11584	True;True	2001;12325	4748;4749;29222;29223
sp|P04040|CATA_HUMAN	sp|P04040|CATA_HUMAN	10	10	10	>sp|P04040|CATA_HUMAN Catalase OS=Homo sapiens OX=9606 GN=CAT PE=1 SV=3	1	10	10	10	8	10	8	10	8	10	24.9	24.9	24.9	59.755	527	527	1	22	0	73.682	By MS/MS	By MS/MS	21.8	24.9	1434100000	815330000	618770000	49452000	28115000	21337000	890070000	516980000	1.72167	8	7	15				497	234;391;1941;2115;3882;4042;4263;4932;7885;9091	True;True;True;True;True;True;True;True;True;True	240;406;2053;2243;4104;4270;4503;5202;5203;8298;9577	561;562;963;964;4870;4871;5325;5326;9579;9580;9979;9980;10532;12278;12279;12280;12281;19931;19932;19933;19934;22891
sp|Q9P0L0|VAPA_HUMAN;tr|J3QKM9|J3QKM9_HUMAN	sp|Q9P0L0|VAPA_HUMAN;tr|J3QKM9|J3QKM9_HUMAN	2;1	2;1	2;1	>sp|Q9P0L0|VAPA_HUMAN Vesicle-associated membrane protein-associated protein A OS=Homo sapiens OX=9606 GN=VAPA PE=1 SV=3;>tr|J3QKM9|J3QKM9_HUMAN Vesicle-associated membrane protein-associated protein A OS=Homo sapiens OX=9606 GN=VAPA PE=1 SV=1	2	2	2	2	2	2	2	2	2	2	13.7	13.7	13.7	27.893	249	249;29	1	4	0	16.326	By MS/MS	By MS/MS	13.7	13.7	211910000	136880000	75031000	15137000	9777400	5359300	135950000	79111000	1.71847	2	3	5				2887	3845;5331	True;True	4067;5620	9505;9506;13278;13279
sp|Q9Y5M8|SRPRB_HUMAN;tr|H7C4H2|H7C4H2_HUMAN;tr|C9J5Z8|C9J5Z8_HUMAN	sp|Q9Y5M8|SRPRB_HUMAN;tr|H7C4H2|H7C4H2_HUMAN	5;3;2	5;3;2	5;3;2	>sp|Q9Y5M8|SRPRB_HUMAN Signal recognition particle receptor subunit beta OS=Homo sapiens OX=9606 GN=SRPRB PE=1 SV=3;>tr|H7C4H2|H7C4H2_HUMAN Signal recognition particle receptor subunit beta (Fragment) OS=Homo sapiens OX=9606 GN=SRPRB PE=1 SV=1	3	5	5	5	4	5	4	5	4	5	25.1	25.1	25.1	29.702	271	271;160;92	1	9	0	34.965	By MS/MS	By MS/MS	21.4	25.1	963390000	611450000	351940000	60212000	38216000	21996000	617930000	360230000	1.71538	3	3	6				3154	635;2542;8882;12080;14264	True;True;True;True;True	668;2688;9343;12857;15206	1607;1608;6373;22375;22376;30517;30518;36161;36162
sp|P48735|IDHP_HUMAN;tr|H0YL11|H0YL11_HUMAN	sp|P48735|IDHP_HUMAN;tr|H0YL11|H0YL11_HUMAN	12;6	11;6	11;6	>sp|P48735|IDHP_HUMAN Isocitrate dehydrogenase [NADP], mitochondrial OS=Homo sapiens OX=9606 GN=IDH2 PE=1 SV=2;>tr|H0YL11|H0YL11_HUMAN Isocitrate dehydrogenase [NADP], mitochondrial OS=Homo sapiens OX=9606 GN=IDH2 PE=1 SV=1	2	12	11	11	12	11	11	10	11	10	29.2	27.2	27.2	50.909	452	452;312	1	30	0	82.625	By MS/MS	By MS/MS	29.2	25.4	2474800000	1595300000	879490000	107600000	69360000	38239000	1404700000	819140000	1.71485	16	10	26				1065	1816;3653;4693;5011;6198;8304;8367;9013;9808;10684;16121;16122	True;True;True;True;True;True;True;True;True;False;True;True	1922;3860;4957;5286;6519;8739;8740;8803;9497;10326;11379;17184;17185	4561;4562;9049;9050;11723;11724;11725;12468;12469;15474;15475;20971;20972;20973;20974;20975;20976;21121;21122;22692;22693;22694;22695;24615;24616;24617;24618;27018;27019;40868;40869;40870
sp|Q9Y2V2|CHSP1_HUMAN	sp|Q9Y2V2|CHSP1_HUMAN	2	2	2	>sp|Q9Y2V2|CHSP1_HUMAN Calcium-regulated heat-stable protein 1 OS=Homo sapiens OX=9606 GN=CARHSP1 PE=1 SV=2	1	2	2	2	2	2	2	2	2	2	18.4	18.4	18.4	15.892	147	147	1	6	0	12.607	By MS/MS	By MS/MS	18.4	18.4	436780000	269860000	166920000	62398000	38552000	23846000	280270000	163520000	1.71398	2	2	4				3081	5333;9228	True;True	5622;9717	13282;13283;23202;23203;23204;23205
tr|J3QLE5|J3QLE5_HUMAN;sp|P63162|RSMN_HUMAN;sp|P14678|RSMB_HUMAN;tr|J3KRY3|J3KRY3_HUMAN;tr|S4R3P3|S4R3P3_HUMAN	tr|J3QLE5|J3QLE5_HUMAN;sp|P63162|RSMN_HUMAN;sp|P14678|RSMB_HUMAN;tr|J3KRY3|J3KRY3_HUMAN;tr|S4R3P3|S4R3P3_HUMAN	4;4;4;2;2	4;4;4;2;2	4;4;4;2;2	>tr|J3QLE5|J3QLE5_HUMAN Small nuclear ribonucleoprotein-associated protein N (Fragment) OS=Homo sapiens OX=9606 GN=SNRPN PE=1 SV=1;>sp|P63162|RSMN_HUMAN Small nuclear ribonucleoprotein-associated protein N OS=Homo sapiens OX=9606 GN=SNRPN PE=1 SV=1;>sp|P14	5	4	4	4	4	4	4	4	4	4	14.2	14.2	14.2	17.546	169	169;240;240;59;70	1	12	0	23.26	By MS/MS	By MS/MS	14.2	14.2	1776600000	1073500000	703180000	177660000	107350000	70318000	1139800000	666360000	1.71049	6	7	13				684	5886;10297;12058;14996	True;True;True;True	6197;10917;12834;15990	14702;14703;14704;14705;25968;25969;25970;25971;30455;30456;38103;38104
tr|A0A024QZ42|A0A024QZ42_HUMAN;sp|O75340|PDCD6_HUMAN;tr|H0Y9X3|H0Y9X3_HUMAN;tr|A0A087WZ38|A0A087WZ38_HUMAN	tr|A0A024QZ42|A0A024QZ42_HUMAN;sp|O75340|PDCD6_HUMAN	4;4;1;1	4;4;1;1	4;4;1;1	>tr|A0A024QZ42|A0A024QZ42_HUMAN HCG1985580, isoform CRA_c OS=Homo sapiens OX=9606 GN=PDCD6 PE=1 SV=1;>sp|O75340|PDCD6_HUMAN Programmed cell death protein 6 OS=Homo sapiens OX=9606 GN=PDCD6 PE=1 SV=1	4	4	4	4	4	4	4	4	4	4	35.5	35.5	35.5	14.45	121	121;191;104;123	1	12	0	28.278	By MS/MS	By MS/MS	35.5	35.5	1429600000	1046300000	383360000	204230000	149470000	54766000	832810000	488450000	1.70501	4	3	7				345	482;9418;11317;16267	True;True;True;True	501;9919;12046;17338	1173;1174;23655;23656;23657;23658;23659;23660;28578;28579;41205;41206
sp|Q9NPD3|EXOS4_HUMAN;tr|E9PPI9|E9PPI9_HUMAN;tr|E9PI41|E9PI41_HUMAN	sp|Q9NPD3|EXOS4_HUMAN;tr|E9PPI9|E9PPI9_HUMAN;tr|E9PI41|E9PI41_HUMAN	4;2;2	4;2;2	4;2;2	>sp|Q9NPD3|EXOS4_HUMAN Exosome complex component RRP41 OS=Homo sapiens OX=9606 GN=EXOSC4 PE=1 SV=3;>tr|E9PPI9|E9PPI9_HUMAN Exosome complex component RRP41 OS=Homo sapiens OX=9606 GN=EXOSC4 PE=1 SV=1;>tr|E9PI41|E9PI41_HUMAN Exosome complex component RRP41 (	3	4	4	4	4	4	4	4	4	4	18.8	18.8	18.8	26.383	245	245;156;261	1	8	0	32.272	By MS/MS	By MS/MS	18.8	18.8	418870000	257890000	160980000	41887000	25789000	16098000	267790000	157840000	1.69659	4	2	6				2746	438;687;2299;11771	True;True;True;True	456;723;2436;12527	1074;1075;1739;1740;5786;5787;29664;29665
tr|A0A1B0GV75|A0A1B0GV75_HUMAN;tr|A0A1B0GTB8|A0A1B0GTB8_HUMAN;tr|A0A1B0GWC0|A0A1B0GWC0_HUMAN;sp|P23786|CPT2_HUMAN;tr|A0A1B0GVF3|A0A1B0GVF3_HUMAN	tr|A0A1B0GV75|A0A1B0GV75_HUMAN;tr|A0A1B0GTB8|A0A1B0GTB8_HUMAN;tr|A0A1B0GWC0|A0A1B0GWC0_HUMAN;sp|P23786|CPT2_HUMAN;tr|A0A1B0GVF3|A0A1B0GVF3_HUMAN	6;6;6;6;6	6;6;6;6;6	6;6;6;6;6	>tr|A0A1B0GV75|A0A1B0GV75_HUMAN Carnitine O-palmitoyltransferase 2, mitochondrial OS=Homo sapiens OX=9606 GN=CPT2 PE=1 SV=1;>tr|A0A1B0GTB8|A0A1B0GTB8_HUMAN Carnitine O-palmitoyltransferase 2, mitochondrial OS=Homo sapiens OX=9606 GN=CPT2 PE=1 SV=1;>tr|A0A1	5	6	6	6	6	6	6	6	6	6	17.2	17.2	17.2	67.171	598	598;635;647;658;670	1	13	0	44.796	By MS/MS	By MS/MS	17.2	17.2	589370000	403400000	185970000	16371000	11205000	5165900	375130000	222040000	1.68947	5	5	10				798	441;2224;4880;9024;13304;16254	True;True;True;True;True;True	459;2358;5149;9508;14166;17324	1080;1081;5597;5598;12163;12164;22722;22723;33581;33582;41171;41172;41173
sp|P00403|COX2_HUMAN	sp|P00403|COX2_HUMAN	5	5	5	>sp|P00403|COX2_HUMAN Cytochrome c oxidase subunit 2 OS=Homo sapiens OX=9606 GN=MT-CO2 PE=1 SV=1	1	5	5	5	5	5	5	5	5	5	27.8	27.8	27.8	25.565	227	227	1	17	0	43.849	By MS/MS	By MS/MS	27.8	27.8	3482100000	2309400000	1172700000	435260000	288670000	146590000	2040500000	1208600000	1.68832	12	8	20				481	5870;6443;8583;10324;15688	True;True;True;True;True	6181;6776;9034;10954;10955;16734	14660;14661;14662;14663;16080;16081;21692;21693;26051;26052;26053;26054;26055;26056;26057;39858;39859
tr|F5GX19|F5GX19_HUMAN;tr|F5H3Y3|F5H3Y3_HUMAN;sp|Q6IAA8|LTOR1_HUMAN;tr|H0YFI1|H0YFI1_HUMAN;tr|F5H479|F5H479_HUMAN	tr|F5GX19|F5GX19_HUMAN;tr|F5H3Y3|F5H3Y3_HUMAN;sp|Q6IAA8|LTOR1_HUMAN;tr|H0YFI1|H0YFI1_HUMAN;tr|F5H479|F5H479_HUMAN	3;3;3;2;2	3;3;3;2;2	3;3;3;2;2	>tr|F5GX19|F5GX19_HUMAN Ragulator complex protein LAMTOR1 OS=Homo sapiens OX=9606 GN=LAMTOR1 PE=1 SV=1;>tr|F5H3Y3|F5H3Y3_HUMAN Ragulator complex protein LAMTOR1 OS=Homo sapiens OX=9606 GN=LAMTOR1 PE=1 SV=1;>sp|Q6IAA8|LTOR1_HUMAN Ragulator complex protein L	5	3	3	3	3	3	3	3	3	3	25.4	25.4	25.4	15.687	142	142;160;161;79;99	1	6	0	20.644	By MS/MS	By MS/MS	25.4	25.4	245480000	136160000	109320000	40914000	22694000	18220000	156920000	93152000	1.68456	3	4	7				1916	7629;8715;13239	True;True;True	8029;9170;14090	19306;19307;21995;21996;33414;33415
sp|Q00688|FKBP3_HUMAN;tr|G3V5F2|G3V5F2_HUMAN	sp|Q00688|FKBP3_HUMAN	5;1	5;1	5;1	>sp|Q00688|FKBP3_HUMAN Peptidyl-prolyl cis-trans isomerase FKBP3 OS=Homo sapiens OX=9606 GN=FKBP3 PE=1 SV=1	2	5	5	5	5	5	5	5	5	5	28.6	28.6	28.6	25.177	224	224;65	1	16	0	35.974	By MS/MS	By MS/MS	28.6	28.6	2046000000	1442800000	603170000	204600000	144280000	60317000	1229700000	730030000	1.68445	7	8	15				1415	40;1160;3776;5229;13201	True;True;True;True;True	40;1234;3989;5514;5515;14052	83;84;85;86;2942;2943;2944;9337;9338;13024;13025;13026;13027;33319;33320;33321
sp|Q16836|HCDH_HUMAN;tr|A0A0A0MSE2|A0A0A0MSE2_HUMAN;tr|E9PF18|E9PF18_HUMAN;tr|A0A1W2PQV5|A0A1W2PQV5_HUMAN;tr|A0A1W2PNM1|A0A1W2PNM1_HUMAN;tr|A0A0D9SFP2|A0A0D9SFP2_HUMAN;tr|A0A1W2PQC2|A0A1W2PQC2_HUMAN;tr|A0A1W2PQ78|A0A1W2PQ78_HUMAN;tr|A0A1W2PRT2|A0A1W2PRT2_HUMAN;tr|A0A1W2PP40|A0A1W2PP40_HUMAN	sp|Q16836|HCDH_HUMAN;tr|A0A0A0MSE2|A0A0A0MSE2_HUMAN;tr|E9PF18|E9PF18_HUMAN;tr|A0A1W2PQV5|A0A1W2PQV5_HUMAN;tr|A0A1W2PNM1|A0A1W2PNM1_HUMAN;tr|A0A0D9SFP2|A0A0D9SFP2_HUMAN;tr|A0A1W2PQC2|A0A1W2PQC2_HUMAN;tr|A0A1W2PQ78|A0A1W2PQ78_HUMAN;tr|A0A1W2PRT2|A0A1W2PRT2_HUMAN	6;6;6;5;5;5;3;3;3;1	6;6;6;5;5;5;3;3;3;1	6;6;6;5;5;5;3;3;3;1	>sp|Q16836|HCDH_HUMAN Hydroxyacyl-coenzyme A dehydrogenase, mitochondrial OS=Homo sapiens OX=9606 GN=HADH PE=1 SV=3;>tr|A0A0A0MSE2|A0A0A0MSE2_HUMAN Hydroxyacyl-coenzyme A dehydrogenase, mitochondrial OS=Homo sapiens OX=9606 GN=HADH PE=1 SV=2;>tr|E9PF18|E9P	10	6	6	6	6	6	6	6	6	6	38.9	38.9	38.9	34.293	314	314;317;390;245;267;318;165;176;183;145	1	16	0	70.493	By MS/MS	By MS/MS	38.9	38.9	2593200000	1764100000	829150000	185230000	126010000	59225000	1525100000	906050000	1.68324	11	7	18				1790	3257;3280;3648;5581;8916;13325	True;True;True;True;True;True	3439;3463;3855;5877;9378;9379;14190	8080;8081;8082;8125;8126;8127;8128;9038;9039;13959;13960;22456;22457;22458;33639;33640
sp|P63104|1433Z_HUMAN;tr|B0AZS6|B0AZS6_HUMAN;tr|B7Z2E6|B7Z2E6_HUMAN;tr|H0YB80|H0YB80_HUMAN;tr|E7EX29|E7EX29_HUMAN;tr|E7ESK7|E7ESK7_HUMAN;tr|E5RGE1|E5RGE1_HUMAN;tr|E5RIR4|E5RIR4_HUMAN;tr|E9PD24|E9PD24_HUMAN;tr|E7EVZ2|E7EVZ2_HUMAN;sp|P31947|1433S_HUMAN	sp|P63104|1433Z_HUMAN;tr|B0AZS6|B0AZS6_HUMAN;tr|B7Z2E6|B7Z2E6_HUMAN;tr|H0YB80|H0YB80_HUMAN;tr|E7EX29|E7EX29_HUMAN	8;6;5;5;5;3;2;2;2;2;1	7;5;4;4;4;3;2;2;2;2;0	7;5;4;4;4;3;2;2;2;2;0	>sp|P63104|1433Z_HUMAN 14-3-3 protein zeta/delta OS=Homo sapiens OX=9606 GN=YWHAZ PE=1 SV=1;>tr|B0AZS6|B0AZS6_HUMAN cDNA, FLJ79516, highly similar to 14-3-3 protein zeta/delta OS=Homo sapiens OX=9606 GN=YWHAZ PE=1 SV=1;>tr|B7Z2E6|B7Z2E6_HUMAN cDNA FLJ50142	11	8	7	7	8	8	7	7	7	7	31	26.9	26.9	27.745	245	245;168;125;130;246;137;51;75;92;98;248	1	19	0	77.139	By MS/MS	By MS/MS	31	31	7242400000	4141900000	3100500000	517310000	295850000	221460000	4623400000	2749100000	1.68179	7	9	16				1340	2219;3726;4663;4664;7132;10083;13078;16291	False;True;True;True;True;True;True;True	2352;2353;3936;4925;4926;7513;10630;13914;17362	5582;5583;5584;5585;5586;5587;5588;5589;9222;9223;11641;11642;11643;11644;11645;11646;11647;11648;17929;17930;25300;25301;33010;33011;41268;41269;41270
sp|Q92688|AN32B_HUMAN	sp|Q92688|AN32B_HUMAN	5	5	4	>sp|Q92688|AN32B_HUMAN Acidic leucine-rich nuclear phosphoprotein 32 family member B OS=Homo sapiens OX=9606 GN=ANP32B PE=1 SV=1	1	5	5	4	5	4	5	4	4	3	19.5	19.5	14.3	28.787	251	251	1	15	0	35.143	By MS/MS	By MS/MS	19.5	15.1	2126600000	1347600000	778970000	236290000	149740000	86552000	1321200000	786160000	1.68057	8	6	14				2270	5875;8441;8442;8799;9171	True;True;True;True;True	6186;8883;8884;9257;9660	14672;21301;21302;21303;21304;21305;21306;21307;21308;22188;22189;23080;23081;23082;23083
tr|H7C0H8|H7C0H8_HUMAN;sp|Q6NUQ4|TM214_HUMAN	tr|H7C0H8|H7C0H8_HUMAN;sp|Q6NUQ4|TM214_HUMAN	3;3	3;3	3;3	>tr|H7C0H8|H7C0H8_HUMAN Transmembrane protein 214 OS=Homo sapiens OX=9606 GN=TMEM214 PE=1 SV=2;>sp|Q6NUQ4|TM214_HUMAN Transmembrane protein 214 OS=Homo sapiens OX=9606 GN=TMEM214 PE=1 SV=2	2	3	3	3	3	3	3	3	3	3	8.3	8.3	8.3	42.974	387	387;689	1	6	0	17.178	By MS/MS	By MS/MS	8.3	8.3	282360000	184100000	98263000	11765000	7670700	4094300	179450000	107030000	1.67663	2	2	4				1925	707;1915;12862	True;True;True	747;2025;13687	1793;1794;4805;4806;32501;32502
tr|A0A0A0MT83|A0A0A0MT83_HUMAN;sp|P26440|IVD_HUMAN;tr|H0YKV0|H0YKV0_HUMAN;tr|H0YN10|H0YN10_HUMAN;tr|H0YLC3|H0YLC3_HUMAN;tr|H7C4G6|H7C4G6_HUMAN;tr|A0A087WVD3|A0A087WVD3_HUMAN	tr|A0A0A0MT83|A0A0A0MT83_HUMAN;sp|P26440|IVD_HUMAN;tr|H0YKV0|H0YKV0_HUMAN;tr|H0YN10|H0YN10_HUMAN;tr|H0YLC3|H0YLC3_HUMAN;tr|H7C4G6|H7C4G6_HUMAN	4;4;2;2;2;2;1	4;4;2;2;2;2;1	4;4;2;2;2;2;1	>tr|A0A0A0MT83|A0A0A0MT83_HUMAN Isovaleryl-CoA dehydrogenase, mitochondrial OS=Homo sapiens OX=9606 GN=IVD PE=1 SV=1;>sp|P26440|IVD_HUMAN Isovaleryl-CoA dehydrogenase, mitochondrial OS=Homo sapiens OX=9606 GN=IVD PE=1 SV=2;>tr|H0YKV0|H0YKV0_HUMAN Isovalery	7	4	4	4	4	4	4	4	4	4	9.4	9.4	9.4	46.65	426	426;426;145;212;243;307;214	1	8	0	25.217	By MS/MS	By MS/MS	9.4	9.4	1191800000	675160000	516650000	54173000	30689000	23484000	759730000	453770000	1.67426	2	4	6				825	3777;4653;9944;13246	True;True;True;True	3990;4915;10466;14100	9339;9340;11618;11619;24923;24924;33436;33437
sp|Q9NYK5|RM39_HUMAN;tr|C9JG87|C9JG87_HUMAN	sp|Q9NYK5|RM39_HUMAN;tr|C9JG87|C9JG87_HUMAN	3;2	3;2	3;2	>sp|Q9NYK5|RM39_HUMAN 39S ribosomal protein L39, mitochondrial OS=Homo sapiens OX=9606 GN=MRPL39 PE=1 SV=3;>tr|C9JG87|C9JG87_HUMAN 39S ribosomal protein L39, mitochondrial (Fragment) OS=Homo sapiens OX=9606 GN=MRPL39 PE=1 SV=1	2	3	3	3	2	3	2	3	2	3	8.9	8.9	8.9	38.711	338	338;297	1	5	0	18.282	By MS/MS	By MS/MS	5.6	8.9	73027000	45011000	28016000	3175100	1957000	1218100	46449000	27754000	1.6736	2	2	4				2859	499;3933;13255	True;True;True	519;4155;14109	1223;1224;9699;9700;33452
sp|Q15785|TOM34_HUMAN	sp|Q15785|TOM34_HUMAN	3	3	3	>sp|Q15785|TOM34_HUMAN Mitochondrial import receptor subunit TOM34 OS=Homo sapiens OX=9606 GN=TOMM34 PE=1 SV=2	1	3	3	3	3	3	3	3	3	3	14.2	14.2	14.2	34.559	309	309	1	9	0	27.113	By MS/MS	By MS/MS	14.2	14.2	573410000	287600000	285810000	31856000	15978000	15878000	366250000	219160000	1.67115	4	4	8				1753	829;12888;14129	True;True;True	875;13715;15060	2087;2088;32559;32560;32561;35798;35799;35800;35801
sp|Q14195|DPYL3_HUMAN;tr|H0YBT4|H0YBT4_HUMAN;tr|D6RF19|D6RF19_HUMAN;tr|H0YB87|H0YB87_HUMAN	sp|Q14195|DPYL3_HUMAN;tr|H0YBT4|H0YBT4_HUMAN	8;4;2;1	6;3;1;1	5;2;1;1	>sp|Q14195|DPYL3_HUMAN Dihydropyrimidinase-related protein 3 OS=Homo sapiens OX=9606 GN=DPYSL3 PE=1 SV=1;>tr|H0YBT4|H0YBT4_HUMAN Dihydropyrimidinase-related protein 3 (Fragment) OS=Homo sapiens OX=9606 GN=DPYSL3 PE=1 SV=1	4	8	6	5	7	6	5	5	4	4	22.1	15.8	14.6	61.963	570	570;209;92;75	1	10	0	37.912	By MS/MS	By MS/MS	19.8	17	426670000	260900000	165770000	14713000	8996600	5716200	271230000	162390000	1.67024	5	3	8				1627	4867;4868;4898;5897;6928;10078;10774;11489	True;True;True;True;False;False;True;True	5136;5137;5167;6208;7301;10624;11472;12229	12135;12136;12137;12207;12208;14724;14725;17345;17346;25289;27244;27245;28997
sp|P21796|VDAC1_HUMAN;tr|C9JI87|C9JI87_HUMAN	sp|P21796|VDAC1_HUMAN;tr|C9JI87|C9JI87_HUMAN	14;8	14;8	14;8	>sp|P21796|VDAC1_HUMAN Voltage-dependent anion-selective channel protein 1 OS=Homo sapiens OX=9606 GN=VDAC1 PE=1 SV=2;>tr|C9JI87|C9JI87_HUMAN Voltage-dependent anion-selective channel protein 1 (Fragment) OS=Homo sapiens OX=9606 GN=VDAC1 PE=1 SV=6	2	14	14	14	14	14	14	14	14	14	62.2	62.2	62.2	30.772	283	283;183	1	49	0	128.42	By MS/MS	By MS/MS	62.2	62.2	21026000000	13825000000	7200400000	1236800000	813240000	423550000	12749000000	7634300000	1.66996	40	28	68				769	1475;4289;5261;7219;7865;8143;9589;9590;9634;13237;15269;15580;15940;15978	True;True;True;True;True;True;True;True;True;True;True;True;True;True	1560;4530;5549;7603;8278;8568;10099;10100;10145;14088;16290;16617;17000;17039	3716;3717;10596;10597;10598;13107;13108;13109;18193;18194;18195;18196;19898;19899;20573;20574;20575;20576;24050;24051;24052;24053;24054;24055;24165;24166;24167;24168;24169;24170;24171;24172;24173;24174;33408;33409;33410;33411;38762;38763;38764;38765;39536;39537;40466;40467;40468;40551;40552
sp|Q14696|MESD_HUMAN	sp|Q14696|MESD_HUMAN	3	3	3	>sp|Q14696|MESD_HUMAN LRP chaperone MESD OS=Homo sapiens OX=9606 GN=MESD PE=1 SV=2	1	3	3	3	3	3	3	3	3	3	16.2	16.2	16.2	26.076	234	234	1	9	0	20.334	By MS/MS	By MS/MS	16.2	16.2	469730000	265010000	204710000	46973000	26501000	20471000	299030000	179290000	1.66786	1	5	6				1659	1773;5767;12025	True;True;True	1875;6076;12799	4448;4449;4450;14429;14430;30366;30367;30368;30369
sp|P62701|RS4X_HUMAN;tr|C9JEH7|C9JEH7_HUMAN;sp|P22090|RS4Y1_HUMAN;sp|Q8TD47|RS4Y2_HUMAN	sp|P62701|RS4X_HUMAN	13;6;6;5	13;6;6;5	13;6;6;5	>sp|P62701|RS4X_HUMAN 40S ribosomal protein S4, X isoform OS=Homo sapiens OX=9606 GN=RPS4X PE=1 SV=2	4	13	13	13	12	12	12	12	12	12	44.1	44.1	44.1	29.597	263	263;262;263;263	1	36	0	104.32	By MS/MS	By MS/MS	44.1	41.8	12460000000	5547200000	6913300000	778780000	346700000	432080000	7201100000	4318500000	1.6675	18	20	38				1309	3046;4638;4883;5498;5590;9497;9606;9607;13243;13244;13539;15236;15237	True;True;True;True;True;True;True;True;True;True;True;True;True	3218;4899;5152;5790;5886;10000;10116;10117;14095;14096;14097;14420;16254;16255	7579;7580;11571;11572;11573;11574;12170;12171;13723;13724;13725;13726;13982;13983;23840;23841;24092;24093;24094;24095;24096;24097;33422;33423;33424;33425;33426;33427;33428;34236;34237;38672;38673;38674;38675;38676
sp|P19367|HXK1_HUMAN;tr|B1AR63|B1AR63_HUMAN;tr|B1AR62|B1AR62_HUMAN;sp|Q2TB90|HKDC1_HUMAN	sp|P19367|HXK1_HUMAN	18;5;3;2	18;5;3;2	14;4;2;1	>sp|P19367|HXK1_HUMAN Hexokinase-1 OS=Homo sapiens OX=9606 GN=HK1 PE=1 SV=3	4	18	18	14	17	15	17	15	14	11	21	21	16.9	102.48	917	917;290;114;917	1	42	0	123.16	By MS/MS	By MS/MS	20.3	17.4	3893600000	2474900000	1418800000	81117000	51560000	29557000	2315300000	1388800000	1.66712	20	19	39				740	2620;3746;3794;4247;4248;4330;4690;5389;5731;9095;9410;10228;10291;10292;10464;10686;11482;14052	True;True;True;True;True;True;True;True;True;True;True;True;True;True;True;True;True;True	2767;3956;4007;4486;4487;4488;4571;4954;5679;6038;9581;9909;9910;10827;10910;10911;11137;11381;12222;14978	6536;6537;9262;9263;9264;9265;9373;10498;10499;10500;10501;10502;10503;10684;10685;10686;11715;11716;13427;14341;14342;22897;23632;23633;23634;25750;25751;25948;25949;25950;26464;26465;27021;27022;28976;28977;28978;28979;28980;28981;35616;35617
sp|P50454|SERPH_HUMAN;tr|E9PR70|E9PR70_HUMAN;tr|E9PPV6|E9PPV6_HUMAN;tr|E9PKH2|E9PKH2_HUMAN;tr|E9PK86|E9PK86_HUMAN;tr|E9PMI5|E9PMI5_HUMAN;tr|E9PNX1|E9PNX1_HUMAN;tr|E9PJH8|E9PJH8_HUMAN;tr|E9PIG2|E9PIG2_HUMAN;tr|E9PRS3|E9PRS3_HUMAN;tr|E9PQ34|E9PQ34_HUMAN;tr|H0YEP8|H0YEP8_HUMAN;tr|E9PLA6|E9PLA6_HUMAN	sp|P50454|SERPH_HUMAN;tr|E9PR70|E9PR70_HUMAN;tr|E9PPV6|E9PPV6_HUMAN;tr|E9PKH2|E9PKH2_HUMAN;tr|E9PK86|E9PK86_HUMAN;tr|E9PMI5|E9PMI5_HUMAN	14;9;9;8;7;7;5;4;4;4;3;2;2	14;9;9;8;7;7;5;4;4;4;3;2;2	14;9;9;8;7;7;5;4;4;4;3;2;2	>sp|P50454|SERPH_HUMAN Serpin H1 OS=Homo sapiens OX=9606 GN=SERPINH1 PE=1 SV=2;>tr|E9PR70|E9PR70_HUMAN Serpin H1 (Fragment) OS=Homo sapiens OX=9606 GN=SERPINH1 PE=1 SV=1;>tr|E9PPV6|E9PPV6_HUMAN Serpin H1 OS=Homo sapiens OX=9606 GN=SERPINH1 PE=1 SV=1;>tr|E9	13	14	14	14	14	14	14	14	14	14	43.8	43.8	43.8	46.44	418	418;295;324;201;247;249;203;150;165;166;142;56;85	1	60	0	128.24	By MS/MS	By MS/MS	43.8	43.8	9237100000	5784400000	3452700000	401610000	251500000	150120000	5365000000	3222000000	1.66511	34	26	60				1117	1454;1455;2256;5217;5418;5419;8046;9272;9531;9953;12102;12123;13142;13241	True;True;True;True;True;True;True;True;True;True;True;True;True;True	1538;1539;2391;5502;5708;5709;8468;9762;9763;10036;10037;10475;12880;12881;12903;13988;14092;14093	3665;3666;3667;3668;3669;3670;3671;3672;5672;5673;12997;12998;12999;13000;13501;13502;13503;13504;13505;13506;13507;13508;13509;20314;20315;20316;20317;23304;23305;23306;23307;23308;23908;23909;23910;23911;23912;23913;23914;23915;23916;23917;23918;24941;24942;30570;30571;30572;30573;30618;30619;30620;30621;30622;30623;33181;33182;33418;33419;33420
tr|C9JNT3|C9JNT3_HUMAN;tr|E9PFN5|E9PFN5_HUMAN;sp|Q9Y2Q3|GSTK1_HUMAN	tr|C9JNT3|C9JNT3_HUMAN;tr|E9PFN5|E9PFN5_HUMAN;sp|Q9Y2Q3|GSTK1_HUMAN	1;1;1	1;1;1	1;1;1	>tr|C9JNT3|C9JNT3_HUMAN Glutathione S-transferase kappa 1 (Fragment) OS=Homo sapiens OX=9606 GN=GSTK1 PE=1 SV=1;>tr|E9PFN5|E9PFN5_HUMAN Glutathione S-transferase kappa OS=Homo sapiens OX=9606 GN=GSTK1 PE=1 SV=1;>sp|Q9Y2Q3|GSTK1_HUMAN Glutathione S-transfer	3	1	1	1	1	1	1	1	1	1	12.7	12.7	12.7	13.683	118	118;190;226	1	4	0.00041034	9.3729	By MS/MS	By MS/MS	12.7	12.7	347210000	217730000	129480000	38579000	24192000	14387000	220290000	132360000	1.66432	2	2	4				3071	3801	TRUE	4015	9392;9393;9394;9395
sp|P55809|SCOT1_HUMAN;tr|E9PDW2|E9PDW2_HUMAN;sp|Q9BYC2|SCOT2_HUMAN	sp|P55809|SCOT1_HUMAN;tr|E9PDW2|E9PDW2_HUMAN	7;4;1	7;4;1	7;4;1	>sp|P55809|SCOT1_HUMAN Succinyl-CoA:3-ketoacid coenzyme A transferase 1, mitochondrial OS=Homo sapiens OX=9606 GN=OXCT1 PE=1 SV=1;>tr|E9PDW2|E9PDW2_HUMAN Succinyl-CoA:3-ketoacid coenzyme A transferase 1, mitochondrial OS=Homo sapiens OX=9606 GN=OXCT1 PE=1	3	7	7	7	6	6	6	6	6	6	23.3	23.3	23.3	56.157	520	520;334;517	1	20	0	77.231	By MS/MS	By MS/MS	20.8	20.2	1670700000	1111300000	559360000	66828000	44453000	22374000	1004100000	603640000	1.66341	11	10	21				1216	411;3137;4231;4512;4823;4856;16151	True;True;True;True;True;True;True	428;3311;3312;4468;4762;5088;5124;17215	1007;1008;1009;1010;7796;7797;7798;7799;7800;7801;7802;10456;10457;11180;12035;12036;12037;12114;40932;40933
sp|P30044|PRDX5_HUMAN	sp|P30044|PRDX5_HUMAN	5	5	5	>sp|P30044|PRDX5_HUMAN Peroxiredoxin-5, mitochondrial OS=Homo sapiens OX=9606 GN=PRDX5 PE=1 SV=4	1	5	5	5	5	5	5	5	5	5	30.8	30.8	30.8	22.086	214	214	1	15	0	45.348	By MS/MS	By MS/MS	30.8	30.8	1468100000	825330000	642720000	112930000	63487000	49440000	737660000	443700000	1.66252	8	8	16				867	3102;4017;8513;14626;15260	True;True;True;True;True	3275;4244;4245;8960;15589;16281	7710;7711;7712;7713;9921;9922;9923;9924;9925;21513;21514;37093;37094;38742;38743
sp|O43399|TPD54_HUMAN;tr|A0A087WYR3|A0A087WYR3_HUMAN;tr|A0A087WZ51|A0A087WZ51_HUMAN	sp|O43399|TPD54_HUMAN;tr|A0A087WYR3|A0A087WYR3_HUMAN;tr|A0A087WZ51|A0A087WZ51_HUMAN	3;3;2	3;3;2	3;3;2	>sp|O43399|TPD54_HUMAN Tumor protein D54 OS=Homo sapiens OX=9606 GN=TPD52L2 PE=1 SV=2;>tr|A0A087WYR3|A0A087WYR3_HUMAN Tumor protein D54 OS=Homo sapiens OX=9606 GN=TPD52L2 PE=1 SV=1;>tr|A0A087WZ51|A0A087WZ51_HUMAN Tumor protein D54 OS=Homo sapiens OX=9606 G	3	3	3	3	3	3	3	3	3	3	20.9	20.9	20.9	22.237	206	206;222;152	1	6	0	23.925	By MS/MS	By MS/MS	20.9	20.9	592090000	372120000	219980000	49341000	31010000	18331000	375470000	225850000	1.66248	3	3	6				247	4791;8161;13934	True;True;True	5056;8588;14848	11965;11966;20616;20617;35277;35278
sp|P51991|ROA3_HUMAN;tr|H7C1J8|H7C1J8_HUMAN	sp|P51991|ROA3_HUMAN	7;1	7;1	7;1	>sp|P51991|ROA3_HUMAN Heterogeneous nuclear ribonucleoprotein A3 OS=Homo sapiens OX=9606 GN=HNRNPA3 PE=1 SV=2	2	7	7	7	7	7	7	7	7	7	21.2	21.2	21.2	39.594	378	378;115	1	29	0	72.631	By MS/MS	By MS/MS	21.2	21.2	4182000000	2531100000	1650900000	220110000	133220000	86889000	2643400000	1590800000	1.66168	14	19	33				1156	4393;4394;5935;7221;7939;7940;12907	True;True;True;True;True;True;True	4638;4639;6247;7605;8357;8358;13734	10857;10858;10859;10860;10861;10862;10863;10864;10865;10866;14819;14820;14821;14822;14823;18201;18202;18203;18204;20063;20064;20065;20066;20067;20068;20069;20070;32602;32603
sp|P82979|SARNP_HUMAN;tr|F8VZQ9|F8VZQ9_HUMAN;tr|H0YHG0|H0YHG0_HUMAN;tr|F8VS12|F8VS12_HUMAN	sp|P82979|SARNP_HUMAN;tr|F8VZQ9|F8VZQ9_HUMAN;tr|H0YHG0|H0YHG0_HUMAN	5;4;4;1	5;4;4;1	5;4;4;1	>sp|P82979|SARNP_HUMAN SAP domain-containing ribonucleoprotein OS=Homo sapiens OX=9606 GN=SARNP PE=1 SV=3;>tr|F8VZQ9|F8VZQ9_HUMAN SAP domain-containing ribonucleoprotein OS=Homo sapiens OX=9606 GN=SARNP PE=1 SV=1;>tr|H0YHG0|H0YHG0_HUMAN Uncharacterized pro	4	5	5	5	5	5	5	5	5	5	27.1	27.1	27.1	23.671	210	210;213;523;52	1	10	0	37.193	By MS/MS	By MS/MS	27.1	27.1	1956200000	1206400000	749810000	163020000	100530000	62484000	1240000000	747680000	1.65846	4	5	9				1389	1290;3523;3524;3531;3887	True;True;True;True;True	1367;3727;3728;3735;4109	3257;3258;8743;8744;8745;8746;8758;8759;9589;9590
sp|P09661|RU2A_HUMAN;tr|H0YMA0|H0YMA0_HUMAN;tr|H0YKK0|H0YKK0_HUMAN;tr|H0YLR3|H0YLR3_HUMAN	sp|P09661|RU2A_HUMAN;tr|H0YMA0|H0YMA0_HUMAN;tr|H0YKK0|H0YKK0_HUMAN	7;4;4;3	7;4;4;3	7;4;4;3	>sp|P09661|RU2A_HUMAN U2 small nuclear ribonucleoprotein A OS=Homo sapiens OX=9606 GN=SNRPA1 PE=1 SV=2;>tr|H0YMA0|H0YMA0_HUMAN U2 small nuclear ribonucleoprotein A (Fragment) OS=Homo sapiens OX=9606 GN=SNRPA1 PE=1 SV=1;>tr|H0YKK0|H0YKK0_HUMAN Small nucle	4	7	7	7	7	7	7	7	7	7	29	29	29	28.415	255	255;142;154;89	1	16	0	65.138	By MS/MS	By MS/MS	29	29	2026100000	1306300000	719820000	202610000	130630000	71982000	1282500000	773890000	1.65721	10	10	20				596	4789;7203;9561;10506;12672;13352;14888	True;True;True;True;True;True;True	5054;7587;10067;11189;13484;14219;15877	11961;11962;18149;18150;23978;23979;23980;23981;26579;26580;32026;32027;33707;33708;37859;37860
tr|E7ETU9|E7ETU9_HUMAN;sp|O00469|PLOD2_HUMAN;tr|C9JXZ0|C9JXZ0_HUMAN	tr|E7ETU9|E7ETU9_HUMAN;sp|O00469|PLOD2_HUMAN;tr|C9JXZ0|C9JXZ0_HUMAN	7;7;4	7;7;4	7;7;4	>tr|E7ETU9|E7ETU9_HUMAN Procollagen-lysine,2-oxoglutarate 5-dioxygenase 2 OS=Homo sapiens OX=9606 GN=PLOD2 PE=1 SV=1;>sp|O00469|PLOD2_HUMAN Procollagen-lysine,2-oxoglutarate 5-dioxygenase 2 OS=Homo sapiens OX=9606 GN=PLOD2 PE=1 SV=2;>tr|C9JXZ0|C9JXZ0_HUMAN	3	7	7	7	7	3	7	3	7	3	13.2	13.2	13.2	81.169	703	703;737;229	1	10	0	51.663	By MS/MS	By MS/MS	13.2	6.1	242240000	182470000	59776000	6729000	5068500	1660500	152640000	92109000	1.65717	8	2	10				146	4398;6940;7451;9918;11805;15639;15803	True;True;True;True;True;True;True	4643;7313;7845;10439;12567;16681;16857	10873;10874;17368;17369;18869;24869;29751;39707;39708;40145
sp|P31942|HNRH3_HUMAN	sp|P31942|HNRH3_HUMAN	4	4	4	>sp|P31942|HNRH3_HUMAN Heterogeneous nuclear ribonucleoprotein H3 OS=Homo sapiens OX=9606 GN=HNRNPH3 PE=1 SV=2	1	4	4	4	4	4	4	4	4	4	13.6	13.6	13.6	36.926	346	346	1	11	0	29.321	By MS/MS	By MS/MS	13.6	13.6	1009900000	655930000	353980000	67328000	43729000	23599000	638810000	385960000	1.65512	6	8	14				900	1285;4488;12967;14726	True;True;True;True	1361;4737;13795;15693	3240;3241;3242;3243;11118;11119;32732;32733;37347;37348;37349
tr|A2IDC6|A2IDC6_HUMAN;sp|Q13084|RM28_HUMAN;tr|A2IDC7|A2IDC7_HUMAN;tr|Q4TT37|Q4TT37_HUMAN	tr|A2IDC6|A2IDC6_HUMAN;sp|Q13084|RM28_HUMAN;tr|A2IDC7|A2IDC7_HUMAN;tr|Q4TT37|Q4TT37_HUMAN	2;2;1;1	2;2;1;1	2;2;1;1	>tr|A2IDC6|A2IDC6_HUMAN 39S ribosomal protein L28, mitochondrial (Fragment) OS=Homo sapiens OX=9606 GN=MRPL28 PE=1 SV=1;>sp|Q13084|RM28_HUMAN 39S ribosomal protein L28, mitochondrial OS=Homo sapiens OX=9606 GN=MRPL28 PE=1 SV=4;>tr|A2IDC7|A2IDC7_HUMAN 39S r	4	2	2	2	2	2	2	2	2	2	7.9	7.9	7.9	28.506	240	240;256;194;218	1	4	0	12.624	By MS/MS	By MS/MS	7.9	7.9	91371000	57450000	33920000	7614200	4787500	2826700	57826000	34968000	1.65368	2	1	3				1527	8601;16462	True;True	9052;17546	21733;21734;41672;41673
sp|Q5RKV6|EXOS6_HUMAN	sp|Q5RKV6|EXOS6_HUMAN	2	2	2	>sp|Q5RKV6|EXOS6_HUMAN Exosome complex component MTR3 OS=Homo sapiens OX=9606 GN=EXOSC6 PE=1 SV=1	1	2	2	2	2	2	2	2	2	2	11.4	11.4	11.4	28.235	272	272	1	4	0	16.659	By MS/MS	By MS/MS	11.4	11.4	264000000	166390000	97609000	26400000	16639000	9760900	167070000	101030000	1.65367	1	2	3				1858	2755;4509	True;True	2911;4759	6896;6897;11172;11173
sp|O00330|ODPX_HUMAN;tr|H0YD97|H0YD97_HUMAN;tr|E9PLU0|E9PLU0_HUMAN;tr|E9PRI6|E9PRI6_HUMAN	sp|O00330|ODPX_HUMAN	5;2;1;1	5;2;1;1	5;2;1;1	>sp|O00330|ODPX_HUMAN Pyruvate dehydrogenase protein X component, mitochondrial OS=Homo sapiens OX=9606 GN=PDHX PE=1 SV=3	4	5	5	5	4	5	4	5	4	5	17.8	17.8	17.8	54.122	501	501;189;151;182	1	9	0	39.93	By MS/MS	By MS/MS	14.4	17.8	301640000	160620000	141020000	12066000	6424900	5640800	191660000	115900000	1.65367	3	2	5				137	4793;6356;6813;8197;11577	True;True;True;True;True	5058;6685;7178;8627;12318	11971;11972;15881;17034;17035;20697;20698;29205;29206
tr|A0A087WXB0|A0A087WXB0_HUMAN;sp|O15126|SCAM1_HUMAN;tr|A0A087WTX8|A0A087WTX8_HUMAN;tr|A0A087WZA6|A0A087WZA6_HUMAN;tr|A0A087WU14|A0A087WU14_HUMAN	tr|A0A087WXB0|A0A087WXB0_HUMAN;sp|O15126|SCAM1_HUMAN;tr|A0A087WTX8|A0A087WTX8_HUMAN;tr|A0A087WZA6|A0A087WZA6_HUMAN;tr|A0A087WU14|A0A087WU14_HUMAN	2;2;1;1;1	2;2;1;1;1	2;2;1;1;1	>tr|A0A087WXB0|A0A087WXB0_HUMAN Secretory carrier-associated membrane protein OS=Homo sapiens OX=9606 GN=SCAMP1 PE=1 SV=1;>sp|O15126|SCAM1_HUMAN Secretory carrier-associated membrane protein 1 OS=Homo sapiens OX=9606 GN=SCAMP1 PE=1 SV=2;>tr|A0A087WTX8|A0A0	5	2	2	2	2	2	2	2	2	2	10.9	10.9	10.9	35.046	312	312;338;42;119;206	1	8	0	29.873	By MS/MS	By MS/MS	10.9	10.9	590390000	286960000	303440000	45415000	22073000	23342000	375580000	227550000	1.65054	4	1	5				202	2645;14155	True;True	2796;15089	6625;6626;6627;6628;35876;35877;35878;35879
sp|P26583|HMGB2_HUMAN;tr|D6R9A6|D6R9A6_HUMAN	sp|P26583|HMGB2_HUMAN	5;2	4;2	4;2	>sp|P26583|HMGB2_HUMAN High mobility group protein B2 OS=Homo sapiens OX=9606 GN=HMGB2 PE=1 SV=2	2	5	4	4	5	5	4	4	4	4	23	18.7	18.7	24.033	209	209;134	1	14	0	34.047	By MS/MS	By MS/MS	23	23	2139100000	1398400000	740780000	356520000	233060000	123460000	1351200000	819020000	1.64978	9	6	15				826	7156;7227;8088;12202;16101	True;True;True;True;False	7537;7611;8511;12989;17164	18002;18003;18004;18005;18232;18233;18234;18235;20421;20422;30833;30834;30835;30836;40823;40824;40825
sp|P47755|CAZA2_HUMAN;tr|C9JUG7|C9JUG7_HUMAN;tr|F8W9N7|F8W9N7_HUMAN;tr|A0A0D9SET8|A0A0D9SET8_HUMAN	sp|P47755|CAZA2_HUMAN;tr|C9JUG7|C9JUG7_HUMAN;tr|F8W9N7|F8W9N7_HUMAN;tr|A0A0D9SET8|A0A0D9SET8_HUMAN	5;3;3;3	5;3;3;3	3;2;2;2	>sp|P47755|CAZA2_HUMAN F-actin-capping protein subunit alpha-2 OS=Homo sapiens OX=9606 GN=CAPZA2 PE=1 SV=3;>tr|C9JUG7|C9JUG7_HUMAN F-actin-capping protein subunit alpha OS=Homo sapiens OX=9606 GN=CAPZA2 PE=1 SV=1;>tr|F8W9N7|F8W9N7_HUMAN F-actin-capping pro	4	5	5	3	4	5	4	5	2	3	27.6	27.6	18.2	32.949	286	286;146;174;174	1	13	0	40.957	By MS/MS	By MS/MS	21	27.6	1537600000	948200000	589360000	118270000	72938000	45336000	972060000	590240000	1.64689	5	6	11				1049	2584;3615;4069;6665;8737	True;True;True;True;True	2731;3822;4297;7022;9194	6462;8966;8967;10054;10055;16664;16665;16666;16667;16668;16669;22057;22058
tr|B7Z3Z9|B7Z3Z9_HUMAN;tr|E7EPM6|E7EPM6_HUMAN;sp|P33121|ACSL1_HUMAN;tr|H0Y9Z9|H0Y9Z9_HUMAN;tr|D6RER0|D6RER0_HUMAN;tr|H0Y9U7|H0Y9U7_HUMAN	tr|B7Z3Z9|B7Z3Z9_HUMAN;tr|E7EPM6|E7EPM6_HUMAN;sp|P33121|ACSL1_HUMAN;tr|H0Y9Z9|H0Y9Z9_HUMAN;tr|D6RER0|D6RER0_HUMAN	3;3;3;2;2;1	3;3;3;2;2;1	3;3;3;2;2;1	>tr|B7Z3Z9|B7Z3Z9_HUMAN Long-chain-fatty-acid--CoA ligase 1 OS=Homo sapiens OX=9606 GN=ACSL1 PE=1 SV=1;>tr|E7EPM6|E7EPM6_HUMAN Long-chain-fatty-acid--CoA ligase 1 OS=Homo sapiens OX=9606 GN=ACSL1 PE=1 SV=1;>sp|P33121|ACSL1_HUMAN Long-chain-fatty-acid--CoA	6	3	3	3	3	2	3	2	3	2	7.4	7.4	7.4	58.586	527	527;664;698;94;388;294	1	5	0	20.439	By MS/MS	By matching	7.4	4	226740000	150380000	76351000	7557900	5012800	2545000	143060000	86879000	1.64666	3	0	3				909	5966;8995;15111	True;True;True	6279;9478;16113	14895;14896;22658;38376;38377
sp|Q14126|DSG2_HUMAN;tr|J3KSI6|J3KSI6_HUMAN	sp|Q14126|DSG2_HUMAN	8;1	8;1	8;1	>sp|Q14126|DSG2_HUMAN Desmoglein-2 OS=Homo sapiens OX=9606 GN=DSG2 PE=1 SV=2	2	8	8	8	8	8	8	8	8	8	10.5	10.5	10.5	122.29	1118	1118;232	1	17	0	62.674	By MS/MS	By MS/MS	10.5	10.5	971930000	643550000	328380000	21129000	13990000	7138700	575490000	349490000	1.64666	8	8	16				1616	1334;6268;6876;6944;15577;15711;15789;16283	True;True;True;True;True;True;True;True	1413;6592;7246;7317;16614;16757;16842;17354	3366;3367;3368;15664;15665;17207;17208;17376;17377;39531;39532;39909;39910;40115;40116;41244;41245
tr|R4GMR5|R4GMR5_HUMAN;sp|P48556|PSMD8_HUMAN;tr|K7EJR3|K7EJR3_HUMAN;tr|K7EJC1|K7EJC1_HUMAN;tr|K7ERW6|K7ERW6_HUMAN;tr|K7ENY6|K7ENY6_HUMAN	tr|R4GMR5|R4GMR5_HUMAN;sp|P48556|PSMD8_HUMAN;tr|K7EJR3|K7EJR3_HUMAN;tr|K7EJC1|K7EJC1_HUMAN	7;7;6;4;1;1	7;7;6;4;1;1	7;7;6;4;1;1	>tr|R4GMR5|R4GMR5_HUMAN 26S proteasome non-ATPase regulatory subunit 8 OS=Homo sapiens OX=9606 GN=PSMD8 PE=1 SV=1;>sp|P48556|PSMD8_HUMAN 26S proteasome non-ATPase regulatory subunit 8 OS=Homo sapiens OX=9606 GN=PSMD8 PE=1 SV=2;>tr|K7EJR3|K7EJR3_HUMAN 26S p	6	7	7	7	7	6	7	6	7	6	35.2	35.2	35.2	32.551	287	287;350;250;172;67;129	1	15	0	52.657	By MS/MS	By MS/MS	35.2	30.7	1344600000	853220000	491400000	79095000	50189000	28906000	848330000	516910000	1.64116	7	5	12				1058	1830;5240;5500;6291;6297;9780;14283	True;True;True;True;True;True;True	1937;5528;5792;6615;6621;10297;15225	4596;13055;13056;13729;13730;13731;13732;15717;15718;15731;15732;24546;24547;36205;36206
sp|Q9UGP8|SEC63_HUMAN;tr|A6PVC9|A6PVC9_HUMAN	sp|Q9UGP8|SEC63_HUMAN	10;1	10;1	10;1	>sp|Q9UGP8|SEC63_HUMAN Translocation protein SEC63 homolog OS=Homo sapiens OX=9606 GN=SEC63 PE=1 SV=2	2	10	10	10	10	9	10	9	10	9	15.3	15.3	15.3	87.996	760	760;161	1	22	0	70.66	By MS/MS	By MS/MS	15.3	13	1134000000	686360000	447640000	29842000	18062000	11780000	710440000	432970000	1.64085	8	7	15				2945	1541;1643;6823;8376;9517;11271;12797;13535;14041;15048	True;True;True;True;True;True;True;True;True;True	1629;1736;7189;8813;10022;11998;13620;14416;14967;16044	3855;3856;3857;4115;4116;17066;17067;21142;23881;23882;28467;28468;32333;32334;32335;32336;34223;34224;35592;35593;38230;38231
sp|Q00059|TFAM_HUMAN;tr|H7BYN3|H7BYN3_HUMAN	sp|Q00059|TFAM_HUMAN;tr|H7BYN3|H7BYN3_HUMAN	6;4	6;4	6;4	>sp|Q00059|TFAM_HUMAN Transcription factor A, mitochondrial OS=Homo sapiens OX=9606 GN=TFAM PE=1 SV=1;>tr|H7BYN3|H7BYN3_HUMAN Transcription factor A, mitochondrial (Fragment) OS=Homo sapiens OX=9606 GN=TFAM PE=1 SV=1	2	6	6	6	6	6	6	6	6	6	29.7	29.7	29.7	29.096	246	246;219	1	14	0	41.83	By MS/MS	By MS/MS	29.7	29.7	1270200000	786310000	483920000	79390000	49144000	30245000	801610000	488940000	1.63949	6	8	14				1405	304;2897;3662;10833;12143;13097	True;True;True;True;True;True	312;3056;3869;11536;12924;13935	718;719;720;721;7233;7234;9081;9082;27397;27398;30669;30670;33065;33066
tr|F8VXL2|F8VXL2_HUMAN;tr|F8VRV5|F8VRV5_HUMAN;sp|P63167|DYL1_HUMAN	tr|F8VXL2|F8VXL2_HUMAN;tr|F8VRV5|F8VRV5_HUMAN;sp|P63167|DYL1_HUMAN	1;1;1	1;1;1	1;1;1	>tr|F8VXL2|F8VXL2_HUMAN Dynein light chain OS=Homo sapiens OX=9606 GN=DYNLL1 PE=1 SV=1;>tr|F8VRV5|F8VRV5_HUMAN Dynein light chain OS=Homo sapiens OX=9606 GN=DYNLL1 PE=1 SV=1;>sp|P63167|DYL1_HUMAN Dynein light chain 1, cytoplasmic OS=Homo sapiens OX=9606 GN	3	1	1	1	1	1	1	1	1	1	25.5	25.5	25.5	5.4262	47	47;67;89	1	4	0.0003882	7.8127	By MS/MS	By MS/MS	25.5	25.5	187620000	120270000	67349000	93810000	60136000	33674000	118210000	72239000	1.63637	1	2	3				1342	16426	TRUE	17504	41579;41580;41581;41582
sp|Q96DI7|SNR40_HUMAN;tr|Q9NSS8|Q9NSS8_HUMAN	sp|Q96DI7|SNR40_HUMAN;tr|Q9NSS8|Q9NSS8_HUMAN	5;3	5;3	5;3	>sp|Q96DI7|SNR40_HUMAN U5 small nuclear ribonucleoprotein 40 kDa protein OS=Homo sapiens OX=9606 GN=SNRNP40 PE=1 SV=1;>tr|Q9NSS8|Q9NSS8_HUMAN U5 small nuclear ribonucleoprotein 40 kDa protein OS=Homo sapiens OX=9606 GN=SNRNP40 PE=1 SV=1	2	5	5	5	4	3	4	3	4	3	24.9	24.9	24.9	39.31	357	357;127	1	10	0	44.666	By MS/MS	By MS/MS	17.1	13.7	476770000	292490000	184280000	29798000	18281000	11517000	300140000	184360000	1.62801	4	3	7				2348	4554;5903;9131;14065;15771	True;True;True;True;True	4807;6214;9620;14991;16824	11276;14735;14736;14737;14738;14739;22985;35647;40064;40065
tr|F5GXX5|F5GXX5_HUMAN;sp|P61803|DAD1_HUMAN;tr|F5H895|F5H895_HUMAN;tr|A0A0B4J239|A0A0B4J239_HUMAN	tr|F5GXX5|F5GXX5_HUMAN;sp|P61803|DAD1_HUMAN;tr|F5H895|F5H895_HUMAN;tr|A0A0B4J239|A0A0B4J239_HUMAN	3;3;2;2	3;3;2;2	3;3;2;2	>tr|F5GXX5|F5GXX5_HUMAN Dolichyl-diphosphooligosaccharide--protein glycosyltransferase subunit DAD1 OS=Homo sapiens OX=9606 GN=DAD1 PE=1 SV=1;>sp|P61803|DAD1_HUMAN Dolichyl-diphosphooligosaccharide--protein glycosyltransferase subunit DAD1 OS=Homo sapiens	4	3	3	3	3	2	3	2	3	2	37.6	37.6	37.6	9.5541	85	85;113;65;78	1	5	0	21.119	By MS/MS	By MS/MS	37.6	23.5	378220000	303260000	74963000	63037000	50543000	12494000	236240000	145130000	1.62778	2	2	4				1278	204;3691;12130	True;True;True	209;3901;12910	490;491;9146;30639;30640
sp|P07947|YES_HUMAN;tr|J3QRU1|J3QRU1_HUMAN	sp|P07947|YES_HUMAN;tr|J3QRU1|J3QRU1_HUMAN	3;3	2;2	1;1	>sp|P07947|YES_HUMAN Tyrosine-protein kinase Yes OS=Homo sapiens OX=9606 GN=YES1 PE=1 SV=3;>tr|J3QRU1|J3QRU1_HUMAN Tyrosine-protein kinase OS=Homo sapiens OX=9606 GN=YES1 PE=1 SV=1	2	3	2	1	3	3	2	2	1	1	6.3	4.8	2.8	60.801	543	543;548	1	5	0	14.104	By MS/MS	By MS/MS	6.3	6.3	320500000	192210000	128290000	12820000	7688200	5131700	193100000	118670000	1.6272	2	1	3				559	3936;5043;15976	True;False;True	4158;5319;17037	9705;9706;12542;12543;40546;40547;40548
sp|Q96DV4|RM38_HUMAN	sp|Q96DV4|RM38_HUMAN	3	3	3	>sp|Q96DV4|RM38_HUMAN 39S ribosomal protein L38, mitochondrial OS=Homo sapiens OX=9606 GN=MRPL38 PE=1 SV=2	1	3	3	3	2	3	2	3	2	3	7.1	7.1	7.1	44.596	380	380	1	5	0	18.329	By MS/MS	By MS/MS	4.2	7.1	296420000	185840000	110580000	13474000	8447200	5026300	186410000	114650000	1.6259	2	3	5				2349	1940;7477;7479	True;True;True	2052;7871;7873	4869;18919;18920;18923;18924
sp|P35270|SPRE_HUMAN	sp|P35270|SPRE_HUMAN	2	2	2	>sp|P35270|SPRE_HUMAN Sepiapterin reductase OS=Homo sapiens OX=9606 GN=SPR PE=1 SV=1	1	2	2	2	2	2	2	2	2	2	12.6	12.6	12.6	28.048	261	261	1	4	0	16.013	By MS/MS	By MS/MS	12.6	12.6	276460000	175750000	100710000	19747000	12554000	7193300	173730000	106960000	1.62425	2	2	4				934	8728;15079	True;True	9184;16079	22028;22029;38295;38296
sp|P50416|CPT1A_HUMAN	sp|P50416|CPT1A_HUMAN	4	4	4	>sp|P50416|CPT1A_HUMAN Carnitine O-palmitoyltransferase 1, liver isoform OS=Homo sapiens OX=9606 GN=CPT1A PE=1 SV=2	1	4	4	4	2	4	2	4	2	4	7	7	7	88.367	773	773	1	6	0	31.13	By MS/MS	By MS/MS	3.5	7	174960000	96238000	78719000	4728600	2601000	2127500	110310000	67955000	1.62328	2	4	6				1116	960;6253;7300;10411	True;True;True;True	1025;6577;7685;11063	2436;2437;15635;18438;26295;26296
sp|P10253|LYAG_HUMAN;tr|I3L3L3|I3L3L3_HUMAN	sp|P10253|LYAG_HUMAN	4;1	4;1	4;1	>sp|P10253|LYAG_HUMAN Lysosomal alpha-glucosidase OS=Homo sapiens OX=9606 GN=GAA PE=1 SV=4	2	4	4	4	4	4	4	4	4	4	5.9	5.9	5.9	105.32	952	952;284	1	8	0	26.048	By MS/MS	By MS/MS	5.9	5.9	326060000	203640000	122420000	8580600	5358900	3221700	204940000	126260000	1.62316	4	3	7				612	490;1069;11229;15883	True;True;True;True	509;1140;11954;16941	1193;1194;2718;2719;28373;28374;40338;40339
sp|P62917|RL8_HUMAN;tr|E9PKZ0|E9PKZ0_HUMAN;tr|E9PKU4|E9PKU4_HUMAN;tr|G3V1A1|G3V1A1_HUMAN;tr|E9PP36|E9PP36_HUMAN	sp|P62917|RL8_HUMAN;tr|E9PKZ0|E9PKZ0_HUMAN;tr|E9PKU4|E9PKU4_HUMAN;tr|G3V1A1|G3V1A1_HUMAN	5;4;4;3;2	5;4;4;3;2	5;4;4;3;2	>sp|P62917|RL8_HUMAN 60S ribosomal protein L8 OS=Homo sapiens OX=9606 GN=RPL8 PE=1 SV=2;>tr|E9PKZ0|E9PKZ0_HUMAN 60S ribosomal protein L8 (Fragment) OS=Homo sapiens OX=9606 GN=RPL8 PE=1 SV=1;>tr|E9PKU4|E9PKU4_HUMAN 60S ribosomal protein L8 (Fragment) OS=Hom	5	5	5	5	5	5	5	5	5	5	28.4	28.4	28.4	28.024	257	257;205;235;167;148	1	16	0	47.748	By MS/MS	By MS/MS	28.4	28.4	5297200000	2758700000	2538500000	529720000	275870000	253850000	3337300000	2066500000	1.61495	11	9	20				1332	1193;1505;4676;5124;15641	True;True;True;True;True	1267;1591;4939;5403;16683	3021;3022;3023;3024;3781;3782;11681;11682;11683;11684;11685;11686;12753;12754;39711;39712
sp|Q9UHQ9|NB5R1_HUMAN;tr|H7C0R7|H7C0R7_HUMAN	sp|Q9UHQ9|NB5R1_HUMAN;tr|H7C0R7|H7C0R7_HUMAN	3;2	3;2	3;2	>sp|Q9UHQ9|NB5R1_HUMAN NADH-cytochrome b5 reductase 1 OS=Homo sapiens OX=9606 GN=CYB5R1 PE=1 SV=1;>tr|H7C0R7|H7C0R7_HUMAN NADH-cytochrome b5 reductase 1 (Fragment) OS=Homo sapiens OX=9606 GN=CYB5R1 PE=1 SV=1	2	3	3	3	2	3	2	3	2	3	9.5	9.5	9.5	34.094	305	305;226	1	5	0	19.085	By MS/MS	By MS/MS	6.9	9.5	186860000	111650000	75206000	12457000	7443500	5013800	117240000	72773000	1.61104	2	2	4				2958	10400;12024;14635	True;True;True	11050;12798;15598	26265;26266;30364;30365;37111
sp|Q9NVP1|DDX18_HUMAN;tr|H7C452|H7C452_HUMAN	sp|Q9NVP1|DDX18_HUMAN;tr|H7C452|H7C452_HUMAN	8;4	8;4	8;4	>sp|Q9NVP1|DDX18_HUMAN ATP-dependent RNA helicase DDX18 OS=Homo sapiens OX=9606 GN=DDX18 PE=1 SV=2;>tr|H7C452|H7C452_HUMAN ATP-dependent RNA helicase DDX18 (Fragment) OS=Homo sapiens OX=9606 GN=DDX18 PE=1 SV=1	2	8	8	8	8	8	8	8	8	8	14.2	14.2	14.2	75.406	670	670;214	1	22	0	63.16	By MS/MS	By MS/MS	14.2	14.2	1311300000	758530000	552800000	38568000	22310000	16259000	822750000	511780000	1.60762	9	10	19				2824	4555;6263;6264;6696;8558;12468;15333;16227	True;True;True;True;True;True;True;True	4808;6587;6588;7055;9008;13273;16360;17297	11277;11278;11279;11280;11281;11282;15654;15655;15656;15657;16751;16752;21630;21631;31493;31494;38915;38916;41114;41115;41116;41117
sp|O75396|SC22B_HUMAN;tr|A0A087X1A9|A0A087X1A9_HUMAN	sp|O75396|SC22B_HUMAN;tr|A0A087X1A9|A0A087X1A9_HUMAN	4;2	4;2	4;2	>sp|O75396|SC22B_HUMAN Vesicle-trafficking protein SEC22b OS=Homo sapiens OX=9606 GN=SEC22B PE=1 SV=4;>tr|A0A087X1A9|A0A087X1A9_HUMAN Vesicle-trafficking protein SEC22b (Fragment) OS=Homo sapiens OX=9606 GN=SEC22B PE=1 SV=1	2	4	4	4	3	4	3	4	3	4	24.7	24.7	24.7	24.593	215	215;79	1	14	0	30.607	By MS/MS	By MS/MS	15.8	24.7	1325300000	742650000	582600000	94661000	53047000	41614000	487750000	303740000	1.60581	6	6	12				352	6477;10769;14265;15065	True;True;True;True	6824;6825;11467;15207;16062;16063	16210;16211;16212;16213;16214;16215;27233;27234;36163;38261;38262;38263;38264;38265
sp|Q99714|HCD2_HUMAN;tr|Q5H928|Q5H928_HUMAN	sp|Q99714|HCD2_HUMAN;tr|Q5H928|Q5H928_HUMAN	9;5	9;5	9;5	>sp|Q99714|HCD2_HUMAN 3-hydroxyacyl-CoA dehydrogenase type-2 OS=Homo sapiens OX=9606 GN=HSD17B10 PE=1 SV=3;>tr|Q5H928|Q5H928_HUMAN 3-hydroxyacyl-CoA dehydrogenase type-2 OS=Homo sapiens OX=9606 GN=HSD17B10 PE=1 SV=1	2	9	9	9	8	9	8	9	8	9	54.8	54.8	54.8	26.923	261	261;169	1	30	0	106.69	By MS/MS	By MS/MS	47.1	54.8	6056400000	3694700000	2361600000	432600000	263910000	168690000	3549100000	2210500000	1.60556	14	14	28				2484	1911;2325;4517;4830;4995;5164;9753;14948;15222	True;True;True;True;True;True;True;True;True	2021;2462;4768;4769;5095;5269;5445;10270;15940;15941;16236;16237	4797;4798;5849;5850;11191;11192;11193;11194;12050;12051;12418;12419;12420;12421;12848;12849;12850;12851;24471;24472;24473;24474;38006;38007;38008;38009;38641;38642;38643;38644
sp|P14625|ENPL_HUMAN;tr|Q96GW1|Q96GW1_HUMAN;tr|A0A1W2PRR1|A0A1W2PRR1_HUMAN;tr|H0YIV0|H0YIV0_HUMAN;tr|F8W026|F8W026_HUMAN;sp|Q58FF3|ENPLL_HUMAN	sp|P14625|ENPL_HUMAN	31;10;10;6;3;2	29;8;8;6;1;2	29;8;8;6;1;2	>sp|P14625|ENPL_HUMAN Endoplasmin OS=Homo sapiens OX=9606 GN=HSP90B1 PE=1 SV=1	6	31	29	29	31	30	29	28	29	28	38.2	36.5	36.5	92.468	803	803;315;315;147;48;399	1	106	0	259.54	By MS/MS	By MS/MS	38.2	37	36676000000	23308000000	13368000000	916910000	582710000	334200000	21510000000	13398000000	1.60546	72	55	127				682	1862;1863;2407;2474;2513;2535;2544;2824;2825;3277;3954;4735;5111;5215;5619;5620;6207;7000;7162;7415;8353;9484;10794;10795;12055;12384;12442;13322;14188;14570;16533	True;True;True;True;True;True;True;False;False;True;True;True;True;True;True;True;True;True;True;True;True;True;True;True;True;True;True;True;True;True;True	1969;1970;2548;2617;2618;2658;2681;2690;2982;2983;3460;4176;4999;5390;5500;5917;5918;6528;7376;7377;7543;7809;8789;9987;11493;11494;11495;12829;13181;13244;14186;15128;15530;15531;17618	4671;4672;4673;4674;6057;6215;6216;6217;6218;6219;6220;6221;6222;6223;6224;6316;6317;6359;6360;6375;6376;7059;7060;7061;7062;7063;7064;7065;7066;8117;8118;9743;9744;9745;9746;9747;9748;11819;11820;11821;11822;12720;12721;12722;12989;12990;14062;14063;14064;14065;14066;14067;14068;14069;15504;15505;17532;17533;17534;17535;17536;17537;17538;18023;18024;18025;18026;18781;18782;18783;18784;21091;2109…
tr|K7ELQ0|K7ELQ0_HUMAN;tr|K7ES61|K7ES61_HUMAN;sp|Q9BYD3|RM04_HUMAN;tr|X6RAY8|X6RAY8_HUMAN;tr|K7EKI4|K7EKI4_HUMAN;tr|K7ELF1|K7ELF1_HUMAN;tr|K7EJ73|K7EJ73_HUMAN	tr|K7ELQ0|K7ELQ0_HUMAN;tr|K7ES61|K7ES61_HUMAN;sp|Q9BYD3|RM04_HUMAN;tr|X6RAY8|X6RAY8_HUMAN;tr|K7EKI4|K7EKI4_HUMAN;tr|K7ELF1|K7ELF1_HUMAN	4;4;4;4;3;3;1	4;4;4;4;3;3;1	4;4;4;4;3;3;1	>tr|K7ELQ0|K7ELQ0_HUMAN 39S ribosomal protein L4, mitochondrial OS=Homo sapiens OX=9606 GN=MRPL4 PE=1 SV=1;>tr|K7ES61|K7ES61_HUMAN 39S ribosomal protein L4, mitochondrial (Fragment) OS=Homo sapiens OX=9606 GN=MRPL4 PE=1 SV=1;>sp|Q9BYD3|RM04_HUMAN 39S ribos	7	4	4	4	3	4	3	4	3	4	23.2	23.2	23.2	24.446	220	220;300;311;357;127;163;119	1	13	0	29.692	By MS/MS	By MS/MS	17.7	23.2	905270000	540540000	364740000	90527000	54054000	36474000	550530000	343360000	1.60336	4	6	10				2598	4954;7702;12038;14671	True;True;True;True	5227;8106;8107;12812;15637	12327;19497;19498;19499;19500;30399;30400;30401;30402;37205;37206;37207;37208
sp|P62942|FKB1A_HUMAN;tr|Q1JUQ3|Q1JUQ3_HUMAN;tr|Q1JUQ5|Q1JUQ5_HUMAN;tr|A0A087WTS4|A0A087WTS4_HUMAN;tr|Q5W0X3|Q5W0X3_HUMAN;tr|A0A087WV48|A0A087WV48_HUMAN;tr|A0A087WZM5|A0A087WZM5_HUMAN	sp|P62942|FKB1A_HUMAN;tr|Q1JUQ3|Q1JUQ3_HUMAN;tr|Q1JUQ5|Q1JUQ5_HUMAN;tr|A0A087WTS4|A0A087WTS4_HUMAN;tr|Q5W0X3|Q5W0X3_HUMAN;tr|A0A087WV48|A0A087WV48_HUMAN;tr|A0A087WZM5|A0A087WZM5_HUMAN	2;1;1;1;1;1;1	2;1;1;1;1;1;1	2;1;1;1;1;1;1	>sp|P62942|FKB1A_HUMAN Peptidyl-prolyl cis-trans isomerase FKBP1A OS=Homo sapiens OX=9606 GN=FKBP1A PE=1 SV=2;>tr|Q1JUQ3|Q1JUQ3_HUMAN FK506 binding protein12 OS=Homo sapiens OX=9606 GN=FKBP1A PE=2 SV=1;>tr|Q1JUQ5|Q1JUQ5_HUMAN Peptidylprolyl isomerase OS=Ho	7	2	2	2	2	2	2	2	2	2	25	25	25	11.951	108	108;37;92;97;103;116;129	1	4	0	13.966	By MS/MS	By MS/MS	25	25	405330000	254360000	150960000	135110000	84788000	50320000	253520000	158140000	1.60314	1	1	2				1334	5197;5232	True;True	5482;5518	12944;12945;13034;13035
tr|J3KSV6|J3KSV6_HUMAN;tr|J3QKP5|J3QKP5_HUMAN;tr|A8MVZ9|A8MVZ9_HUMAN;sp|P09972|ALDOC_HUMAN;tr|K7EKH5|K7EKH5_HUMAN;tr|C9J8F3|C9J8F3_HUMAN;tr|J3QKK1|J3QKK1_HUMAN	tr|J3KSV6|J3KSV6_HUMAN;tr|J3QKP5|J3QKP5_HUMAN;tr|A8MVZ9|A8MVZ9_HUMAN;sp|P09972|ALDOC_HUMAN;tr|K7EKH5|K7EKH5_HUMAN;tr|C9J8F3|C9J8F3_HUMAN	3;3;3;3;2;2;1	3;3;3;3;2;2;1	3;3;3;3;2;2;1	>tr|J3KSV6|J3KSV6_HUMAN Fructose-bisphosphate aldolase C (Fragment) OS=Homo sapiens OX=9606 GN=ALDOC PE=1 SV=1;>tr|J3QKP5|J3QKP5_HUMAN Fructose-bisphosphate aldolase C (Fragment) OS=Homo sapiens OX=9606 GN=ALDOC PE=1 SV=2;>tr|A8MVZ9|A8MVZ9_HUMAN Fructose-b	7	3	3	3	3	2	3	2	3	2	30.3	30.3	30.3	19.139	175	175;180;336;364;135;149;122	1	11	0	32.769	By MS/MS	By MS/MS	30.3	22.3	886410000	569610000	316790000	80583000	51783000	28799000	477090000	297820000	1.60194	5	4	9				602	4614;5221;13870	True;True;True	4874;5506;14780	11494;13006;13007;13008;13009;13010;13011;35119;35120;35121;35122
sp|Q16540|RM23_HUMAN;tr|A6NJD9|A6NJD9_HUMAN;tr|A8MVT4|A8MVT4_HUMAN;tr|A8MYK1|A8MYK1_HUMAN;tr|H7C2P7|H7C2P7_HUMAN	sp|Q16540|RM23_HUMAN;tr|A6NJD9|A6NJD9_HUMAN;tr|A8MVT4|A8MVT4_HUMAN;tr|A8MYK1|A8MYK1_HUMAN;tr|H7C2P7|H7C2P7_HUMAN	3;3;3;3;2	3;3;3;3;2	3;3;3;3;2	>sp|Q16540|RM23_HUMAN 39S ribosomal protein L23, mitochondrial OS=Homo sapiens OX=9606 GN=MRPL23 PE=1 SV=1;>tr|A6NJD9|A6NJD9_HUMAN 39S ribosomal protein L23, mitochondrial OS=Homo sapiens OX=9606 GN=MRPL23 PE=1 SV=1;>tr|A8MVT4|A8MVT4_HUMAN 39S ribosomal pr	5	3	3	3	3	3	3	3	3	3	29.4	29.4	29.4	17.781	153	153;163;166;191;118	1	6	0	22.761	By MS/MS	By MS/MS	29.4	29.4	494740000	313150000	181580000	49474000	31315000	18158000	309040000	193320000	1.59859	3	3	6				1775	11125;11146;13789	True;True;True	11849;11870;14694	28156;28157;28199;28200;34919;34920
tr|J3QT77|J3QT77_HUMAN;tr|A0A0J9YYG4|A0A0J9YYG4_HUMAN;sp|Q15165|PON2_HUMAN;tr|A0A0J9YXF2|A0A0J9YXF2_HUMAN	tr|J3QT77|J3QT77_HUMAN;tr|A0A0J9YYG4|A0A0J9YYG4_HUMAN;sp|Q15165|PON2_HUMAN;tr|A0A0J9YXF2|A0A0J9YXF2_HUMAN	2;2;2;2	2;2;2;2	2;2;2;2	>tr|J3QT77|J3QT77_HUMAN Serum paraoxonase/arylesterase 2 OS=Homo sapiens OX=9606 GN=PON2 PE=1 SV=1;>tr|A0A0J9YYG4|A0A0J9YYG4_HUMAN Serum paraoxonase/arylesterase 2 OS=Homo sapiens OX=9606 GN=PON2 PE=1 SV=1;>sp|Q15165|PON2_HUMAN Serum paraoxonase/arylestera	4	2	2	2	2	2	2	2	2	2	7.3	7.3	7.3	37.98	342	342;354;354;375	1	4	0	13.176	By MS/MS	By MS/MS	7.3	7.3	112790000	69315000	43476000	6634700	4077400	2557400	70472000	44144000	1.59641	1	2	3				1709	8044;8696	True;True	8466;9149	20310;20311;21947;21948
sp|Q9BTY2|FUCO2_HUMAN;tr|Q7Z6V2|Q7Z6V2_HUMAN	sp|Q9BTY2|FUCO2_HUMAN;tr|Q7Z6V2|Q7Z6V2_HUMAN	2;1	2;1	2;1	>sp|Q9BTY2|FUCO2_HUMAN Plasma alpha-L-fucosidase OS=Homo sapiens OX=9606 GN=FUCA2 PE=1 SV=2;>tr|Q7Z6V2|Q7Z6V2_HUMAN Plasma alpha-L-fucosidase (Fragment) OS=Homo sapiens OX=9606 GN=FUCA2 PE=1 SV=1	2	2	2	2	2	2	2	2	2	2	4.1	4.1	4.1	54.066	467	467;109	1	4	0.00041649	10.694	By MS/MS	By matching	4.1	4.1	100750000	63910000	36837000	4197800	2662900	1534900	62869000	39425000	1.59465	2	0	2				2545	9888;16079	True;True	10409;17142	24813;24814;40777;40778
sp|O43390|HNRPR_HUMAN;tr|B4DT28|B4DT28_HUMAN;tr|A0A286YEZ8|A0A286YEZ8_HUMAN	sp|O43390|HNRPR_HUMAN;tr|B4DT28|B4DT28_HUMAN	15;10;2	12;8;2	12;8;2	>sp|O43390|HNRPR_HUMAN Heterogeneous nuclear ribonucleoprotein R OS=Homo sapiens OX=9606 GN=HNRNPR PE=1 SV=1;>tr|B4DT28|B4DT28_HUMAN Heterogeneous nuclear ribonucleoprotein R, isoform CRA_a OS=Homo sapiens OX=9606 GN=HNRNPR PE=1 SV=1	3	15	12	12	15	15	12	12	12	12	26.9	22.4	22.4	70.942	633	633;494;141	1	32	0	98.722	By MS/MS	By MS/MS	26.9	26.9	4172700000	2594800000	1577900000	122730000	76318000	46410000	2604700000	1634300000	1.59377	21	17	38				244	464;2054;2356;2565;7412;8035;8453;8973;10738;12959;13447;13565;13644;15524;16172	False;True;True;True;True;False;True;True;True;True;False;True;True;True;True	482;2173;2494;2712;7806;8457;8895;9448;11435;13787;14322;14447;14531;16556;17236	1127;1128;5162;5163;5922;5923;5924;5925;6419;6420;18774;18775;20292;20293;21334;21335;21336;21337;22595;22596;27152;27153;32713;32714;32715;32716;33964;33965;34304;34305;34521;34522;39401;39402;39403;39404;40974;40975
tr|E9PLF1|E9PLF1_HUMAN;tr|E9PHN7|E9PHN7_HUMAN;tr|E9PHN6|E9PHN6_HUMAN;sp|P28161|GSTM2_HUMAN;tr|F6XZQ7|F6XZQ7_HUMAN	tr|E9PLF1|E9PLF1_HUMAN;tr|E9PHN7|E9PHN7_HUMAN;tr|E9PHN6|E9PHN6_HUMAN;sp|P28161|GSTM2_HUMAN;tr|F6XZQ7|F6XZQ7_HUMAN	2;2;2;2;2	1;1;1;1;1	1;1;1;1;1	>tr|E9PLF1|E9PLF1_HUMAN Glutathione S-transferase Mu 2 (Fragment) OS=Homo sapiens OX=9606 GN=GSTM2 PE=1 SV=2;>tr|E9PHN7|E9PHN7_HUMAN Glutathione S-transferase Mu 2 OS=Homo sapiens OX=9606 GN=GSTM2 PE=1 SV=2;>tr|E9PHN6|E9PHN6_HUMAN Glutathione S-transferase	5	2	1	1	2	2	1	1	1	1	17.7	11.6	11.6	17.369	147	147;181;193;218;220	1	4	0.00041288	10.193	By MS/MS	By MS/MS	17.7	17.7	171100000	108250000	62851000	14258000	9020600	5237600	106720000	67015000	1.59248	2	1	3				849	6846;8134	False;True	7213;8559	17132;17133;20549;20550;20551;20552
sp|P84095|RHOG_HUMAN	sp|P84095|RHOG_HUMAN	2	2	2	>sp|P84095|RHOG_HUMAN Rho-related GTP-binding protein RhoG OS=Homo sapiens OX=9606 GN=RHOG PE=1 SV=1	1	2	2	2	2	2	2	2	2	2	15.2	15.2	15.2	21.308	191	191	1	6	0	15.743	By MS/MS	By MS/MS	15.2	15.2	132810000	82125000	50684000	12074000	7465900	4607700	82867000	52070000	1.59145	3	1	4				1395	1449;3238	True;True	1533;3420	3653;3654;3655;3656;8040;8041
sp|P37837|TALDO_HUMAN;tr|F2Z393|F2Z393_HUMAN;tr|E9PM01|E9PM01_HUMAN;tr|E9PKI8|E9PKI8_HUMAN	sp|P37837|TALDO_HUMAN;tr|F2Z393|F2Z393_HUMAN	10;9;1;1	10;9;1;1	10;9;1;1	>sp|P37837|TALDO_HUMAN Transaldolase OS=Homo sapiens OX=9606 GN=TALDO1 PE=1 SV=2;>tr|F2Z393|F2Z393_HUMAN Transaldolase OS=Homo sapiens OX=9606 GN=TALDO1 PE=1 SV=1	4	10	10	10	10	10	10	10	10	10	31.5	31.5	31.5	37.54	337	337;318;50;93	1	27	0	66.533	By MS/MS	By MS/MS	31.5	31.5	7265100000	4583200000	2681800000	427360000	269600000	157760000	4408000000	2771500000	1.59047	15	12	27				965	6269;8037;8661;9442;9536;9820;10129;13115;13554;15908	True;True;True;True;True;True;True;True;True;True	6593;8459;9113;9944;10042;10338;10689;13955;14435;14436;16967	15666;15667;15668;15669;15670;15671;20296;20297;21863;21864;23710;23711;23712;23713;23926;23927;24644;24645;25421;25422;33111;33112;34274;34275;34276;40396;40397
tr|C9JT21|C9JT21_HUMAN;sp|P43897|EFTS_HUMAN;tr|C9JG32|C9JG32_HUMAN;tr|F8VPA7|F8VPA7_HUMAN;tr|F8VS27|F8VS27_HUMAN	tr|C9JT21|C9JT21_HUMAN;sp|P43897|EFTS_HUMAN	3;3;1;1;1	3;3;1;1;1	3;3;1;1;1	>tr|C9JT21|C9JT21_HUMAN Elongation factor Ts, mitochondrial (Fragment) OS=Homo sapiens OX=9606 GN=TSFM PE=1 SV=8;>sp|P43897|EFTS_HUMAN Elongation factor Ts, mitochondrial OS=Homo sapiens OX=9606 GN=TSFM PE=1 SV=2	5	3	3	3	3	2	3	2	3	2	23.8	23.8	23.8	18.53	168	168;325;140;200;230	1	7	0	22.303	By MS/MS	By MS/MS	23.8	13.7	554380000	449230000	105150000	55438000	44923000	10515000	342970000	215820000	1.58915	3	2	5				1024	2638;4449;8089	True;True;True	2788;4698;8512	6595;6596;6597;6598;11026;20423;20424
sp|Q9H3N1|TMX1_HUMAN;tr|G3V448|G3V448_HUMAN	sp|Q9H3N1|TMX1_HUMAN;tr|G3V448|G3V448_HUMAN	4;2	4;2	4;2	>sp|Q9H3N1|TMX1_HUMAN Thioredoxin-related transmembrane protein 1 OS=Homo sapiens OX=9606 GN=TMX1 PE=1 SV=1;>tr|G3V448|G3V448_HUMAN Thioredoxin-related transmembrane protein 1 OS=Homo sapiens OX=9606 GN=TMX1 PE=1 SV=1	2	4	4	4	4	4	4	4	4	4	15	15	15	31.791	280	280;105	1	10	0	29.396	By MS/MS	By MS/MS	15	15	1460200000	836030000	624120000	132740000	76003000	56738000	912210000	574140000	1.58883	4	5	9				2669	1701;8853;14459;14850	True;True;True;True	1796;9312;15410;15834	4250;4251;4252;4253;22313;22314;36653;36654;37753;37754
sp|Q96GK7|FAH2A_HUMAN;tr|C9JGM0|C9JGM0_HUMAN;sp|Q6P2I3|FAH2B_HUMAN	sp|Q96GK7|FAH2A_HUMAN;tr|C9JGM0|C9JGM0_HUMAN	3;2;1	3;2;1	3;2;1	>sp|Q96GK7|FAH2A_HUMAN Fumarylacetoacetate hydrolase domain-containing protein 2A OS=Homo sapiens OX=9606 GN=FAHD2A PE=1 SV=1;>tr|C9JGM0|C9JGM0_HUMAN Fumarylacetoacetate hydrolase domain-containing protein 2A (Fragment) OS=Homo sapiens OX=9606 GN=FAHD2A PE	3	3	3	3	3	3	3	3	3	3	14.3	14.3	14.3	34.596	314	314;127;314	1	7	0	19.313	By MS/MS	By MS/MS	14.3	14.3	303800000	182740000	121060000	23369000	14057000	9312100	176260000	110970000	1.58836	2	2	4				2377	664;1279;12234	True;True;True	699;1355;13022	1683;1684;3229;3230;30902;30903;30904
sp|P55265|DSRAD_HUMAN;tr|A0A3B3IRQ9|A0A3B3IRQ9_HUMAN;tr|H0YCK3|H0YCK3_HUMAN;tr|A0A3B3ISX1|A0A3B3ISX1_HUMAN;tr|A0A3B3ITG9|A0A3B3ITG9_HUMAN;tr|A0A3B3ISU1|A0A3B3ISU1_HUMAN	sp|P55265|DSRAD_HUMAN;tr|A0A3B3IRQ9|A0A3B3IRQ9_HUMAN;tr|H0YCK3|H0YCK3_HUMAN;tr|A0A3B3ISX1|A0A3B3ISX1_HUMAN	9;8;8;5;4;2	9;8;8;5;4;2	9;8;8;5;4;2	>sp|P55265|DSRAD_HUMAN Double-stranded RNA-specific adenosine deaminase OS=Homo sapiens OX=9606 GN=ADAR PE=1 SV=4;>tr|A0A3B3IRQ9|A0A3B3IRQ9_HUMAN Double-stranded RNA-specific adenosine deaminase (Fragment) OS=Homo sapiens OX=9606 GN=ADAR PE=1 SV=1;>tr|H0YC	6	9	9	9	9	8	9	8	9	8	9.7	9.7	9.7	136.06	1226	1226;1158;1195;707;350;164	1	22	0	69.259	By MS/MS	By MS/MS	9.7	8.8	1608500000	995100000	613370000	23311000	14422000	8889400	1002600000	631620000	1.58735	11	7	18				1212	589;1843;3818;5604;10168;11455;13079;13165;16353	True;True;True;True;True;True;True;True;True	620;1950;4032;5902;10745;12195;13915;14013;17425	1483;1484;1485;4626;9433;9434;14030;14031;25554;25555;28912;28913;28914;28915;33012;33013;33014;33015;33237;33238;41399;41400
tr|C9J5C3|C9J5C3_HUMAN;sp|Q9BUL8|PDC10_HUMAN;tr|F8WDF3|F8WDF3_HUMAN;tr|C9J932|C9J932_HUMAN;tr|H7C5M9|H7C5M9_HUMAN;tr|C9JSA3|C9JSA3_HUMAN;tr|C9JND6|C9JND6_HUMAN;tr|C9J363|C9J363_HUMAN;tr|C9J6F3|C9J6F3_HUMAN	tr|C9J5C3|C9J5C3_HUMAN;sp|Q9BUL8|PDC10_HUMAN;tr|F8WDF3|F8WDF3_HUMAN;tr|C9J932|C9J932_HUMAN;tr|H7C5M9|H7C5M9_HUMAN;tr|C9JSA3|C9JSA3_HUMAN;tr|C9JND6|C9JND6_HUMAN;tr|C9J363|C9J363_HUMAN;tr|C9J6F3|C9J6F3_HUMAN	2;2;1;1;1;1;1;1;1	2;2;1;1;1;1;1;1;1	2;2;1;1;1;1;1;1;1	>tr|C9J5C3|C9J5C3_HUMAN Programmed cell death protein 10 (Fragment) OS=Homo sapiens OX=9606 GN=PDCD10 PE=1 SV=1;>sp|Q9BUL8|PDC10_HUMAN Programmed cell death protein 10 OS=Homo sapiens OX=9606 GN=PDCD10 PE=1 SV=1;>tr|F8WDF3|F8WDF3_HUMAN Programmed cell deat	9	2	2	2	2	2	2	2	2	2	9.9	9.9	9.9	23.586	202	202;212;59;79;122;134;146;149;186	1	4	0	11.557	By MS/MS	By MS/MS	9.9	9.9	336390000	191110000	145280000	28032000	15926000	12107000	210030000	132450000	1.58573	1	1	2				2555	597;15266	True;True	629;16287	1502;1503;38755;38756
sp|Q9H9B4|SFXN1_HUMAN;tr|D6RDG7|D6RDG7_HUMAN;tr|S4R2X2|S4R2X2_HUMAN;tr|D6RFI0|D6RFI0_HUMAN;tr|D6RAE9|D6RAE9_HUMAN	sp|Q9H9B4|SFXN1_HUMAN;tr|D6RDG7|D6RDG7_HUMAN;tr|S4R2X2|S4R2X2_HUMAN;tr|D6RFI0|D6RFI0_HUMAN	7;4;4;4;2	7;4;4;4;2	7;4;4;4;2	>sp|Q9H9B4|SFXN1_HUMAN Sideroflexin-1 OS=Homo sapiens OX=9606 GN=SFXN1 PE=1 SV=4;>tr|D6RDG7|D6RDG7_HUMAN Sideroflexin-1 (Fragment) OS=Homo sapiens OX=9606 GN=SFXN1 PE=1 SV=1;>tr|S4R2X2|S4R2X2_HUMAN Sideroflexin-1 OS=Homo sapiens OX=9606 GN=SFXN1 PE=1 SV=1;	5	7	7	7	6	7	6	7	6	7	28	28	28	35.619	322	322;144;177;193;56	1	18	0	51.032	By MS/MS	By MS/MS	23.3	28	4536000000	2968400000	1567600000	283500000	185530000	97975000	2822000000	1779900000	1.58548	10	9	19				2710	973;10688;11314;11438;12931;14664;16272	True;True;True;True;True;True;True	1040;11383;12043;12177;13759;15630;17343	2472;2473;27027;27028;28573;28574;28864;28865;28866;28867;28868;32650;37189;37190;41212;41213;41214;41215
sp|P00367|DHE3_HUMAN;sp|P49448|DHE4_HUMAN	sp|P00367|DHE3_HUMAN;sp|P49448|DHE4_HUMAN	18;11	18;11	18;11	>sp|P00367|DHE3_HUMAN Glutamate dehydrogenase 1, mitochondrial OS=Homo sapiens OX=9606 GN=GLUD1 PE=1 SV=2;>sp|P49448|DHE4_HUMAN Glutamate dehydrogenase 2, mitochondrial OS=Homo sapiens OX=9606 GN=GLUD2 PE=1 SV=2	2	18	18	18	17	17	17	17	17	17	39.8	39.8	39.8	61.397	558	558;558	1	60	0	142.03	By MS/MS	By MS/MS	38.4	37.3	7987200000	5079000000	2908200000	242040000	153910000	88126000	4330000000	2732300000	1.58475	26	24	50				477	681;1871;2208;2772;4306;4442;5147;5361;6077;7127;9262;9595;10441;11934;13158;13373;16430;16542	True;True;True;True;True;True;True;True;True;True;True;True;True;True;True;True;True;True	716;717;1979;1980;2340;2341;2929;4547;4690;5427;5650;6392;7508;9751;10105;11102;11103;12704;14005;14242;14243;17510;17627	1725;1726;1727;1728;4694;4695;4696;4697;4698;4699;5547;5548;5549;5550;5551;5552;5553;5554;5555;5556;5557;5558;6942;6943;10632;11006;11007;12805;12806;13357;13358;13359;13360;15166;15167;15168;15169;17916;17917;23276;23277;24066;24067;26387;26388;26389;26390;30083;33215;33216;33770;33771;33772;33773;33774;33775;41593;41594;41855;41856
sp|P61106|RAB14_HUMAN;tr|X6RFL8|X6RFL8_HUMAN	sp|P61106|RAB14_HUMAN;tr|X6RFL8|X6RFL8_HUMAN	3;2	3;2	3;2	>sp|P61106|RAB14_HUMAN Ras-related protein Rab-14 OS=Homo sapiens OX=9606 GN=RAB14 PE=1 SV=4;>tr|X6RFL8|X6RFL8_HUMAN Ras-related protein Rab-14 (Fragment) OS=Homo sapiens OX=9606 GN=RAB14 PE=1 SV=1	2	3	3	3	3	3	3	3	3	3	27.4	27.4	27.4	23.897	215	215;181	1	8	0	36.006	By MS/MS	By MS/MS	27.4	27.4	958310000	597360000	360950000	59894000	37335000	22559000	595950000	377520000	1.57859	4	3	7				1256	7021;10837;13012	True;True;True	7398;11540;13842	17597;17598;27408;27409;32842;32843;32844;32845
tr|A0A2R8Y6I1|A0A2R8Y6I1_HUMAN;tr|A0A2R8Y3N3|A0A2R8Y3N3_HUMAN;sp|P49590|SYHM_HUMAN;tr|A0A2R8Y5P7|A0A2R8Y5P7_HUMAN;tr|D6RJE6|D6RJE6_HUMAN;tr|D6RB22|D6RB22_HUMAN;tr|B4DQ67|B4DQ67_HUMAN;tr|A0A2R8Y4X6|A0A2R8Y4X6_HUMAN;tr|A0A2R8Y5E8|A0A2R8Y5E8_HUMAN	tr|A0A2R8Y6I1|A0A2R8Y6I1_HUMAN;tr|A0A2R8Y3N3|A0A2R8Y3N3_HUMAN;sp|P49590|SYHM_HUMAN;tr|A0A2R8Y5P7|A0A2R8Y5P7_HUMAN;tr|D6RJE6|D6RJE6_HUMAN;tr|D6RB22|D6RB22_HUMAN;tr|B4DQ67|B4DQ67_HUMAN	7;7;7;7;5;5;4;3;3	2;2;2;2;1;2;1;1;1	2;2;2;2;1;2;1;1;1	>tr|A0A2R8Y6I1|A0A2R8Y6I1_HUMAN Probable histidine--tRNA ligase, mitochondrial OS=Homo sapiens OX=9606 GN=HARS2 PE=1 SV=1;>tr|A0A2R8Y3N3|A0A2R8Y3N3_HUMAN Probable histidine--tRNA ligase, mitochondrial OS=Homo sapiens OX=9606 GN=HARS2 PE=1 SV=1;>sp|P49590|S	9	7	2	2	7	7	2	2	2	2	15.4	4.1	4.1	49.246	436	436;473;506;512;293;399;334;160;219	1	4	0	12.467	By MS/MS	By MS/MS	15.4	15.4	199190000	138160000	61037000	9054300	6279800	2774400	123430000	78326000	1.57585	1	1	2				1084	2140;4851;5940;6708;11316;16061;16066	False;True;True;False;False;False;False	2268;5118;6252;7068;12045;17124;17129	5382;5383;12099;12100;14832;14833;16777;16778;28576;28577;40733;40734;40742;40743
sp|Q13151|ROA0_HUMAN	sp|Q13151|ROA0_HUMAN	5	5	5	>sp|Q13151|ROA0_HUMAN Heterogeneous nuclear ribonucleoprotein A0 OS=Homo sapiens OX=9606 GN=HNRNPA0 PE=1 SV=1	1	5	5	5	5	5	5	5	5	5	19	19	19	30.84	305	305	1	15	0	42.516	By MS/MS	By MS/MS	19	19	2781800000	1637400000	1144400000	213990000	125950000	88034000	1396900000	888540000	1.57213	5	9	14				1537	4347;4432;7937;8027;8028	True;True;True;True;True	4588;4680;8355;8448;8449	10721;10722;10982;10983;10984;10985;20059;20060;20267;20268;20269;20270;20271;20272;20273
sp|P25788|PSA3_HUMAN;tr|G3V3W4|G3V3W4_HUMAN;tr|G3V5N4|G3V5N4_HUMAN;tr|G3V4X5|G3V4X5_HUMAN	sp|P25788|PSA3_HUMAN	6;2;2;2	6;2;2;2	6;2;2;2	>sp|P25788|PSA3_HUMAN Proteasome subunit alpha type-3 OS=Homo sapiens OX=9606 GN=PSMA3 PE=1 SV=2	4	6	6	6	6	6	6	6	6	6	25.9	25.9	25.9	28.433	255	255;36;54;180	1	23	0	52.355	By MS/MS	By MS/MS	25.9	25.9	3141300000	1899600000	1241700000	241640000	146120000	95516000	1781600000	1136100000	1.56817	9	8	17				817	1395;5566;6201;6202;12913;14599	True;True;True;True;True;True	1477;5860;5861;6522;6523;13740;15560;15561	3523;3524;13915;13916;13917;13918;13919;13920;13921;13922;15480;15481;15482;15483;15484;15485;32616;32617;37015;37016;37017;37018;37019
sp|O14818|PSA7_HUMAN;tr|H0Y586|H0Y586_HUMAN;sp|Q8TAA3|PSMA8_HUMAN;tr|A0A087WYS6|A0A087WYS6_HUMAN;tr|F5GY34|F5GY34_HUMAN	sp|O14818|PSA7_HUMAN;tr|H0Y586|H0Y586_HUMAN;sp|Q8TAA3|PSMA8_HUMAN	10;6;5;3;2	10;6;5;3;2	10;6;5;3;2	>sp|O14818|PSA7_HUMAN Proteasome subunit alpha type-7 OS=Homo sapiens OX=9606 GN=PSMA7 PE=1 SV=1;>tr|H0Y586|H0Y586_HUMAN Proteasome endopeptidase complex (Fragment) OS=Homo sapiens OX=9606 GN=PSMA7 PE=1 SV=1;>sp|Q8TAA3|PSMA8_HUMAN Proteasome subunit alpha-	5	10	10	10	9	9	9	9	9	9	46.8	46.8	46.8	27.887	248	248;187;256;224;63	1	29	0	82.789	By MS/MS	By MS/MS	44	39.1	5268000000	3324300000	1943700000	376290000	237450000	138830000	3228000000	2058700000	1.56798	13	12	25				178	628;629;809;5007;6364;6365;9689;9996;10657;12014	True;True;True;True;True;True;True;True;True;True	661;662;853;5282;6695;6696;10204;10518;11350;11351;12787	1584;1585;1586;1587;1588;1589;1590;1591;1592;2037;2038;12458;12459;12460;12461;15901;15902;15903;24317;24318;25041;25042;25043;25044;25045;26958;26959;26960;30332
sp|Q9BT22|ALG1_HUMAN;tr|K7EID2|K7EID2_HUMAN;tr|K7EPU3|K7EPU3_HUMAN	sp|Q9BT22|ALG1_HUMAN;tr|K7EID2|K7EID2_HUMAN;tr|K7EPU3|K7EPU3_HUMAN	2;1;1	2;1;1	2;1;1	>sp|Q9BT22|ALG1_HUMAN Chitobiosyldiphosphodolichol beta-mannosyltransferase OS=Homo sapiens OX=9606 GN=ALG1 PE=1 SV=2;>tr|K7EID2|K7EID2_HUMAN Chitobiosyldiphosphodolichol beta-mannosyltransferase (Fragment) OS=Homo sapiens OX=9606 GN=ALG1 PE=1 SV=8;>tr|K7E	3	2	2	2	2	2	2	2	2	2	5.6	5.6	5.6	52.518	464	464;167;184	1	6	0	17.951	By MS/MS	By MS/MS	5.6	5.6	129510000	83755000	45754000	6167100	3988400	2178700	80183000	51246000	1.56467	2	2	4				2531	3126;6635	True;True	3300;6992	7770;7771;16601;16602;16603;16604
sp|Q6NUK1|SCMC1_HUMAN;tr|A0A3B3IU96|A0A3B3IU96_HUMAN;tr|H3BMI3|H3BMI3_HUMAN;tr|J3KN42|J3KN42_HUMAN	sp|Q6NUK1|SCMC1_HUMAN	5;2;1;1	5;2;1;1	5;2;1;1	>sp|Q6NUK1|SCMC1_HUMAN Calcium-binding mitochondrial carrier protein SCaMC-1 OS=Homo sapiens OX=9606 GN=SLC25A24 PE=1 SV=2	4	5	5	5	5	4	5	4	5	4	14	14	14	53.354	477	477;270;69;110	1	9	0	37.842	By MS/MS	By MS/MS	14	10.7	616150000	417660000	198490000	23698000	16064000	7634100	380620000	243870000	1.56075	5	3	8				1924	10332;10358;11581;15082;16114	True;True;True;True;True	10968;11000;12322;16082;17177	26083;26084;26162;26163;29216;29217;38305;40855;40856
sp|P18124|RL7_HUMAN;tr|A8MUD9|A8MUD9_HUMAN;tr|C9JIJ5|C9JIJ5_HUMAN;tr|C9JZ88|C9JZ88_HUMAN	sp|P18124|RL7_HUMAN;tr|A8MUD9|A8MUD9_HUMAN	10;9;3;2	10;9;3;2	10;9;3;2	>sp|P18124|RL7_HUMAN 60S ribosomal protein L7 OS=Homo sapiens OX=9606 GN=RPL7 PE=1 SV=1;>tr|A8MUD9|A8MUD9_HUMAN 60S ribosomal protein L7 OS=Homo sapiens OX=9606 GN=RPL7 PE=1 SV=1	4	10	10	10	8	10	8	10	8	10	33.9	33.9	33.9	29.225	248	248;208;99;88	1	28	0	67.59	By MS/MS	By MS/MS	26.2	33.9	11531000000	7187800000	4343300000	960920000	598980000	361940000	7081900000	4537500000	1.56075	17	19	36				728	1205;2459;3186;3658;5663;6893;7047;11488;13063;13064	True;True;True;True;True;True;True;True;True;True	1279;2601;3366;3865;5964;7263;7424;12228;13899;13900	3058;6173;6174;6175;6176;7909;7910;9071;9072;9073;9074;14165;14166;14167;14168;17251;17252;17253;17254;17667;28995;28996;32975;32976;32977;32978;32979;32980
sp|P46063|RECQ1_HUMAN;tr|F5H2L2|F5H2L2_HUMAN;tr|F8WA66|F8WA66_HUMAN;tr|F8WD97|F8WD97_HUMAN;tr|F5H4P4|F5H4P4_HUMAN;tr|F5H3W0|F5H3W0_HUMAN	sp|P46063|RECQ1_HUMAN;tr|F5H2L2|F5H2L2_HUMAN;tr|F8WA66|F8WA66_HUMAN;tr|F8WD97|F8WD97_HUMAN	5;3;3;3;1;1	5;3;3;3;1;1	5;3;3;3;1;1	>sp|P46063|RECQ1_HUMAN ATP-dependent DNA helicase Q1 OS=Homo sapiens OX=9606 GN=RECQL PE=1 SV=3;>tr|F5H2L2|F5H2L2_HUMAN ATP-dependent DNA helicase Q1 (Fragment) OS=Homo sapiens OX=9606 GN=RECQL PE=1 SV=1;>tr|F8WA66|F8WA66_HUMAN ATP-dependent DNA helicase Q	6	5	5	5	4	4	4	4	4	4	9.4	9.4	9.4	73.457	649	649;131;199;211;96;106	1	9	0	35.637	By MS/MS	By MS/MS	7.6	7.9	513180000	276960000	236220000	14662000	7913100	6749100	297930000	191040000	1.55952	4	4	8				1031	3157;3968;6080;14314;14872	True;True;True;True;True	3333;4190;4191;6395;15258;15860	7845;9777;9778;9779;15180;15181;36279;36280;37813
sp|Q9UNI6|DUS12_HUMAN;tr|V9GYV5|V9GYV5_HUMAN;tr|V9GY92|V9GY92_HUMAN	sp|Q9UNI6|DUS12_HUMAN;tr|V9GYV5|V9GYV5_HUMAN;tr|V9GY92|V9GY92_HUMAN	2;1;1	2;1;1	2;1;1	>sp|Q9UNI6|DUS12_HUMAN Dual specificity protein phosphatase 12 OS=Homo sapiens OX=9606 GN=DUSP12 PE=1 SV=1;>tr|V9GYV5|V9GYV5_HUMAN Dual-specificity protein phosphatase 12 OS=Homo sapiens OX=9606 GN=DUSP12 PE=1 SV=1;>tr|V9GY92|V9GY92_HUMAN Dual-specificity	3	2	2	2	2	2	2	2	2	2	8.8	8.8	8.8	37.687	340	340;82;137	1	4	0	12.194	By MS/MS	By MS/MS	8.8	8.8	47535000	30167000	17368000	2501800	1587700	914120	29391000	18873000	1.5573	1	1	2				3027	8039;13013	True;True	8461;13843	20300;20301;32846;32847
sp|P27105|STOM_HUMAN;tr|F8VSL7|F8VSL7_HUMAN	sp|P27105|STOM_HUMAN;tr|F8VSL7|F8VSL7_HUMAN	3;2	3;2	3;2	>sp|P27105|STOM_HUMAN Erythrocyte band 7 integral membrane protein OS=Homo sapiens OX=9606 GN=STOM PE=1 SV=3;>tr|F8VSL7|F8VSL7_HUMAN Erythrocyte band 7 integral membrane protein OS=Homo sapiens OX=9606 GN=STOM PE=1 SV=1	2	3	3	3	3	3	3	3	3	3	13.5	13.5	13.5	31.73	288	288;168	1	6	0	19.702	By MS/MS	By MS/MS	13.5	13.5	260180000	162900000	97278000	17345000	10860000	6485200	160840000	103420000	1.55521	2	1	3				832	8534;15400;16364	True;True;True	8982;16428;17437	21562;21563;39078;39079;41428;41429
tr|A0A1B0GW44|A0A1B0GW44_HUMAN;tr|A0A1B0GV23|A0A1B0GV23_HUMAN;tr|A0A1B0GVD5|A0A1B0GVD5_HUMAN;tr|A0A1B0GWE8|A0A1B0GWE8_HUMAN;sp|P07339|CATD_HUMAN;tr|H7C469|H7C469_HUMAN;tr|A0A1B0GVP3|A0A1B0GVP3_HUMAN;tr|A0A1B0GU92|A0A1B0GU92_HUMAN;tr|A0A1B0GU03|A0A1B0GU03_HUMAN;tr|F8WD96|F8WD96_HUMAN;tr|C9JH19|C9JH19_HUMAN;tr|H7C1V0|H7C1V0_HUMAN;tr|F8W787|F8W787_HUMAN;tr|A0A1B0GVF1|A0A1B0GVF1_HUMAN	tr|A0A1B0GW44|A0A1B0GW44_HUMAN;tr|A0A1B0GV23|A0A1B0GV23_HUMAN;tr|A0A1B0GVD5|A0A1B0GVD5_HUMAN;tr|A0A1B0GWE8|A0A1B0GWE8_HUMAN;sp|P07339|CATD_HUMAN;tr|H7C469|H7C469_HUMAN;tr|A0A1B0GVP3|A0A1B0GVP3_HUMAN;tr|A0A1B0GU92|A0A1B0GU92_HUMAN;tr|A0A1B0GU03|A0A1B0GU03_HUMAN;tr|F8WD96|F8WD96_HUMAN;tr|C9JH19|C9JH19_HUMAN	7;7;7;7;7;6;6;6;6;4;4;3;3;1	7;7;7;7;7;6;6;6;6;4;4;3;3;1	7;7;7;7;7;6;6;6;6;4;4;3;3;1	>tr|A0A1B0GW44|A0A1B0GW44_HUMAN Cathepsin D OS=Homo sapiens OX=9606 GN=CTSD PE=1 SV=1;>tr|A0A1B0GV23|A0A1B0GV23_HUMAN Cathepsin D OS=Homo sapiens OX=9606 GN=CTSD PE=1 SV=1;>tr|A0A1B0GVD5|A0A1B0GVD5_HUMAN Cathepsin D OS=Homo sapiens OX=9606 GN=CTSD PE=1 SV=	14	7	7	7	7	6	7	6	7	6	20	20	20	43.688	405	405;406;409;410;412;336;405;557;582;276;299;189;199;73	1	16	0	46.67	By MS/MS	By MS/MS	20	17.8	1803800000	1151900000	651850000	100210000	63996000	36214000	1028000000	661280000	1.55456	9	7	16				549	3353;6784;9503;9718;11690;15489;16646	True;True;True;True;True;True;True	3544;7146;7147;10008;10233;12443;16521;17734	8321;8322;16964;16965;16966;16967;16968;23857;24388;24389;29479;29480;39305;39306;42081;42082
sp|P05141|ADT2_HUMAN	sp|P05141|ADT2_HUMAN	11	4	4	>sp|P05141|ADT2_HUMAN ADP/ATP translocase 2 OS=Homo sapiens OX=9606 GN=SLC25A5 PE=1 SV=7	1	11	4	4	11	11	4	4	4	4	31.9	14.4	14.4	32.852	298	298	1	16	0	28.904	By MS/MS	By MS/MS	31.9	31.9	14155000000	8322900000	5832300000	745010000	438050000	306960000	8465700000	5456500000	1.55149	8	13	21				517	185;1705;3013;4324;4884;6567;8753;11487;13233;16132;16133	True;True;False;False;False;False;False;True;True;False;False	189;1800;3180;4565;5153;6920;9210;12227;14084;17195;17196	440;441;4262;4263;4264;4265;7499;7500;10671;10672;12172;12173;16432;16433;22090;22091;22092;22093;28991;28992;28993;28994;33397;33398;33399;33400;33401;33402;40888;40889;40890;40891
sp|Q8NBU5|ATAD1_HUMAN	sp|Q8NBU5|ATAD1_HUMAN	2	2	2	>sp|Q8NBU5|ATAD1_HUMAN ATPase family AAA domain-containing protein 1 OS=Homo sapiens OX=9606 GN=ATAD1 PE=1 SV=1	1	2	2	2	2	2	2	2	2	2	5.5	5.5	5.5	40.744	361	361	1	6	0	11.793	By MS/MS	By MS/MS	5.5	5.5	419650000	275010000	144640000	20982000	13750000	7232100	258640000	167080000	1.548	2	2	4				2155	3583;7419	True;True	3789;7813	8888;8889;8890;8891;18793;18794
sp|P08574|CY1_HUMAN	sp|P08574|CY1_HUMAN	2	2	2	>sp|P08574|CY1_HUMAN Cytochrome c1, heme protein, mitochondrial OS=Homo sapiens OX=9606 GN=CYC1 PE=1 SV=3	1	2	2	2	2	2	2	2	2	2	8.6	8.6	8.6	35.422	325	325	1	8	0	18.005	By MS/MS	By MS/MS	8.6	8.6	1512300000	929320000	582930000	88956000	54666000	34290000	933520000	603200000	1.54761	6	6	12				571	4792;7900	True;True	5057;8313	11967;11968;11969;11970;19966;19967;19968;19969
sp|P36915|GNL1_HUMAN;tr|A0A140T8Y2|A0A140T8Y2_HUMAN;tr|A2AB27|A2AB27_HUMAN	sp|P36915|GNL1_HUMAN;tr|A0A140T8Y2|A0A140T8Y2_HUMAN	3;2;1	3;2;1	3;2;1	>sp|P36915|GNL1_HUMAN Guanine nucleotide-binding protein-like 1 OS=Homo sapiens OX=9606 GN=GNL1 PE=1 SV=2;>tr|A0A140T8Y2|A0A140T8Y2_HUMAN Guanine nucleotide-binding protein-like 1 (Fragment) OS=Homo sapiens OX=9606 GN=GNL1 PE=1 SV=1	3	3	3	3	3	3	3	3	3	3	5.9	5.9	5.9	68.66	607	607;407;264	1	7	0	24.227	By MS/MS	By MS/MS	5.9	5.9	155500000	84363000	71141000	5016200	2721400	2294900	96267000	62223000	1.54713	3	3	6				957	765;3040;6601	True;True;True	809;3212;6958	1930;1931;7568;7569;16522;16523;16524
sp|P62906|RL10A_HUMAN	sp|P62906|RL10A_HUMAN	6	6	6	>sp|P62906|RL10A_HUMAN 60S ribosomal protein L10a OS=Homo sapiens OX=9606 GN=RPL10A PE=1 SV=2	1	6	6	6	4	6	4	6	4	6	29.5	29.5	29.5	24.831	217	217	1	20	0	42.692	By MS/MS	By MS/MS	18	29.5	4729500000	2569500000	2160000000	472950000	256950000	216000000	2851900000	1847400000	1.54374	10	14	24				1329	433;1377;1378;2247;3702;7407	True;True;True;True;True;True	451;1457;1458;1459;1460;2382;3912;7800	1064;3474;3475;3476;3477;3478;3479;3480;3481;3482;3483;3484;3485;5656;9173;9174;18755;18756;18757;18758
tr|C9JFR7|C9JFR7_HUMAN;sp|P99999|CYC_HUMAN;CON__P62894	tr|C9JFR7|C9JFR7_HUMAN;sp|P99999|CYC_HUMAN	7;7;1	7;7;1	7;7;1	>tr|C9JFR7|C9JFR7_HUMAN Cytochrome c (Fragment) OS=Homo sapiens OX=9606 GN=CYCS PE=1 SV=1;>sp|P99999|CYC_HUMAN Cytochrome c OS=Homo sapiens OX=9606 GN=CYCS PE=1 SV=2	3	7	7	7	7	6	7	6	7	6	58.4	58.4	58.4	11.333	101	101;105;105	1	31	0	53.069	By MS/MS	By MS/MS	58.4	44.6	4654800000	2876000000	1778800000	775800000	479340000	296460000	2265200000	1468500000	1.54253	22	20	42				1403	220;221;4608;4609;10210;13422;13424	True;True;True;True;True;True;True	226;227;4867;4868;4869;10802;14294;14296	524;525;526;527;528;529;11466;11467;11468;11469;11470;11471;11472;11473;11474;11475;11476;11477;11478;11479;11480;11481;11482;11483;25689;25690;33890;33891;33892;33893;33898
tr|H3BN72|H3BN72_HUMAN;tr|H3BNV9|H3BNV9_HUMAN;sp|P13073|COX41_HUMAN;tr|Q86WV2|Q86WV2_HUMAN;tr|H3BPG0|H3BPG0_HUMAN;tr|H3BNI5|H3BNI5_HUMAN	tr|H3BN72|H3BN72_HUMAN;tr|H3BNV9|H3BNV9_HUMAN;sp|P13073|COX41_HUMAN;tr|Q86WV2|Q86WV2_HUMAN;tr|H3BPG0|H3BPG0_HUMAN	3;3;3;2;2;1	3;3;3;2;2;1	3;3;3;2;2;1	>tr|H3BN72|H3BN72_HUMAN Cytochrome c oxidase subunit 4 isoform 1, mitochondrial OS=Homo sapiens OX=9606 GN=COX4I1 PE=1 SV=1;>tr|H3BNV9|H3BNV9_HUMAN Cytochrome c oxidase subunit 4 isoform 1, mitochondrial OS=Homo sapiens OX=9606 GN=COX4I1 PE=1 SV=1;>sp|P130	6	3	3	3	3	3	3	3	3	3	31	31	31	14.368	126	126;139;169;83;108;43	1	12	0	23.439	By MS/MS	By MS/MS	31	31	2030200000	809040000	1221200000	225580000	89893000	135690000	1181300000	766300000	1.54156	4	5	9				661	1254;1801;12190	True;True;True	1329;1906;12976;12977	3159;3160;3161;3162;4525;4526;4527;4528;30805;30806;30807;30808
sp|O43809|CPSF5_HUMAN;tr|H3BND3|H3BND3_HUMAN;tr|H3BV41|H3BV41_HUMAN	sp|O43809|CPSF5_HUMAN;tr|H3BND3|H3BND3_HUMAN	7;5;3	7;5;3	7;5;3	>sp|O43809|CPSF5_HUMAN Cleavage and polyadenylation specificity factor subunit 5 OS=Homo sapiens OX=9606 GN=NUDT21 PE=1 SV=1;>tr|H3BND3|H3BND3_HUMAN Cleavage and polyadenylation-specificity factor subunit 5 (Fragment) OS=Homo sapiens OX=9606 GN=NUDT21 PE=1	3	7	7	7	7	7	7	7	7	7	34.4	34.4	34.4	26.227	227	227;149;71	1	17	0	47.466	By MS/MS	By MS/MS	34.4	34.4	2194900000	1288900000	906020000	156780000	92063000	64716000	1310500000	850200000	1.5414	9	7	16				274	746;7959;8989;9139;13527;14079;16263	True;True;True;True;True;True;True	790;8377;9469;9470;9628;14408;15007;17334	1888;1889;20112;20113;22641;22642;22643;22644;23000;23001;34203;34204;34205;35684;35685;41192;41193
sp|P27348|1433T_HUMAN;tr|E9PG15|E9PG15_HUMAN	sp|P27348|1433T_HUMAN	5;2	4;2	4;2	>sp|P27348|1433T_HUMAN 14-3-3 protein theta OS=Homo sapiens OX=9606 GN=YWHAQ PE=1 SV=1	2	5	4	4	5	5	4	4	4	4	20	15.9	15.9	27.764	245	245;149	1	8	0	32.858	By MS/MS	By MS/MS	20	20	1069600000	679240000	390330000	76398000	48517000	27881000	658380000	427580000	1.53978	4	2	6				835	2219;9282;11775;11776;16329	False;True;True;True;True	2352;2353;9773;12532;12533;17401	5582;5583;5584;5585;5586;5587;5588;5589;23324;23325;29676;29677;29678;29679;41351;41352
sp|Q9BQ39|DDX50_HUMAN;tr|A0A087WVC1|A0A087WVC1_HUMAN	sp|Q9BQ39|DDX50_HUMAN;tr|A0A087WVC1|A0A087WVC1_HUMAN	7;6	6;5	6;5	>sp|Q9BQ39|DDX50_HUMAN ATP-dependent RNA helicase DDX50 OS=Homo sapiens OX=9606 GN=DDX50 PE=1 SV=1;>tr|A0A087WVC1|A0A087WVC1_HUMAN ATP-dependent RNA helicase DDX50 OS=Homo sapiens OX=9606 GN=DDX50 PE=1 SV=1	2	7	6	6	7	6	6	5	6	5	13.8	11.8	11.8	82.564	737	737;730	1	12	0	46.666	By MS/MS	By MS/MS	13.8	10.9	982730000	656140000	326590000	25198000	16824000	8374100	603350000	393090000	1.53489	5	4	9				2504	2586;4312;11183;12532;13359;15158;15169	False;True;True;True;True;True;True	2733;4553;11908;13338;14226;16162;16174	6467;6468;10642;10643;28278;28279;31683;31684;33726;33727;38487;38488;38514;38515
sp|P49755|TMEDA_HUMAN;tr|G3V2K7|G3V2K7_HUMAN	sp|P49755|TMEDA_HUMAN;tr|G3V2K7|G3V2K7_HUMAN	8;4	8;4	8;4	>sp|P49755|TMEDA_HUMAN Transmembrane emp24 domain-containing protein 10 OS=Homo sapiens OX=9606 GN=TMED10 PE=1 SV=2;>tr|G3V2K7|G3V2K7_HUMAN Transmembrane emp24 domain-containing protein 10 OS=Homo sapiens OX=9606 GN=TMED10 PE=1 SV=1	2	8	8	8	8	8	8	8	8	8	38.8	38.8	38.8	24.976	219	219;153	1	21	0	61.925	By MS/MS	By MS/MS	38.8	38.8	2093500000	1122900000	970640000	174460000	93572000	80887000	1227600000	800460000	1.53362	10	8	18				1096	2004;6532;6803;6804;8494;8495;11139;11986	True;True;True;True;True;True;True;True	2119;6882;6883;7167;7168;8940;8941;11863;12759	5017;5018;16350;16351;16352;17010;17011;17012;17013;17014;17015;17016;17017;21462;21463;21464;21465;28185;28186;30261;30262
tr|H0YEW4|H0YEW4_HUMAN;tr|A8MRA7|A8MRA7_HUMAN;sp|Q5TC12|ATPF1_HUMAN;tr|I3L448|I3L448_HUMAN;tr|H0YD21|H0YD21_HUMAN	tr|H0YEW4|H0YEW4_HUMAN;tr|A8MRA7|A8MRA7_HUMAN;sp|Q5TC12|ATPF1_HUMAN;tr|I3L448|I3L448_HUMAN;tr|H0YD21|H0YD21_HUMAN	3;3;3;3;2	3;3;3;3;2	3;3;3;3;2	>tr|H0YEW4|H0YEW4_HUMAN ATP synthase mitochondrial F1 complex assembly factor 1 (Fragment) OS=Homo sapiens OX=9606 GN=ATPAF1 PE=1 SV=1;>tr|A8MRA7|A8MRA7_HUMAN ATP synthase mitochondrial F1 complex assembly factor 1 OS=Homo sapiens OX=9606 GN=ATPAF1 PE=1 SV	5	3	3	3	3	2	3	2	3	2	27.6	27.6	27.6	19.91	174	174;283;328;351;183	1	5	0	25.144	By MS/MS	By MS/MS	27.6	17.2	288530000	184910000	103620000	28853000	18491000	10362000	177220000	115660000	1.53225	2	2	4				1877	2268;13719;16411	True;True;True	2403;14613;17487	5702;34710;34711;41544;41545
tr|X6RGJ2|X6RGJ2_HUMAN;sp|Q5SSJ5|HP1B3_HUMAN;tr|B0QZK4|B0QZK4_HUMAN;tr|Q5SWC8|Q5SWC8_HUMAN;tr|B0QZK9|B0QZK9_HUMAN;tr|B0QZK8|B0QZK8_HUMAN	tr|X6RGJ2|X6RGJ2_HUMAN;sp|Q5SSJ5|HP1B3_HUMAN;tr|B0QZK4|B0QZK4_HUMAN;tr|Q5SWC8|Q5SWC8_HUMAN	6;6;4;4;2;2	6;6;4;4;2;2	6;6;4;4;2;2	>tr|X6RGJ2|X6RGJ2_HUMAN Heterochromatin protein 1-binding protein 3 (Fragment) OS=Homo sapiens OX=9606 GN=HP1BP3 PE=1 SV=1;>sp|Q5SSJ5|HP1B3_HUMAN Heterochromatin protein 1-binding protein 3 OS=Homo sapiens OX=9606 GN=HP1BP3 PE=1 SV=1;>tr|B0QZK4|B0QZK4_HUMA	6	6	6	6	5	5	5	5	5	5	22.3	22.3	22.3	36.514	327	327;553;253;278;75;124	1	10	0	38.301	By MS/MS	By MS/MS	17.7	19.3	432190000	243860000	188330000	25423000	14345000	11078000	266250000	173850000	1.53149	5	4	9				1861	847;1284;7794;10071;13532;14426	True;True;True;True;True;True	896;1360;8206;10614;14413;15377	2140;3238;3239;19741;19742;25271;34215;34216;36574;36575
sp|Q9BRA2|TXD17_HUMAN;tr|I3L0K2|I3L0K2_HUMAN;tr|I3L3M7|I3L3M7_HUMAN;tr|I3L2R6|I3L2R6_HUMAN	sp|Q9BRA2|TXD17_HUMAN;tr|I3L0K2|I3L0K2_HUMAN;tr|I3L3M7|I3L3M7_HUMAN;tr|I3L2R6|I3L2R6_HUMAN	3;2;2;2	3;2;2;2	3;2;2;2	>sp|Q9BRA2|TXD17_HUMAN Thioredoxin domain-containing protein 17 OS=Homo sapiens OX=9606 GN=TXNDC17 PE=1 SV=1;>tr|I3L0K2|I3L0K2_HUMAN Thioredoxin domain-containing protein 17 OS=Homo sapiens OX=9606 GN=TXNDC17 PE=1 SV=1;>tr|I3L3M7|I3L3M7_HUMAN Thioredoxin d	4	3	3	3	3	3	3	3	3	3	26.8	26.8	26.8	13.941	123	123;75;80;98	1	8	0	19.618	By MS/MS	By MS/MS	26.8	26.8	503190000	298420000	204770000	62899000	37302000	25597000	309580000	202200000	1.53106	3	3	6				2516	13495;15517;16091	True;True;True	14372;16549;17154	34111;34112;39379;39380;40803;40804;40805;40806
sp|Q8TDN6|BRX1_HUMAN	sp|Q8TDN6|BRX1_HUMAN	5	5	5	>sp|Q8TDN6|BRX1_HUMAN Ribosome biogenesis protein BRX1 homolog OS=Homo sapiens OX=9606 GN=BRIX1 PE=1 SV=2	1	5	5	5	5	5	5	5	5	5	16.1	16.1	16.1	41.401	353	353	1	13	0	29.497	By MS/MS	By MS/MS	16.1	16.1	558000000	326620000	231380000	27900000	16331000	11569000	340960000	222990000	1.52904	3	4	7				2203	2844;3811;4136;6320;11236	True;True;True;True;True	3002;4025;4370;6647;11961	7112;7113;9415;9416;10229;10230;10231;10232;10233;15796;15797;28390;28391
sp|Q8NE62|CHDH_HUMAN;tr|C9JYW4|C9JYW4_HUMAN;tr|C9J7D8|C9J7D8_HUMAN	sp|Q8NE62|CHDH_HUMAN;tr|C9JYW4|C9JYW4_HUMAN;tr|C9J7D8|C9J7D8_HUMAN	2;1;1	2;1;1	2;1;1	>sp|Q8NE62|CHDH_HUMAN Choline dehydrogenase, mitochondrial OS=Homo sapiens OX=9606 GN=CHDH PE=1 SV=2;>tr|C9JYW4|C9JYW4_HUMAN Choline dehydrogenase, mitochondrial (Fragment) OS=Homo sapiens OX=9606 GN=CHDH PE=1 SV=1;>tr|C9J7D8|C9J7D8_HUMAN Choline dehydroge	3	2	2	2	2	2	2	2	2	2	3.5	3.5	3.5	65.358	594	594;126;155	1	4	0	13.306	By MS/MS	By matching	3.5	3.5	150110000	88548000	61562000	4415000	2604300	1810700	92305000	60389000	1.52851	2	0	2				2166	2677;15045	True;True	2829;16041	6712;6713;38224;38225
sp|Q9UHY7|ENOPH_HUMAN;tr|A0A0C4DGY8|A0A0C4DGY8_HUMAN;tr|D6RA00|D6RA00_HUMAN	sp|Q9UHY7|ENOPH_HUMAN;tr|A0A0C4DGY8|A0A0C4DGY8_HUMAN;tr|D6RA00|D6RA00_HUMAN	4;3;3	4;3;3	4;3;3	>sp|Q9UHY7|ENOPH_HUMAN Enolase-phosphatase E1 OS=Homo sapiens OX=9606 GN=ENOPH1 PE=1 SV=1;>tr|A0A0C4DGY8|A0A0C4DGY8_HUMAN Enolase-phosphatase E1 OS=Homo sapiens OX=9606 GN=ENOPH1 PE=1 SV=1;>tr|D6RA00|D6RA00_HUMAN Enolase-phosphatase E1 OS=Homo sapiens OX=9	3	4	4	4	4	4	4	4	4	4	22.6	22.6	22.6	28.932	261	261;149;173	1	8	0	29.542	By MS/MS	By MS/MS	22.6	22.6	411670000	265340000	146330000	31667000	20411000	11256000	252350000	165460000	1.52514	4	3	7				2963	250;1832;8652;15806	True;True;True;True	257;1939;9103;16860	598;599;4601;4602;21841;21842;40152;40153
sp|O60825|F262_HUMAN;tr|H0Y483|H0Y483_HUMAN;tr|I1Z9G3|I1Z9G3_HUMAN;tr|Q4VBA9|Q4VBA9_HUMAN;tr|F2Z2I2|F2Z2I2_HUMAN;tr|Q66S35|Q66S35_HUMAN;sp|Q16877|F264_HUMAN;sp|P16118|F261_HUMAN;tr|Q5W015|Q5W015_HUMAN;sp|Q16875|F263_HUMAN;tr|Q5VX20|Q5VX20_HUMAN;tr|A0A1W2PR17|A0A1W2PR17_HUMAN	sp|O60825|F262_HUMAN;tr|H0Y483|H0Y483_HUMAN;tr|I1Z9G3|I1Z9G3_HUMAN;tr|Q4VBA9|Q4VBA9_HUMAN;tr|F2Z2I2|F2Z2I2_HUMAN;tr|Q66S35|Q66S35_HUMAN;sp|Q16877|F264_HUMAN;sp|P16118|F261_HUMAN;tr|Q5W015|Q5W015_HUMAN;sp|Q16875|F263_HUMAN;tr|Q5VX20|Q5VX20_HUMAN;tr|A0A1W2PR17|A0A1W2PR17_HUMAN	2;1;1;1;1;1;1;1;1;1;1;1	2;1;1;1;1;1;1;1;1;1;1;1	2;1;1;1;1;1;1;1;1;1;1;1	>sp|O60825|F262_HUMAN 6-phosphofructo-2-kinase/fructose-2,6-bisphosphatase 2 OS=Homo sapiens OX=9606 GN=PFKFB2 PE=1 SV=2;>tr|H0Y483|H0Y483_HUMAN 6-phosphofructo-2-kinase/fructose-2,6-bisphosphatase 3 (Fragment) OS=Homo sapiens OX=9606 GN=PFKFB3 PE=1 SV=1;>	12	2	2	2	2	2	2	2	2	2	4.2	4.2	4.2	58.476	505	505;143;244;271;455;462;469;471;513;520;526;568	1	4	0.00041391	10.406	By MS/MS	By MS/MS	4.2	4.2	255700000	173260000	82442000	7305800	4950300	2355500	156480000	102690000	1.52381	1	1	2				315	3690;7842	True;True	3900;8254	9144;9145;19844;19845
sp|Q96AG4|LRC59_HUMAN;tr|I3L223|I3L223_HUMAN	sp|Q96AG4|LRC59_HUMAN	7;1	7;1	7;1	>sp|Q96AG4|LRC59_HUMAN Leucine-rich repeat-containing protein 59 OS=Homo sapiens OX=9606 GN=LRRC59 PE=1 SV=1	2	7	7	7	6	6	6	6	6	6	28	28	28	34.93	307	307;62	1	18	0	59.475	By MS/MS	By MS/MS	28	21.2	5572000000	3456900000	2115200000	398000000	246920000	151080000	3416600000	2244200000	1.52241	11	9	20				2325	1887;5323;9329;9801;9871;11954;15903	True;True;True;True;True;True;True	1996;5612;9823;10319;10391;12727;16962	4735;13256;23431;23432;24598;24599;24600;24601;24772;24773;30155;30156;30157;30158;40385;40386;40387;40388
sp|O95453|PARN_HUMAN;tr|H3BRK1|H3BRK1_HUMAN	sp|O95453|PARN_HUMAN;tr|H3BRK1|H3BRK1_HUMAN	2;1	2;1	2;1	>sp|O95453|PARN_HUMAN Poly(A)-specific ribonuclease PARN OS=Homo sapiens OX=9606 GN=PARN PE=1 SV=1;>tr|H3BRK1|H3BRK1_HUMAN Poly(A)-specific ribonuclease PARN (Fragment) OS=Homo sapiens OX=9606 GN=PARN PE=1 SV=1	2	2	2	2	2	2	2	2	2	2	2.8	2.8	2.8	73.45	639	639;261	1	4	0	11.863	By MS/MS	By MS/MS	2.8	2.8	235080000	145150000	89934000	8106200	5005000	3101200	144140000	94715000	1.52183	1	1	2				449	6663;8325	True;True	7020;8761	16658;16659;21030;21031
tr|H3BQF1|H3BQF1_HUMAN;sp|P07741|APT_HUMAN;tr|H3BSW3|H3BSW3_HUMAN;tr|H3BQZ9|H3BQZ9_HUMAN;tr|H3BQB1|H3BQB1_HUMAN	tr|H3BQF1|H3BQF1_HUMAN;sp|P07741|APT_HUMAN;tr|H3BSW3|H3BSW3_HUMAN;tr|H3BQZ9|H3BQZ9_HUMAN;tr|H3BQB1|H3BQB1_HUMAN	5;5;4;4;4	5;5;4;4;4	5;5;4;4;4	>tr|H3BQF1|H3BQF1_HUMAN Adenine phosphoribosyltransferase (Fragment) OS=Homo sapiens OX=9606 GN=APRT PE=1 SV=8;>sp|P07741|APT_HUMAN Adenine phosphoribosyltransferase OS=Homo sapiens OX=9606 GN=APRT PE=1 SV=2;>tr|H3BSW3|H3BSW3_HUMAN Adenine phosphoribosyltr	5	5	5	5	4	5	4	5	4	5	37.2	37.2	37.2	16.323	148	148;180;63;153;162	1	11	0	41.572	By MS/MS	By MS/MS	29.7	37.2	1698500000	1062400000	636090000	154410000	96583000	57826000	1040600000	684650000	1.5199	9	10	19				555	82;227;1859;5786;12280	True;True;True;True;True	83;233;1966;6095;13070	190;191;544;4663;4664;4665;4666;14466;14467;31013;31014
sp|Q04917|1433F_HUMAN;tr|A2IDB2|A2IDB2_HUMAN;tr|F8WEB6|F8WEB6_HUMAN;tr|A2IDB1|A2IDB1_HUMAN	sp|Q04917|1433F_HUMAN;tr|A2IDB2|A2IDB2_HUMAN	4;2;1;1	3;2;1;1	3;2;1;1	>sp|Q04917|1433F_HUMAN 14-3-3 protein eta OS=Homo sapiens OX=9606 GN=YWHAH PE=1 SV=4;>tr|A2IDB2|A2IDB2_HUMAN 14-3-3 protein eta (Fragment) OS=Homo sapiens OX=9606 GN=YWHAH PE=1 SV=1	4	4	3	3	4	4	3	3	3	3	16.7	12.6	12.6	28.218	246	246;162;39;72	1	6	0	19.945	By MS/MS	By MS/MS	16.7	16.7	1008400000	633420000	375010000	63027000	39589000	23438000	617550000	406620000	1.51874	3	3	6				1449	2219;4345;11015;16292	False;True;True;True	2352;2353;4586;11732;17363	5582;5583;5584;5585;5586;5587;5588;5589;10717;10718;27872;27873;41271;41272
sp|P11388|TOP2A_HUMAN;tr|J3KTB7|J3KTB7_HUMAN;tr|E9PCY5|E9PCY5_HUMAN;sp|Q02880|TOP2B_HUMAN	sp|P11388|TOP2A_HUMAN;tr|J3KTB7|J3KTB7_HUMAN;tr|E9PCY5|E9PCY5_HUMAN;sp|Q02880|TOP2B_HUMAN	3;2;2;2	3;2;2;2	3;2;2;2	>sp|P11388|TOP2A_HUMAN DNA topoisomerase 2-alpha OS=Homo sapiens OX=9606 GN=TOP2A PE=1 SV=3;>tr|J3KTB7|J3KTB7_HUMAN DNA topoisomerase 2-alpha (Fragment) OS=Homo sapiens OX=9606 GN=TOP2A PE=1 SV=1;>tr|E9PCY5|E9PCY5_HUMAN DNA topoisomerase 2 (Fragment) OS=Ho	4	3	3	3	3	3	3	3	3	3	2.2	2.2	2.2	174.38	1531	1531;147;1150;1626	1	6	0	18.12	By MS/MS	By MS/MS	2.2	2.2	265330000	164200000	101130000	3275700	2027200	1248500	162500000	107070000	1.5177	0	2	2				637	3200;3689;5863	True;True;True	3380;3899;6174	7938;7939;9142;9143;14647;14648
sp|P43304|GPDM_HUMAN;tr|F5GYK7|F5GYK7_HUMAN	sp|P43304|GPDM_HUMAN	10;4	10;4	10;4	>sp|P43304|GPDM_HUMAN Glycerol-3-phosphate dehydrogenase, mitochondrial OS=Homo sapiens OX=9606 GN=GPD2 PE=1 SV=3	2	10	10	10	9	9	9	9	9	9	19.3	19.3	19.3	80.852	727	727;379	1	23	0	70.997	By MS/MS	By MS/MS	17.5	17.9	1430900000	841700000	589160000	33276000	19575000	13701000	788840000	521240000	1.51339	9	8	17				1019	4444;7480;9743;9826;9840;10333;10645;14100;14774;16145	True;True;True;True;True;True;True;True;True;True	4693;7874;10259;10344;10359;10969;11338;15028;15747;17208;17209	11011;11012;18925;18926;24444;24445;24660;24661;24662;24663;24664;24700;26085;26086;26924;26925;35736;37497;37498;40915;40916;40917;40918
sp|P51148|RAB5C_HUMAN;tr|K7ERI8|K7ERI8_HUMAN;tr|K7ERQ8|K7ERQ8_HUMAN;tr|F8VVK3|F8VVK3_HUMAN;tr|K7ENY4|K7ENY4_HUMAN;tr|F8VVZ0|F8VVZ0_HUMAN;tr|K7EIP6|K7EIP6_HUMAN;tr|F8WCY6|F8WCY6_HUMAN;tr|F8WD79|F8WD79_HUMAN;tr|F8VPW9|F8VPW9_HUMAN;tr|F8VSF8|F8VSF8_HUMAN;tr|F8VWZ7|F8VWZ7_HUMAN;tr|F8VWU4|F8VWU4_HUMAN	sp|P51148|RAB5C_HUMAN;tr|K7ERI8|K7ERI8_HUMAN;tr|K7ERQ8|K7ERQ8_HUMAN;tr|F8VVK3|F8VVK3_HUMAN;tr|K7ENY4|K7ENY4_HUMAN	6;4;4;3;3;2;1;1;1;1;1;1;1	6;4;4;3;3;2;1;1;1;1;1;1;1	4;2;2;1;2;0;1;0;0;0;0;0;0	>sp|P51148|RAB5C_HUMAN Ras-related protein Rab-5C OS=Homo sapiens OX=9606 GN=RAB5C PE=1 SV=2;>tr|K7ERI8|K7ERI8_HUMAN Uncharacterized protein OS=Homo sapiens OX=9606 PE=4 SV=1;>tr|K7ERQ8|K7ERQ8_HUMAN Uncharacterized protein (Fragment) OS=Homo sapiens OX=960	13	6	6	4	6	6	6	6	4	4	37	37	27.3	23.482	216	216;161;282;124;150;100;27;62;65;73;74;79;91	1	19	0	50.101	By MS/MS	By MS/MS	37	37	2272600000	1435400000	837230000	206600000	130490000	76112000	1359700000	899950000	1.51086	9	7	16				1134	4303;5137;9782;11325;13200;16222	True;True;True;True;True;True	4544;5417;10299;12054;14050;14051;17290;17291	10623;10624;10625;10626;12783;12784;24550;24551;28594;28595;33316;33317;33318;41088;41089;41090;41091;41092;41093
sp|Q9H845|ACAD9_HUMAN;tr|H0Y8Z9|H0Y8Z9_HUMAN;tr|D6RCD8|D6RCD8_HUMAN	sp|Q9H845|ACAD9_HUMAN;tr|H0Y8Z9|H0Y8Z9_HUMAN	10;9;1	10;9;1	10;9;1	>sp|Q9H845|ACAD9_HUMAN Acyl-CoA dehydrogenase family member 9, mitochondrial OS=Homo sapiens OX=9606 GN=ACAD9 PE=1 SV=1;>tr|H0Y8Z9|H0Y8Z9_HUMAN Acyl-CoA dehydrogenase family member 9, mitochondrial (Fragment) OS=Homo sapiens OX=9606 GN=ACAD9 PE=1 SV=1	3	10	10	10	10	9	10	9	10	9	18.5	18.5	18.5	68.76	621	621;384;173	1	20	0	75.912	By MS/MS	By MS/MS	18.5	16.4	3486200000	2864700000	621580000	99607000	81848000	17759000	2093700000	1386100000	1.5105	10	8	18				2699	4014;6342;6598;6796;9428;10481;12004;12583;14087;14343	True;True;True;True;True;True;True;True;True;True	4240;4241;6670;6955;7160;9929;11162;12777;13391;15015;15292	9912;9913;9914;15853;15854;16516;16517;16992;16993;23680;23681;26522;30306;30307;31802;31803;35706;35707;36357;36358
sp|O60664|PLIN3_HUMAN;tr|K7ERZ3|K7ERZ3_HUMAN;tr|K7EL96|K7EL96_HUMAN;tr|K7ER39|K7ER39_HUMAN	sp|O60664|PLIN3_HUMAN;tr|K7ERZ3|K7ERZ3_HUMAN;tr|K7EL96|K7EL96_HUMAN	7;5;4;2	7;5;4;2	7;5;4;2	>sp|O60664|PLIN3_HUMAN Perilipin-3 OS=Homo sapiens OX=9606 GN=PLIN3 PE=1 SV=3;>tr|K7ERZ3|K7ERZ3_HUMAN Perilipin-3 (Fragment) OS=Homo sapiens OX=9606 GN=PLIN3 PE=1 SV=1;>tr|K7EL96|K7EL96_HUMAN Perilipin-3 (Fragment) OS=Homo sapiens OX=9606 GN=PLIN3 PE=1 SV=	4	7	7	7	6	6	6	6	6	6	26.3	26.3	26.3	47.074	434	434;292;172;168	1	14	0	75.068	By MS/MS	By MS/MS	23	23.7	1104300000	592610000	511730000	42475000	22793000	19682000	677030000	448800000	1.50853	5	6	11				304	5709;7841;8188;8277;11807;13088;13723	True;True;True;True;True;True;True	6014;8253;8617;8711;12569;13926;14617	14283;14284;19842;19843;20677;20678;20895;29754;29755;33047;34722;34723;34724;34725
sp|Q8NCW5|NNRE_HUMAN;tr|Q5T3I4|Q5T3I4_HUMAN;tr|Q5T3I3|Q5T3I3_HUMAN	sp|Q8NCW5|NNRE_HUMAN;tr|Q5T3I4|Q5T3I4_HUMAN	4;2;1	4;2;1	4;2;1	>sp|Q8NCW5|NNRE_HUMAN NAD(P)H-hydrate epimerase OS=Homo sapiens OX=9606 GN=NAXE PE=1 SV=2;>tr|Q5T3I4|Q5T3I4_HUMAN NAD(P)H-hydrate epimerase OS=Homo sapiens OX=9606 GN=NAXE PE=1 SV=1	3	4	4	4	3	4	3	4	3	4	20.8	20.8	20.8	31.674	288	288;245;260	1	7	0	34.058	By MS/MS	By MS/MS	14.2	20.8	763370000	475050000	288330000	50891000	31670000	19222000	466340000	309140000	1.50851	3	6	9				2162	2989;4827;4870;7934	True;True;True;True	3155;5092;5139;8352	7441;7442;12046;12140;12141;20053;20054
sp|Q13442|HAP28_HUMAN	sp|Q13442|HAP28_HUMAN	4	4	4	>sp|Q13442|HAP28_HUMAN 28 kDa heat- and acid-stable phosphoprotein OS=Homo sapiens OX=9606 GN=PDAP1 PE=1 SV=1	1	4	4	4	2	4	2	4	2	4	13.8	13.8	13.8	20.63	181	181	1	8	0	24.769	By MS/MS	By MS/MS	13.8	13.8	833500000	67350000	766150000	119070000	9621400	109450000	520500000	345160000	1.508	2	5	7				1569	5140;7145;7393;15578	True;True;True;True	5420;7526;7785;16615	12789;17966;17967;18714;18715;18716;18717;39533
sp|P16152|CBR1_HUMAN;tr|E9PQ63|E9PQ63_HUMAN;tr|A8MTM1|A8MTM1_HUMAN	sp|P16152|CBR1_HUMAN;tr|E9PQ63|E9PQ63_HUMAN;tr|A8MTM1|A8MTM1_HUMAN	6;5;5	6;5;5	4;3;3	>sp|P16152|CBR1_HUMAN Carbonyl reductase [NADPH] 1 OS=Homo sapiens OX=9606 GN=CBR1 PE=1 SV=3;>tr|E9PQ63|E9PQ63_HUMAN Carbonyl reductase [NADPH] 1 OS=Homo sapiens OX=9606 GN=CBR1 PE=1 SV=1;>tr|A8MTM1|A8MTM1_HUMAN Carbonyl reductase [NADPH] 1 OS=Homo sapiens	3	6	6	4	5	5	5	5	3	3	29.6	29.6	19.1	30.375	277	277;178;222	1	16	0	52.948	By MS/MS	By MS/MS	25.6	24.5	3076300000	1566600000	1509700000	180960000	92152000	88808000	1886300000	1253400000	1.50495	7	8	15				701	3236;3595;4961;7999;12900;15706	True;True;True;True;True;True	3418;3801;5234;8420;13727;16752	8034;8035;8036;8037;8916;8917;8918;8919;12337;12338;12339;12340;20199;20200;32586;39899
tr|G3V325|G3V325_HUMAN;sp|O75127|PTCD1_HUMAN;tr|C9JJT5|C9JJT5_HUMAN;sp|P56134|ATPK_HUMAN;tr|C9JU26|C9JU26_HUMAN;tr|C9JGL8|C9JGL8_HUMAN	tr|G3V325|G3V325_HUMAN;sp|O75127|PTCD1_HUMAN	7;4;3;2;2;1	7;4;3;2;2;1	7;4;3;2;2;1	>tr|G3V325|G3V325_HUMAN ATP5MF-PTCD1 readthrough OS=Homo sapiens OX=9606 GN=ATP5MF-PTCD1 PE=4 SV=1;>sp|O75127|PTCD1_HUMAN Pentatricopeptide repeat-containing protein 1, mitochondrial OS=Homo sapiens OX=9606 GN=PTCD1 PE=1 SV=2	6	7	7	7	6	6	6	6	6	6	10.1	10.1	10.1	84.109	749	749;700;54;94;98;164	1	14	0	44.587	By MS/MS	By MS/MS	8.8	8.7	1200300000	801280000	399070000	30009000	20032000	9976700	683090000	454680000	1.50235	6	6	12				3223	1252;1727;2228;7525;8083;9723;15364	True;True;True;True;True;True;True	1327;1825;2362;7919;8505;8506;10238;16391	3155;3156;4322;4323;5605;19024;19025;20407;20408;20409;20410;24398;38983;38984
sp|Q5VWZ2|LYPL1_HUMAN	sp|Q5VWZ2|LYPL1_HUMAN	3	3	3	>sp|Q5VWZ2|LYPL1_HUMAN Lysophospholipase-like protein 1 OS=Homo sapiens OX=9606 GN=LYPLAL1 PE=1 SV=3	1	3	3	3	3	3	3	3	3	3	15.6	15.6	15.6	26.316	237	237	1	6	0	19.512	By MS/MS	By MS/MS	15.6	15.6	350620000	247610000	103010000	25044000	17686000	7358100	213070000	141880000	1.50176	3	2	5				1894	1171;4515;10642	True;True;True	1245;4766;11335	2971;2972;11187;11188;26914;26915
sp|P52565|GDIR1_HUMAN;tr|J3KRE2|J3KRE2_HUMAN;tr|J3KTF8|J3KTF8_HUMAN;tr|J3QQX2|J3QQX2_HUMAN	sp|P52565|GDIR1_HUMAN;tr|J3KRE2|J3KRE2_HUMAN;tr|J3KTF8|J3KTF8_HUMAN;tr|J3QQX2|J3QQX2_HUMAN	4;3;3;3	4;3;3;3	4;3;3;3	>sp|P52565|GDIR1_HUMAN Rho GDP-dissociation inhibitor 1 OS=Homo sapiens OX=9606 GN=ARHGDIA PE=1 SV=3;>tr|J3KRE2|J3KRE2_HUMAN Rho GDP-dissociation inhibitor 1 OS=Homo sapiens OX=9606 GN=ARHGDIA PE=1 SV=1;>tr|J3KTF8|J3KTF8_HUMAN Rho GDP-dissociation inhibito	4	4	4	4	4	4	4	4	4	4	23.5	23.5	23.5	23.207	204	204;129;193;235	1	10	0	30.055	By MS/MS	By MS/MS	23.5	23.5	1438400000	895840000	542570000	205490000	127980000	77510000	877050000	584140000	1.50144	4	5	9				1162	249;4056;5756;13262	True;True;True;True	256;4284;6065;14117	596;597;10024;10025;14405;14406;14407;14408;33469;33470
sp|P51571|SSRD_HUMAN;tr|A6NLM8|A6NLM8_HUMAN	sp|P51571|SSRD_HUMAN;tr|A6NLM8|A6NLM8_HUMAN	3;2	3;2	3;2	>sp|P51571|SSRD_HUMAN Translocon-associated protein subunit delta OS=Homo sapiens OX=9606 GN=SSR4 PE=1 SV=1;>tr|A6NLM8|A6NLM8_HUMAN Translocon-associated protein subunit delta OS=Homo sapiens OX=9606 GN=SSR4 PE=1 SV=1	2	3	3	3	3	3	3	3	3	3	24.9	24.9	24.9	18.998	173	173;148	1	8	0	26.351	By MS/MS	By MS/MS	24.9	24.9	1374700000	832130000	542560000	196380000	118880000	77508000	838790000	558670000	1.50141	6	6	12				1141	3435;10877;15401	True;True;True	3631;11583;16429	8516;8517;27508;27509;27510;27511;39080;39081
sp|O60701|UGDH_HUMAN;tr|E7ER95|E7ER95_HUMAN;tr|E7ER83|E7ER83_HUMAN;tr|E7ETF4|E7ETF4_HUMAN;tr|E7EV97|E7EV97_HUMAN	sp|O60701|UGDH_HUMAN	6;1;1;1;1	6;1;1;1;1	6;1;1;1;1	>sp|O60701|UGDH_HUMAN UDP-glucose 6-dehydrogenase OS=Homo sapiens OX=9606 GN=UGDH PE=1 SV=1	5	6	6	6	6	5	6	5	6	5	18.8	18.8	18.8	55.023	494	494;84;130;153;181	1	13	0	50.441	By MS/MS	By MS/MS	18.8	13.2	777200000	500860000	276330000	27757000	17888000	9869000	473390000	315400000	1.50092	7	5	12				307	5651;5860;6092;6421;6482;16618	True;True;True;True;True;True	5952;6171;6408;6754;6832;17705	14136;14137;14642;15207;15208;15209;15210;16029;16030;16234;16235;42021;42022
tr|Q5QPE8|Q5QPE8_HUMAN;sp|Q9BQP7|MGME1_HUMAN;tr|Q5QPE7|Q5QPE7_HUMAN	tr|Q5QPE8|Q5QPE8_HUMAN;sp|Q9BQP7|MGME1_HUMAN;tr|Q5QPE7|Q5QPE7_HUMAN	2;2;1	2;2;1	2;2;1	>tr|Q5QPE8|Q5QPE8_HUMAN Mitochondrial genome maintenance exonuclease 1 OS=Homo sapiens OX=9606 GN=MGME1 PE=1 SV=1;>sp|Q9BQP7|MGME1_HUMAN Mitochondrial genome maintenance exonuclease 1 OS=Homo sapiens OX=9606 GN=MGME1 PE=1 SV=1;>tr|Q5QPE7|Q5QPE7_HUMAN Mitoc	3	2	2	2	2	2	2	2	2	2	10.6	10.6	10.6	30.014	264	264;344;252	1	4	0	14.314	By MS/MS	By MS/MS	10.6	10.6	191510000	116200000	75309000	15959000	9683400	6275700	116820000	77855000	1.50048	2	1	3				2514	3578;16528	True;True	3784;17613	8875;8876;41826;41827
sp|P42025|ACTY_HUMAN	sp|P42025|ACTY_HUMAN	4	2	2	>sp|P42025|ACTY_HUMAN Beta-centractin OS=Homo sapiens OX=9606 GN=ACTR1B PE=1 SV=1	1	4	2	2	4	4	2	2	2	2	21.3	8.2	8.2	42.293	376	376	1	4	0	16.163	By MS/MS	By MS/MS	21.3	21.3	637970000	362360000	275610000	33577000	19071000	14506000	389680000	259850000	1.49963	1	3	4				996	10012;13617;14016;15194	False;True;False;True	10535;14503;14940;16200	25088;25089;25090;25091;34448;34449;35527;35528;38564;38565
sp|P68402|PA1B2_HUMAN;tr|J3KNE3|J3KNE3_HUMAN	sp|P68402|PA1B2_HUMAN;tr|J3KNE3|J3KNE3_HUMAN	2;1	2;1	2;1	>sp|P68402|PA1B2_HUMAN Platelet-activating factor acetylhydrolase IB subunit beta OS=Homo sapiens OX=9606 GN=PAFAH1B2 PE=1 SV=1;>tr|J3KNE3|J3KNE3_HUMAN Platelet-activating factor acetylhydrolase IB subunit beta (Fragment) OS=Homo sapiens OX=9606 GN=PAFAH1B	2	2	2	2	2	2	2	2	2	2	12.2	12.2	12.2	25.569	229	229;175	1	6	0	36.415	By MS/MS	By MS/MS	12.2	12.2	562940000	341030000	221910000	80420000	48718000	31702000	343090000	229160000	1.49716	5	4	9				1360	2791;6196	True;True	2948;6517	6976;6977;6978;6979;15470;15471
sp|Q9BVK6|TMED9_HUMAN	sp|Q9BVK6|TMED9_HUMAN	2	2	2	>sp|Q9BVK6|TMED9_HUMAN Transmembrane emp24 domain-containing protein 9 OS=Homo sapiens OX=9606 GN=TMED9 PE=1 SV=2	1	2	2	2	2	2	2	2	2	2	8.5	8.5	8.5	27.277	235	235	1	5	0	17.266	By MS/MS	By MS/MS	8.5	8.5	1021500000	645370000	376150000	72966000	46098000	26868000	621630000	415690000	1.49542	3	3	6				2569	1891;11635	True;True	2000;12380	4745;4746;4747;29345;29346
sp|Q02218|ODO1_HUMAN;tr|E9PDF2|E9PDF2_HUMAN;tr|E9PCR7|E9PCR7_HUMAN;tr|A0A0D9SFS3|A0A0D9SFS3_HUMAN;tr|C9J4G7|C9J4G7_HUMAN;tr|E9PFG7|E9PFG7_HUMAN;sp|Q9ULD0|OGDHL_HUMAN	sp|Q02218|ODO1_HUMAN;tr|E9PDF2|E9PDF2_HUMAN;tr|E9PCR7|E9PCR7_HUMAN;tr|A0A0D9SFS3|A0A0D9SFS3_HUMAN;tr|C9J4G7|C9J4G7_HUMAN;tr|E9PFG7|E9PFG7_HUMAN	8;8;8;7;4;4;3	8;8;8;7;4;4;3	8;8;8;7;4;4;3	>sp|Q02218|ODO1_HUMAN 2-oxoglutarate dehydrogenase, mitochondrial OS=Homo sapiens OX=9606 GN=OGDH PE=1 SV=3;>tr|E9PDF2|E9PDF2_HUMAN 2-oxoglutarate dehydrogenase, mitochondrial OS=Homo sapiens OX=9606 GN=OGDH PE=1 SV=1;>tr|E9PCR7|E9PCR7_HUMAN 2-oxoglutarate	7	8	8	8	8	7	8	7	8	7	9.7	9.7	9.7	115.93	1023	1023;1034;1038;1001;211;873;1010	1	15	0	54.509	By MS/MS	By MS/MS	9.7	8.7	757920000	489560000	268360000	16843000	10879000	5963500	460840000	308350000	1.49454	8	7	15				1430	2078;5038;8580;9092;9724;11042;11499;13096	True;True;True;True;True;True;True;True	2202;5314;9031;9578;10239;11760;12239;13934	5227;12528;12529;21684;21685;22892;22893;24399;24400;27946;27947;29021;29022;33063;33064
sp|O00170|AIP_HUMAN;tr|E9PMH2|E9PMH2_HUMAN;tr|V9GYQ3|V9GYQ3_HUMAN	sp|O00170|AIP_HUMAN;tr|E9PMH2|E9PMH2_HUMAN	3;2;1	3;2;1	3;2;1	>sp|O00170|AIP_HUMAN AH receptor-interacting protein OS=Homo sapiens OX=9606 GN=AIP PE=1 SV=2;>tr|E9PMH2|E9PMH2_HUMAN Peptidylprolyl isomerase (Fragment) OS=Homo sapiens OX=9606 GN=AIP PE=1 SV=2	3	3	3	3	2	3	2	3	2	3	12.7	12.7	12.7	37.636	330	330;232;188	1	6	0	24.727	By MS/MS	By MS/MS	9.4	12.7	503930000	274590000	229340000	27996000	15255000	12741000	307550000	206010000	1.49289	2	4	6				122	494;1473;14960	True;True;True	514;1558;15954	1210;1211;3712;3713;38034;38035
sp|P32322|P5CR1_HUMAN;tr|E2QRB3|E2QRB3_HUMAN;tr|J3KQ22|J3KQ22_HUMAN;tr|J3QL24|J3QL24_HUMAN;tr|J3KTA8|J3KTA8_HUMAN;tr|J3QKT3|J3QKT3_HUMAN;tr|J3QRZ0|J3QRZ0_HUMAN;tr|J3QR88|J3QR88_HUMAN;tr|J3QLK9|J3QLK9_HUMAN;tr|J3QL23|J3QL23_HUMAN;tr|J3QL32|J3QL32_HUMAN;tr|J3QKT4|J3QKT4_HUMAN	sp|P32322|P5CR1_HUMAN;tr|E2QRB3|E2QRB3_HUMAN;tr|J3KQ22|J3KQ22_HUMAN;tr|J3QL24|J3QL24_HUMAN	6;5;4;3;2;2;2;2;2;2;2;2	6;5;4;3;2;2;2;2;2;2;2;2	6;5;4;3;2;2;2;2;2;2;2;2	>sp|P32322|P5CR1_HUMAN Pyrroline-5-carboxylate reductase 1, mitochondrial OS=Homo sapiens OX=9606 GN=PYCR1 PE=1 SV=2;>tr|E2QRB3|E2QRB3_HUMAN Pyrroline-5-carboxylate reductase 1, isoform CRA_c OS=Homo sapiens OX=9606 GN=PYCR1 PE=1 SV=2;>tr|J3KQ22|J3KQ22_HUM	12	6	6	6	6	5	6	5	6	5	25.4	25.4	25.4	33.36	319	319;288;253;225;84;94;115;132;165;173;217;242	1	15	0	50.273	By MS/MS	By MS/MS	25.4	24.8	1225900000	762960000	462960000	81728000	50864000	30864000	745480000	499870000	1.49135	10	5	15				905	2103;4473;6448;7754;8061;14885	True;True;True;True;True;True	2231;4722;6781;8163;8483;15874	5294;5295;5296;5297;5298;5299;11081;11082;16087;16088;19640;19641;20349;20350;37852
sp|Q9NUJ1|ABHDA_HUMAN	sp|Q9NUJ1|ABHDA_HUMAN	4	4	4	>sp|Q9NUJ1|ABHDA_HUMAN Mycophenolic acid acyl-glucuronide esterase, mitochondrial OS=Homo sapiens OX=9606 GN=ABHD10 PE=1 SV=1	1	4	4	4	4	4	4	4	4	4	14.4	14.4	14.4	33.932	306	306	1	10	0	28.288	By MS/MS	By MS/MS	14.4	14.4	712990000	401590000	311400000	41941000	23623000	18318000	434550000	291510000	1.49069	2	4	6				2804	15128;15129;15614;16508	True;True;True;True	16132;16133;16654;17593	38422;38423;38424;38425;39622;39623;39624;39625;41781;41782
sp|Q96EK5|KBP_HUMAN;tr|A0A1B0GUA3|A0A1B0GUA3_HUMAN	sp|Q96EK5|KBP_HUMAN;tr|A0A1B0GUA3|A0A1B0GUA3_HUMAN	2;2	2;2	2;2	>sp|Q96EK5|KBP_HUMAN KIF1-binding protein OS=Homo sapiens OX=9606 GN=KIF1BP PE=1 SV=1;>tr|A0A1B0GUA3|A0A1B0GUA3_HUMAN KIF1-binding protein OS=Homo sapiens OX=9606 GN=KIF1BP PE=1 SV=1	2	2	2	2	2	2	2	2	2	2	5.6	5.6	5.6	71.813	621	621;646	1	8	0	19.581	By MS/MS	By MS/MS	5.6	5.6	360870000	218030000	142840000	10935000	6606800	4328600	219410000	147460000	1.48793	3	2	5				2353	2788;5666	True;True	2945;5967	6970;6971;6972;6973;14172;14173;14174;14175
sp|P84077|ARF1_HUMAN;sp|P61204|ARF3_HUMAN;tr|F5H423|F5H423_HUMAN;tr|F5H0C7|F5H0C7_HUMAN;tr|C9J1Z8|C9J1Z8_HUMAN;tr|C9JPM4|C9JPM4_HUMAN;tr|H0YGG7|H0YGG7_HUMAN;tr|F5H1V1|F5H1V1_HUMAN;tr|F5H6T5|F5H6T5_HUMAN;tr|F8WDB3|F8WDB3_HUMAN	sp|P84077|ARF1_HUMAN;sp|P61204|ARF3_HUMAN;tr|F5H423|F5H423_HUMAN;tr|F5H0C7|F5H0C7_HUMAN;tr|C9J1Z8|C9J1Z8_HUMAN	9;9;7;5;5;4;2;1;1;1	9;9;7;5;5;4;2;1;1;1	4;4;2;1;0;0;2;0;0;0	>sp|P84077|ARF1_HUMAN ADP-ribosylation factor 1 OS=Homo sapiens OX=9606 GN=ARF1 PE=1 SV=2;>sp|P61204|ARF3_HUMAN ADP-ribosylation factor 3 OS=Homo sapiens OX=9606 GN=ARF3 PE=1 SV=2;>tr|F5H423|F5H423_HUMAN Uncharacterized protein OS=Homo sapiens OX=9606 PE=3	10	9	9	4	8	9	8	9	3	4	58.6	58.6	29.8	20.697	181	181;181;210;102;150;127;62;40;50;59	1	25	0	82.559	By MS/MS	By MS/MS	54.7	58.6	2951000000	1600200000	1350800000	295100000	160020000	135080000	1589500000	1070400000	1.48496	10	10	20				1261	1646;5596;5597;6357;8081;10245;10704;11350;11351	True;True;True;True;True;True;True;True;True	1739;5894;5895;6686;6687;8503;10849;11399;12083;12084	4124;4125;14010;14011;14012;14013;14014;14015;14016;15882;15883;15884;15885;20401;20402;20403;20404;25810;25811;25812;27067;27068;28660;28661;28662
tr|F2Z2Q9|F2Z2Q9_HUMAN;tr|G5E9R5|G5E9R5_HUMAN;sp|P24666|PPAC_HUMAN;tr|D3YTI2|D3YTI2_HUMAN	tr|F2Z2Q9|F2Z2Q9_HUMAN;tr|G5E9R5|G5E9R5_HUMAN;sp|P24666|PPAC_HUMAN	3;3;3;1	3;3;3;1	3;3;3;1	>tr|F2Z2Q9|F2Z2Q9_HUMAN Low molecular weight phosphotyrosine protein phosphatase OS=Homo sapiens OX=9606 GN=ACP1 PE=1 SV=1;>tr|G5E9R5|G5E9R5_HUMAN Acid phosphatase 1, soluble, isoform CRA_d OS=Homo sapiens OX=9606 GN=ACP1 PE=1 SV=1;>sp|P24666|PPAC_HUMAN Lo	4	3	3	3	3	3	3	3	3	3	31.4	31.4	31.4	7.5005	70	70;80;158;85	1	6	0	21.614	By MS/MS	By MS/MS	31.4	31.4	407490000	237070000	170420000	81497000	47414000	34083000	247730000	166910000	1.48421	3	3	6				803	7259;9863;12787	True;True;True	7643;10383;13610	18315;18316;24754;24755;32310;32311
tr|H0YNW5|H0YNW5_HUMAN;tr|H0YKC5|H0YKC5_HUMAN;sp|P33316|DUT_HUMAN;tr|H0YMM5|H0YMM5_HUMAN;tr|A0A0C4DGL3|A0A0C4DGL3_HUMAN;tr|H0YNJ9|H0YNJ9_HUMAN;tr|H0YKI0|H0YKI0_HUMAN;tr|H0YMP1|H0YMP1_HUMAN	tr|H0YNW5|H0YNW5_HUMAN;tr|H0YKC5|H0YKC5_HUMAN;sp|P33316|DUT_HUMAN;tr|H0YMM5|H0YMM5_HUMAN;tr|A0A0C4DGL3|A0A0C4DGL3_HUMAN;tr|H0YNJ9|H0YNJ9_HUMAN;tr|H0YKI0|H0YKI0_HUMAN	3;3;3;2;2;2;2;1	3;3;3;2;2;2;2;1	3;3;3;2;2;2;2;1	>tr|H0YNW5|H0YNW5_HUMAN Deoxyuridine 5-triphosphate nucleotidohydrolase, mitochondrial OS=Homo sapiens OX=9606 GN=DUT PE=1 SV=1;>tr|H0YKC5|H0YKC5_HUMAN Deoxyuridine 5-triphosphate nucleotidohydrolase, mitochondrial (Fragment) OS=Homo sapiens OX=9606 GN=D	8	3	3	3	3	3	3	3	3	3	24.6	24.6	24.6	17.827	167	167;221;252;133;141;143;226;107	1	6	0	22.651	By MS/MS	By MS/MS	24.6	24.6	244970000	142790000	102180000	24497000	14279000	10218000	148870000	100390000	1.48292	2	3	5				912	1162;4896;5941	True;True;True	1236;5165;6253	2946;2947;12201;12202;14834;14835
sp|P40926|MDHM_HUMAN;tr|G3XAL0|G3XAL0_HUMAN	sp|P40926|MDHM_HUMAN;tr|G3XAL0|G3XAL0_HUMAN	9;7	9;7	9;7	>sp|P40926|MDHM_HUMAN Malate dehydrogenase, mitochondrial OS=Homo sapiens OX=9606 GN=MDH2 PE=1 SV=3;>tr|G3XAL0|G3XAL0_HUMAN Malate dehydrogenase OS=Homo sapiens OX=9606 GN=MDH2 PE=1 SV=1	2	9	9	9	9	9	9	9	9	9	37	37	37	35.503	338	338;231	1	47	0	135.74	By MS/MS	By MS/MS	37	37	39344000000	24772000000	14572000000	1873500000	1179600000	693890000	22405000000	15138000000	1.48005	48	36	84				984	394;1001;4120;5881;9638;10227;14384;14412;15285	True;True;True;True;True;True;True;True;True	409;410;1069;4351;4352;6192;10149;10825;10826;15334;15363;16308	969;970;971;972;2542;2543;2544;2545;10176;10177;10178;10179;14683;14684;14685;14686;14687;14688;14689;14690;24183;24184;24185;24186;24187;24188;24189;24190;24191;24192;24193;25746;25747;25748;25749;36464;36465;36466;36467;36537;36538;36539;36540;38810;38811;38812;38813
sp|P36551|HEM6_HUMAN;tr|H0YA22|H0YA22_HUMAN	sp|P36551|HEM6_HUMAN	10;3	10;3	10;3	>sp|P36551|HEM6_HUMAN Oxygen-dependent coproporphyrinogen-III oxidase, mitochondrial OS=Homo sapiens OX=9606 GN=CPOX PE=1 SV=3	2	10	10	10	10	10	10	10	10	10	22.7	22.7	22.7	50.151	454	454;70	1	28	0	85.522	By MS/MS	By MS/MS	22.7	22.7	2863700000	1723500000	1140200000	106060000	63833000	42230000	1604900000	1084900000	1.47931	11	14	25				951	486;1513;2406;3526;4598;4599;5833;10925;11944;16578	True;True;True;True;True;True;True;True;True;True	505;1599;2547;3730;4855;4856;6142;6143;11632;12715;17663	1184;1185;1186;1187;3797;3798;6055;6056;8748;8749;11433;11434;11435;11436;11437;11438;14571;14572;14573;14574;27636;27637;27638;27639;30113;30114;41933;41934
tr|Q6P452|Q6P452_HUMAN;sp|P09525|ANXA4_HUMAN;tr|B4E1S2|B4E1S2_HUMAN	tr|Q6P452|Q6P452_HUMAN;sp|P09525|ANXA4_HUMAN	6;6;2	6;6;2	6;6;2	>tr|Q6P452|Q6P452_HUMAN Annexin OS=Homo sapiens OX=9606 GN=ANXA4 PE=1 SV=1;>sp|P09525|ANXA4_HUMAN Annexin A4 OS=Homo sapiens OX=9606 GN=ANXA4 PE=1 SV=4	3	6	6	6	5	5	5	5	5	5	29.1	29.1	29.1	33.552	299	299;319;142	1	11	0	47.642	By MS/MS	By MS/MS	25.4	21.7	529590000	408590000	121010000	25219000	19456000	5762200	318590000	216080000	1.47441	5	3	8				591	147;4759;4760;12231;12697;15174	True;True;True;True;True;True	151;5024;5025;13019;13510;16179	350;351;11877;11878;11879;11880;30895;30896;32088;32089;38528
sp|O43678|NDUA2_HUMAN	sp|O43678|NDUA2_HUMAN	2	2	2	>sp|O43678|NDUA2_HUMAN NADH dehydrogenase [ubiquinone] 1 alpha subcomplex subunit 2 OS=Homo sapiens OX=9606 GN=NDUFA2 PE=1 SV=3	1	2	2	2	2	2	2	2	2	2	31.3	31.3	31.3	10.921	99	99	1	4	0	21.071	By MS/MS	By MS/MS	31.3	31.3	164800000	102590000	62211000	27466000	17098000	10369000	99704000	67704000	1.47265	1	2	3				263	732;16018	True;True	774;17081	1846;1847;40640;40641
sp|Q13155|AIMP2_HUMAN;tr|A8MU58|A8MU58_HUMAN	sp|Q13155|AIMP2_HUMAN;tr|A8MU58|A8MU58_HUMAN	3;2	3;2	3;2	>sp|Q13155|AIMP2_HUMAN Aminoacyl tRNA synthase complex-interacting multifunctional protein 2 OS=Homo sapiens OX=9606 GN=AIMP2 PE=1 SV=2;>tr|A8MU58|A8MU58_HUMAN Aminoacyl tRNA synthase complex-interacting multifunctional protein 2 OS=Homo sapiens OX=9606 GN	2	3	3	3	3	3	3	3	3	3	21.9	21.9	21.9	35.348	320	320;242	1	8	0	41.891	By MS/MS	By MS/MS	21.9	21.9	546690000	333970000	212720000	32158000	19645000	12513000	330850000	224760000	1.47201	4	4	8				1539	3709;10225;13121	True;True;True	3919;10823;13962	9189;9190;25742;25743;33124;33125;33126;33127
sp|Q9H9J2|RM44_HUMAN	sp|Q9H9J2|RM44_HUMAN	4	4	4	>sp|Q9H9J2|RM44_HUMAN 39S ribosomal protein L44, mitochondrial OS=Homo sapiens OX=9606 GN=MRPL44 PE=1 SV=1	1	4	4	4	4	3	4	3	4	3	12.3	12.3	12.3	37.535	332	332	1	7	0	25.94	By MS/MS	By MS/MS	12.3	10.2	349710000	219380000	130320000	20571000	12905000	7665900	211490000	143680000	1.47195	4	1	5				2711	1709;2785;6148;9246	True;True;True;True	1804;2942;6469;9735	4272;4273;6965;15366;15367;23243;23244
sp|P55084|ECHB_HUMAN;tr|F5GZQ3|F5GZQ3_HUMAN;tr|B5MD38|B5MD38_HUMAN;tr|C9JEY0|C9JEY0_HUMAN;tr|C9JE81|C9JE81_HUMAN;tr|C9K0M0|C9K0M0_HUMAN	sp|P55084|ECHB_HUMAN;tr|F5GZQ3|F5GZQ3_HUMAN;tr|B5MD38|B5MD38_HUMAN	15;12;11;6;6;3	15;12;11;6;6;3	15;12;11;6;6;3	>sp|P55084|ECHB_HUMAN Trifunctional enzyme subunit beta, mitochondrial OS=Homo sapiens OX=9606 GN=HADHB PE=1 SV=3;>tr|F5GZQ3|F5GZQ3_HUMAN Trifunctional enzyme subunit beta, mitochondrial OS=Homo sapiens OX=9606 GN=HADHB PE=1 SV=1;>tr|B5MD38|B5MD38_HUMAN Tr	6	15	15	15	14	14	14	14	14	14	40.1	40.1	40.1	51.294	474	474;459;351;149;175;84	1	41	0	127.93	By MS/MS	By MS/MS	37.8	37.1	6805300000	4046500000	2758800000	261740000	155630000	106110000	4075600000	2769200000	1.47176	23	25	48				1207	115;941;1716;1717;2007;2150;2396;3204;3858;7055;7056;7416;8488;11124;13834	True;True;True;True;True;True;True;True;True;True;True;True;True;True;True	117;999;1813;1814;1815;2122;2280;2537;3385;4080;7432;7433;7810;8933;8934;11848;14740	264;265;266;267;2382;4292;4293;4294;4295;4296;4297;4298;4299;5024;5025;5026;5027;5406;5407;6028;7948;7949;7950;7951;9532;9533;17683;17684;17685;17686;17687;17688;18785;18786;21445;21446;21447;28154;28155;35024;35025
tr|C9J8Q5|C9J8Q5_HUMAN;sp|P51649|SSDH_HUMAN	tr|C9J8Q5|C9J8Q5_HUMAN;sp|P51649|SSDH_HUMAN	6;6	6;6	6;6	>tr|C9J8Q5|C9J8Q5_HUMAN Succinate-semialdehyde dehydrogenase OS=Homo sapiens OX=9606 GN=ALDH5A1 PE=1 SV=1;>sp|P51649|SSDH_HUMAN Succinate-semialdehyde dehydrogenase, mitochondrial OS=Homo sapiens OX=9606 GN=ALDH5A1 PE=1 SV=2	2	6	6	6	6	6	6	6	6	6	12.6	12.6	12.6	53.867	507	507;535	1	12	0	41.449	By MS/MS	By MS/MS	12.6	12.6	663700000	396050000	267650000	27654000	16502000	11152000	401320000	273620000	1.46671	6	3	9				1146	6713;7492;11692;12066;15802;16176	True;True;True;True;True;True	7073;7886;12445;12842;16856;17240	16787;16788;18949;18950;29483;29484;30474;30475;40143;40144;40983;40984
sp|Q9H2U2|IPYR2_HUMAN;tr|D6R967|D6R967_HUMAN;tr|H0Y9D8|H0Y9D8_HUMAN;tr|D6RAD3|D6RAD3_HUMAN;tr|D6RGV9|D6RGV9_HUMAN;tr|A0A0C4DGB9|A0A0C4DGB9_HUMAN;tr|D6RGI1|D6RGI1_HUMAN	sp|Q9H2U2|IPYR2_HUMAN;tr|D6R967|D6R967_HUMAN;tr|H0Y9D8|H0Y9D8_HUMAN	6;3;3;2;2;1;1	6;3;3;2;2;1;1	6;3;3;2;2;1;1	>sp|Q9H2U2|IPYR2_HUMAN Inorganic pyrophosphatase 2, mitochondrial OS=Homo sapiens OX=9606 GN=PPA2 PE=1 SV=2;>tr|D6R967|D6R967_HUMAN Inorganic pyrophosphatase 2, mitochondrial (Fragment) OS=Homo sapiens OX=9606 GN=PPA2 PE=1 SV=1;>tr|H0Y9D8|H0Y9D8_HUMAN Inor	7	6	6	6	5	6	5	6	5	6	24.3	24.3	24.3	37.92	334	334;191;226;113;195;63;88	1	17	0	42.257	By MS/MS	By MS/MS	18.9	24.3	1470800000	820240000	650550000	63948000	35663000	28285000	874560000	597220000	1.46438	4	9	13				2662	314;1161;3671;8292;11117;12678	True;True;True;True;True;True	323;1235;3879;8726;11840;13491	746;747;2945;9099;9100;20930;20931;20932;28129;28130;28131;28132;28133;32042;32043;32044;32045
sp|Q9UJZ1|STML2_HUMAN;tr|A0A087WYB4|A0A087WYB4_HUMAN;tr|F2Z2I8|F2Z2I8_HUMAN	sp|Q9UJZ1|STML2_HUMAN;tr|A0A087WYB4|A0A087WYB4_HUMAN	6;5;1	6;5;1	6;5;1	>sp|Q9UJZ1|STML2_HUMAN Stomatin-like protein 2, mitochondrial OS=Homo sapiens OX=9606 GN=STOML2 PE=1 SV=1;>tr|A0A087WYB4|A0A087WYB4_HUMAN Stomatin-like protein 2, mitochondrial OS=Homo sapiens OX=9606 GN=STOML2 PE=1 SV=1	3	6	6	6	6	5	6	5	6	5	36.5	36.5	36.5	38.534	356	356;310;101	1	15	0	75.412	By MS/MS	By MS/MS	36.5	28.1	2852600000	1752400000	1100100000	158480000	97357000	61119000	1721600000	1177100000	1.46258	10	10	20				2984	287;1081;1256;2207;6228;11050	True;True;True;True;True;True	294;1153;1331;2339;6552;11768	677;678;2752;2753;3165;3166;3167;3168;5546;15566;15567;27962;27963;27964;27965
sp|P25786|PSA1_HUMAN;tr|B4DEV8|B4DEV8_HUMAN;tr|F5GX11|F5GX11_HUMAN	sp|P25786|PSA1_HUMAN;tr|B4DEV8|B4DEV8_HUMAN;tr|F5GX11|F5GX11_HUMAN	6;4;4	6;4;4	6;4;4	>sp|P25786|PSA1_HUMAN Proteasome subunit alpha type-1 OS=Homo sapiens OX=9606 GN=PSMA1 PE=1 SV=1;>tr|B4DEV8|B4DEV8_HUMAN Proteasome subunit alpha type OS=Homo sapiens OX=9606 PE=2 SV=1;>tr|F5GX11|F5GX11_HUMAN Proteasome endopeptidase complex OS=Homo sapien	3	6	6	6	5	6	5	6	5	6	28.5	28.5	28.5	29.555	263	263;164;238	1	20	0	45.589	By MS/MS	By MS/MS	25.5	28.5	4343600000	2724700000	1618900000	255510000	160280000	95231000	2164600000	1481100000	1.46148	11	9	20				815	4118;6060;6314;9848;10977;11110	True;True;True;True;True;True	4349;6374;6375;6639;10367;11690;11832	10170;10171;10172;10173;15114;15115;15116;15117;15118;15119;15120;15121;15777;15778;15779;24720;27779;27780;28115;28116
tr|E9PF06|E9PF06_HUMAN;sp|P09001|RM03_HUMAN;tr|H0Y9G6|H0Y9G6_HUMAN;tr|E7ETU7|E7ETU7_HUMAN;tr|D6RC14|D6RC14_HUMAN	tr|E9PF06|E9PF06_HUMAN;sp|P09001|RM03_HUMAN;tr|H0Y9G6|H0Y9G6_HUMAN;tr|E7ETU7|E7ETU7_HUMAN	3;3;3;3;1	3;3;3;3;1	3;3;3;3;1	>tr|E9PF06|E9PF06_HUMAN 39S ribosomal protein L3, mitochondrial (Fragment) OS=Homo sapiens OX=9606 GN=MRPL3 PE=1 SV=1;>sp|P09001|RM03_HUMAN 39S ribosomal protein L3, mitochondrial OS=Homo sapiens OX=9606 GN=MRPL3 PE=1 SV=1;>tr|H0Y9G6|H0Y9G6_HUMAN 39S ribos	5	3	3	3	2	3	2	3	2	3	19.3	19.3	19.3	19.58	176	176;348;363;375;155	1	7	0	22.083	By MS/MS	By MS/MS	14.2	19.3	274620000	145600000	129020000	19616000	10400000	9215600	166260000	113780000	1.46124	2	4	6				581	1340;12369;14674	True;True;True	1419;13166;15640	3385;31238;31239;31240;31241;37212;37213
sp|Q9BW91|NUDT9_HUMAN;tr|H7C386|H7C386_HUMAN	sp|Q9BW91|NUDT9_HUMAN;tr|H7C386|H7C386_HUMAN	2;1	2;1	2;1	>sp|Q9BW91|NUDT9_HUMAN ADP-ribose pyrophosphatase, mitochondrial OS=Homo sapiens OX=9606 GN=NUDT9 PE=1 SV=1;>tr|H7C386|H7C386_HUMAN ADP-ribose pyrophosphatase, mitochondrial (Fragment) OS=Homo sapiens OX=9606 GN=NUDT9 PE=1 SV=1	2	2	2	2	2	2	2	2	2	2	6	6	6	39.125	350	350;284	1	4	0	11.388	By MS/MS	By MS/MS	6	6	92331000	55352000	36979000	5129500	3075100	2054400	55714000	38169000	1.45967	1	1	2				2575	8003;9927	True;True	8424;10449	20207;20208;24887;24888
sp|P26038|MOES_HUMAN;tr|V9GZ54|V9GZ54_HUMAN;tr|E9PNP4|E9PNP4_HUMAN;tr|A0A2R8Y5P0|A0A2R8Y5P0_HUMAN	sp|P26038|MOES_HUMAN	16;4;1;1	10;2;0;0	10;2;0;0	>sp|P26038|MOES_HUMAN Moesin OS=Homo sapiens OX=9606 GN=MSN PE=1 SV=3	4	16	10	10	16	16	10	10	10	10	31.5	21	21	67.819	577	577;103;52;115	1	29	0	86.753	By MS/MS	By MS/MS	31.5	31.5	2902500000	1870700000	1031900000	87956000	56688000	31268000	1606500000	1100700000	1.45953	14	12	26				819	894;1017;3211;4129;4215;4862;5024;5683;5732;5967;6765;7347;7921;11561;13896;15588	True;False;True;False;True;True;True;True;True;False;True;True;False;False;True;False	946;1086;3392;4363;4452;5130;5300;5987;5988;6039;6280;7126;7737;7738;8337;12301;14807;14808;16625;16626	2256;2257;2585;2586;7968;7969;10207;10208;10209;10210;10423;10424;10425;10426;12124;12125;12494;12495;14221;14222;14223;14343;14344;14897;14898;16904;16905;18587;18588;18589;18590;20019;20020;29164;29165;35181;35182;35183;35184;35185;35186;39557;39558;39559;39560
sp|O00764|PDXK_HUMAN;tr|A8MV33|A8MV33_HUMAN;tr|F2Z2Y4|F2Z2Y4_HUMAN	sp|O00764|PDXK_HUMAN;tr|A8MV33|A8MV33_HUMAN;tr|F2Z2Y4|F2Z2Y4_HUMAN	2;1;1	2;1;1	2;1;1	>sp|O00764|PDXK_HUMAN Pyridoxal kinase OS=Homo sapiens OX=9606 GN=PDXK PE=1 SV=1;>tr|A8MV33|A8MV33_HUMAN HCG401289, isoform CRA_b OS=Homo sapiens OX=9606 GN=PDXK PE=1 SV=1;>tr|F2Z2Y4|F2Z2Y4_HUMAN Pyridoxal kinase OS=Homo sapiens OX=9606 GN=PDXK PE=1 SV=1	3	2	2	2	2	2	2	2	2	2	8.7	8.7	8.7	35.102	312	312;87;272	1	4	0	15.269	By MS/MS	By MS/MS	8.7	8.7	133470000	81055000	52412000	9533300	5789600	3743700	80447000	55219000	1.45687	0	2	2				159	5000;15123	True;True	5274;16125	12430;12431;38410;38411
sp|Q6YN16|HSDL2_HUMAN	sp|Q6YN16|HSDL2_HUMAN	3	3	3	>sp|Q6YN16|HSDL2_HUMAN Hydroxysteroid dehydrogenase-like protein 2 OS=Homo sapiens OX=9606 GN=HSDL2 PE=1 SV=1	1	3	3	3	3	3	3	3	3	3	15.1	15.1	15.1	45.394	418	418	1	6	0	39.356	By MS/MS	By MS/MS	15.1	15.1	756230000	458340000	297890000	27008000	16369000	10639000	455830000	312910000	1.45674	3	2	5				1971	3509;8676;14315	True;True;True	3712;9128;15259	8709;8710;21894;21895;36281;36282
tr|Q5T8A0|Q5T8A0_HUMAN;sp|Q9Y399|RT02_HUMAN	tr|Q5T8A0|Q5T8A0_HUMAN;sp|Q9Y399|RT02_HUMAN	3;3	3;3	3;3	>tr|Q5T8A0|Q5T8A0_HUMAN 28S ribosomal protein S2, mitochondrial (Fragment) OS=Homo sapiens OX=9606 GN=MRPS2 PE=1 SV=1;>sp|Q9Y399|RT02_HUMAN 28S ribosomal protein S2, mitochondrial OS=Homo sapiens OX=9606 GN=MRPS2 PE=1 SV=1	2	3	3	3	2	3	2	3	2	3	10.7	10.7	10.7	30.479	270	270;296	1	5	0	18.276	By MS/MS	By MS/MS	6.7	10.7	423230000	222760000	200460000	28215000	14851000	13364000	255860000	175780000	1.45557	2	2	4				3099	3825;8653;11413	True;True;True	4041;9104;12151	9448;9449;21843;21844;28802
sp|Q8TC12|RDH11_HUMAN;tr|G3V2G6|G3V2G6_HUMAN;tr|H0YIZ8|H0YIZ8_HUMAN;tr|G3V234|G3V234_HUMAN;tr|H0YJ10|H0YJ10_HUMAN;tr|H0YJ46|H0YJ46_HUMAN	sp|Q8TC12|RDH11_HUMAN;tr|G3V2G6|G3V2G6_HUMAN;tr|H0YIZ8|H0YIZ8_HUMAN;tr|G3V234|G3V234_HUMAN	5;4;3;3;2;2	5;4;3;3;2;2	5;4;3;3;2;2	>sp|Q8TC12|RDH11_HUMAN Retinol dehydrogenase 11 OS=Homo sapiens OX=9606 GN=RDH11 PE=1 SV=2;>tr|G3V2G6|G3V2G6_HUMAN Retinol dehydrogenase 11 (Fragment) OS=Homo sapiens OX=9606 GN=RDH11 PE=1 SV=1;>tr|H0YIZ8|H0YIZ8_HUMAN Uncharacterized protein (Fragment) OS=	6	5	5	5	4	5	4	5	4	5	22.6	22.6	22.6	35.386	318	318;178;118;186;91;204	1	9	0	36.494	By MS/MS	By MS/MS	16.4	22.6	732730000	415390000	317330000	48848000	27693000	21156000	442190000	303860000	1.45524	3	4	7				2192	2709;5031;6930;7547;15756	True;True;True;True;True	2861;5307;7303;7943;16807	6776;6777;12511;17348;17349;19084;19085;40028;40029
tr|C9JH92|C9JH92_HUMAN;tr|A6NP24|A6NP24_HUMAN;sp|Q08257|QOR_HUMAN	tr|C9JH92|C9JH92_HUMAN;tr|A6NP24|A6NP24_HUMAN;sp|Q08257|QOR_HUMAN	4;4;4	4;4;4	4;4;4	>tr|C9JH92|C9JH92_HUMAN Quinone oxidoreductase (Fragment) OS=Homo sapiens OX=9606 GN=CRYZ PE=1 SV=1;>tr|A6NP24|A6NP24_HUMAN Quinone oxidoreductase (Fragment) OS=Homo sapiens OX=9606 GN=CRYZ PE=1 SV=1;>sp|Q08257|QOR_HUMAN Quinone oxidoreductase OS=Homo sapi	3	4	4	4	4	3	4	3	4	3	36.9	36.9	36.9	21.932	206	206;243;329	1	7	0	36.411	By MS/MS	By MS/MS	36.9	31.6	660900000	440990000	219910000	60082000	40090000	19992000	397170000	272960000	1.45505	4	3	7				1478	7296;11423;14540;14609	True;True;True;True	7681;12161;15499;15571	18407;18408;28828;28829;36870;37041;37042
sp|Q92600|CNOT9_HUMAN;tr|H7C0W0|H7C0W0_HUMAN;tr|F8WBZ6|F8WBZ6_HUMAN	sp|Q92600|CNOT9_HUMAN	3;1;1	3;1;1	3;1;1	>sp|Q92600|CNOT9_HUMAN CCR4-NOT transcription complex subunit 9 OS=Homo sapiens OX=9606 GN=CNOT9 PE=1 SV=1	3	3	3	3	3	2	3	2	3	2	13.7	13.7	13.7	33.631	299	299;61;75	1	5	0	22.996	By MS/MS	By MS/MS	13.7	10.4	160010000	96401000	63613000	9412600	5670700	3741900	96407000	66277000	1.45461	3	2	5				2261	4002;9671;10194	True;True;True	4228;10184;10779	9888;24272;24273;25633;25634
tr|F5GXJ9|F5GXJ9_HUMAN;sp|Q13740|CD166_HUMAN;tr|H7C543|H7C543_HUMAN	tr|F5GXJ9|F5GXJ9_HUMAN;sp|Q13740|CD166_HUMAN	3;3;1	3;3;1	3;3;1	>tr|F5GXJ9|F5GXJ9_HUMAN CD166 antigen OS=Homo sapiens OX=9606 GN=ALCAM PE=1 SV=1;>sp|Q13740|CD166_HUMAN CD166 antigen OS=Homo sapiens OX=9606 GN=ALCAM PE=1 SV=2	3	3	3	3	3	3	3	3	3	3	7.3	7.3	7.3	59.528	532	532;583;344	1	8	0	17.097	By MS/MS	By MS/MS	7.3	7.3	182100000	115100000	66996000	6744400	4263100	2481300	109570000	75345000	1.45424	3	1	4				1602	751;3075;16102	True;True;True	795;3248;17165	1899;1900;7642;7643;7644;7645;40826;40827
sp|Q16795|NDUA9_HUMAN;tr|A0A3B3ISG8|A0A3B3ISG8_HUMAN;tr|F5H0J3|F5H0J3_HUMAN;tr|H3BRM9|H3BRM9_HUMAN	sp|Q16795|NDUA9_HUMAN;tr|A0A3B3ISG8|A0A3B3ISG8_HUMAN	10;8;3;1	10;8;3;1	10;8;3;1	>sp|Q16795|NDUA9_HUMAN NADH dehydrogenase [ubiquinone] 1 alpha subcomplex subunit 9, mitochondrial OS=Homo sapiens OX=9606 GN=NDUFA9 PE=1 SV=2;>tr|A0A3B3ISG8|A0A3B3ISG8_HUMAN Uncharacterized protein OS=Homo sapiens OX=9606 PE=4 SV=1	4	10	10	10	10	7	10	7	10	7	34.7	34.7	34.7	42.509	377	377;567;136;83	1	17	0	63.857	By MS/MS	By MS/MS	34.7	25.2	1000700000	672000000	328700000	37063000	24889000	12174000	601130000	413370000	1.45422	12	5	17				1788	1606;3538;3614;3757;6586;9136;11699;14543;15715;15920	True;True;True;True;True;True;True;True;True;True	1696;3742;3821;3968;6941;9625;12452;15502;16762;16979	4011;4012;8772;8773;8964;8965;9286;16479;16480;22992;22993;29497;29498;36881;39919;39920;40426
tr|H0Y4Y4|H0Y4Y4_HUMAN;sp|Q96C19|EFHD2_HUMAN;tr|C9JTV4|C9JTV4_HUMAN;tr|Q8WYH2|Q8WYH2_HUMAN;tr|A0A087X1Z2|A0A087X1Z2_HUMAN;sp|Q9BUP0|EFHD1_HUMAN	tr|H0Y4Y4|H0Y4Y4_HUMAN;sp|Q96C19|EFHD2_HUMAN;tr|C9JTV4|C9JTV4_HUMAN;tr|Q8WYH2|Q8WYH2_HUMAN;tr|A0A087X1Z2|A0A087X1Z2_HUMAN;sp|Q9BUP0|EFHD1_HUMAN	2;2;1;1;1;1	2;2;1;1;1;1	2;2;1;1;1;1	>tr|H0Y4Y4|H0Y4Y4_HUMAN EF-hand domain-containing protein D2 (Fragment) OS=Homo sapiens OX=9606 GN=EFHD2 PE=1 SV=1;>sp|Q96C19|EFHD2_HUMAN EF-hand domain-containing protein D2 OS=Homo sapiens OX=9606 GN=EFHD2 PE=1 SV=1;>tr|C9JTV4|C9JTV4_HUMAN EF-hand domain	6	2	2	2	2	2	2	2	2	2	10.1	10.1	10.1	19.474	179	179;240;81;127;142;239	1	4	0	12.018	By MS/MS	By MS/MS	10.1	10.1	81030000	47943000	33087000	9003300	5327000	3676300	48830000	33589000	1.45375	2	1	3				2334	2557;8060	True;True	2704;8482	6401;6402;20347;20348
tr|G3V126|G3V126_HUMAN;sp|Q9UI12|VATH_HUMAN	tr|G3V126|G3V126_HUMAN;sp|Q9UI12|VATH_HUMAN	4;4	4;4	4;4	>tr|G3V126|G3V126_HUMAN V-type proton ATPase subunit H OS=Homo sapiens OX=9606 GN=ATP6V1H PE=1 SV=1;>sp|Q9UI12|VATH_HUMAN V-type proton ATPase subunit H OS=Homo sapiens OX=9606 GN=ATP6V1H PE=1 SV=1	2	4	4	4	4	3	4	3	4	3	10.6	10.6	10.6	51.57	443	443;483	1	7	0	29.423	By MS/MS	By MS/MS	10.6	8.8	320580000	171720000	148850000	13357000	7155200	6202200	193410000	133420000	1.44963	3	2	5				2966	6126;7877;8647;16418	True;True;True;True	6446;8290;9098;17496	15296;15297;19916;21831;21832;41562;41563
sp|Q9NVH1|DJC11_HUMAN	sp|Q9NVH1|DJC11_HUMAN	4	4	4	>sp|Q9NVH1|DJC11_HUMAN DnaJ homolog subfamily C member 11 OS=Homo sapiens OX=9606 GN=DNAJC11 PE=1 SV=2	1	4	4	4	2	4	2	4	2	4	8.8	8.8	8.8	63.277	559	559	1	6	0	25.721	By MS/MS	By MS/MS	4.8	8.8	174360000	43726000	130630000	6706000	1681800	5024200	106420000	73422000	1.44943	2	3	5				2818	402;5540;6094;8350	True;True;True;True	419;5832;6410;8786	989;13845;13846;15215;21084;21085
sp|P29144|TPP2_HUMAN;tr|Q5VZU9|Q5VZU9_HUMAN	sp|P29144|TPP2_HUMAN;tr|Q5VZU9|Q5VZU9_HUMAN	6;6	6;6	6;6	>sp|P29144|TPP2_HUMAN Tripeptidyl-peptidase 2 OS=Homo sapiens OX=9606 GN=TPP2 PE=1 SV=4;>tr|Q5VZU9|Q5VZU9_HUMAN Tripeptidyl-peptidase 2 OS=Homo sapiens OX=9606 GN=TPP2 PE=1 SV=1	2	6	6	6	6	6	6	6	6	6	5.4	5.4	5.4	138.35	1249	1249;1262	1	13	0	35.3	By MS/MS	By MS/MS	5.4	5.4	391480000	211390000	180090000	6214000	3355400	2858600	236100000	162950000	1.44891	3	5	8				857	988;1551;6527;6974;8448;11133	True;True;True;True;True;True	1056;1639;6877;7348;8890;11857	2511;2512;3876;3877;16339;16340;17464;17465;21319;21320;21321;28174;28175
sp|Q16527|CSRP2_HUMAN;tr|F8VW96|F8VW96_HUMAN;tr|F8VQR7|F8VQR7_HUMAN	sp|Q16527|CSRP2_HUMAN;tr|F8VW96|F8VW96_HUMAN;tr|F8VQR7|F8VQR7_HUMAN	2;2;1	2;2;1	2;2;1	>sp|Q16527|CSRP2_HUMAN Cysteine and glycine-rich protein 2 OS=Homo sapiens OX=9606 GN=CSRP2 PE=1 SV=3;>tr|F8VW96|F8VW96_HUMAN Cysteine and glycine-rich protein 2 OS=Homo sapiens OX=9606 GN=CSRP2 PE=1 SV=1;>tr|F8VQR7|F8VQR7_HUMAN Cysteine and glycine-rich p	3	2	2	2	2	2	2	2	2	2	15.5	15.5	15.5	20.954	193	193;243;187	1	4	0	14.306	By MS/MS	By MS/MS	15.5	15.5	460500000	277850000	182650000	41864000	25259000	16605000	276910000	191270000	1.44774	2	2	4				1771	4440;5268	True;True	4688;5555	11000;11001;13122;13123
sp|Q13011|ECH1_HUMAN;tr|M0R248|M0R248_HUMAN	sp|Q13011|ECH1_HUMAN	5;2	5;2	5;2	>sp|Q13011|ECH1_HUMAN Delta(3,5)-Delta(2,4)-dienoyl-CoA isomerase, mitochondrial OS=Homo sapiens OX=9606 GN=ECH1 PE=1 SV=2	2	5	5	5	5	5	5	5	5	5	23.8	23.8	23.8	35.816	328	328;267	1	12	0	58.112	By MS/MS	By MS/MS	23.8	23.8	1871200000	1122300000	748900000	103950000	62349000	41605000	1124600000	778030000	1.44545	6	6	12				1521	1806;3151;10321;14785;15265	True;True;True;True;True	1911;3327;10948;15759;16286	4539;4540;7834;7835;26038;26039;37530;37531;37532;37533;38753;38754
sp|Q9H7Z7|PGES2_HUMAN;tr|X6RJ95|X6RJ95_HUMAN;tr|A6NHH0|A6NHH0_HUMAN	sp|Q9H7Z7|PGES2_HUMAN;tr|X6RJ95|X6RJ95_HUMAN;tr|A6NHH0|A6NHH0_HUMAN	4;3;2	4;3;2	4;3;2	>sp|Q9H7Z7|PGES2_HUMAN Prostaglandin E synthase 2 OS=Homo sapiens OX=9606 GN=PTGES2 PE=1 SV=1;>tr|X6RJ95|X6RJ95_HUMAN Prostaglandin E synthase 2 (Fragment) OS=Homo sapiens OX=9606 GN=PTGES2 PE=1 SV=1;>tr|A6NHH0|A6NHH0_HUMAN Prostaglandin E synthase 2, isof	3	4	4	4	3	4	3	4	3	4	16.7	16.7	16.7	41.943	377	377;265;186	1	11	0	34.195	By MS/MS	By MS/MS	14.1	16.7	516810000	331510000	185300000	20673000	13260000	7412200	309990000	214610000	1.44443	3	3	6				2696	343;3488;13876;14229	True;True;True;True	356;3689;14786;15170	844;845;846;847;8654;35135;35136;35137;35138;36084;36085
tr|A0A3B3IRQ7|A0A3B3IRQ7_HUMAN;sp|P30533|AMRP_HUMAN	tr|A0A3B3IRQ7|A0A3B3IRQ7_HUMAN;sp|P30533|AMRP_HUMAN	3;3	3;3	3;3	>tr|A0A3B3IRQ7|A0A3B3IRQ7_HUMAN Alpha-2-macroglobulin receptor-associated protein OS=Homo sapiens OX=9606 GN=LRPAP1 PE=1 SV=1;>sp|P30533|AMRP_HUMAN Alpha-2-macroglobulin receptor-associated protein OS=Homo sapiens OX=9606 GN=LRPAP1 PE=1 SV=1	2	3	3	3	3	3	3	3	3	3	11.8	11.8	11.8	32.022	279	279;357	1	8	0	23.241	By MS/MS	By MS/MS	11.8	11.8	311180000	180270000	130900000	20745000	12018000	8726900	187090000	129580000	1.44382	2	4	6				882	3993;7465;14723	True;True;True	4217;7859;15690	9846;9847;18895;18896;37335;37336;37337;37338
sp|Q9BYD2|RM09_HUMAN;tr|Q5SZR1|Q5SZR1_HUMAN;tr|A0A1W2PPE5|A0A1W2PPE5_HUMAN;tr|A0A1W2PQB6|A0A1W2PQB6_HUMAN;tr|A0A1W2PS92|A0A1W2PS92_HUMAN	sp|Q9BYD2|RM09_HUMAN;tr|Q5SZR1|Q5SZR1_HUMAN;tr|A0A1W2PPE5|A0A1W2PPE5_HUMAN;tr|A0A1W2PQB6|A0A1W2PQB6_HUMAN;tr|A0A1W2PS92|A0A1W2PS92_HUMAN	4;3;2;2;2	4;3;2;2;2	4;3;2;2;2	>sp|Q9BYD2|RM09_HUMAN 39S ribosomal protein L9, mitochondrial OS=Homo sapiens OX=9606 GN=MRPL9 PE=1 SV=2;>tr|Q5SZR1|Q5SZR1_HUMAN 39S ribosomal protein L9, mitochondrial OS=Homo sapiens OX=9606 GN=MRPL9 PE=1 SV=1;>tr|A0A1W2PPE5|A0A1W2PPE5_HUMAN 39S ribosoma	5	4	4	4	4	4	4	4	4	4	19.9	19.9	19.9	30.243	267	267;233;87;130;153	1	9	0	35.108	By MS/MS	By MS/MS	19.9	19.9	408780000	267860000	140920000	25549000	16741000	8807600	244970000	169730000	1.44329	5	3	8				2597	2965;8797;10770;16617	True;True;True;True	3130;9255;11468;17704	7382;7383;7384;22183;22184;27235;27236;42019;42020
sp|Q10713|MPPA_HUMAN;tr|Q5SXN9|Q5SXN9_HUMAN	sp|Q10713|MPPA_HUMAN	7;2	7;2	7;2	>sp|Q10713|MPPA_HUMAN Mitochondrial-processing peptidase subunit alpha OS=Homo sapiens OX=9606 GN=PMPCA PE=1 SV=2	2	7	7	7	7	6	7	6	7	6	17.9	17.9	17.9	58.252	525	525;271	1	19	0	59.263	By MS/MS	By MS/MS	17.9	16.4	1641600000	975800000	665790000	52954000	31477000	21477000	986150000	683390000	1.44303	9	10	19				1495	2945;3174;3376;4696;9974;16340;16368	True;True;True;True;True;True;True	3108;3350;3568;4960;10496;17412;17441	7339;7879;7880;8373;8374;8375;8376;11732;11733;11734;11735;24999;25000;41379;41380;41435;41436;41437;41438
tr|F8VZ44|F8VZ44_HUMAN;sp|Q9NRG9|AAAS_HUMAN;tr|H3BU82|H3BU82_HUMAN;tr|F8VUB6|F8VUB6_HUMAN	tr|F8VZ44|F8VZ44_HUMAN;sp|Q9NRG9|AAAS_HUMAN;tr|H3BU82|H3BU82_HUMAN	6;6;4;1	6;6;4;1	6;6;4;1	>tr|F8VZ44|F8VZ44_HUMAN Aladin OS=Homo sapiens OX=9606 GN=AAAS PE=1 SV=1;>sp|Q9NRG9|AAAS_HUMAN Aladin OS=Homo sapiens OX=9606 GN=AAAS PE=1 SV=1;>tr|H3BU82|H3BU82_HUMAN Aladin (Fragment) OS=Homo sapiens OX=9606 GN=AAAS PE=1 SV=1	4	6	6	6	5	5	5	5	5	5	16.6	16.6	16.6	45.634	422	422;546;358;277	1	10	0	41.359	By MS/MS	By MS/MS	14	14.9	796010000	433280000	362720000	36182000	19695000	16487000	479130000	332100000	1.44273	4	5	9				2778	3332;4029;5646;8848;15378;15812	True;True;True;True;True;True	3517;4257;5947;9307;16405;16866	8247;9950;14124;14125;22301;22302;39020;39021;40167;40168
sp|P61009|SPCS3_HUMAN	sp|P61009|SPCS3_HUMAN	2	2	2	>sp|P61009|SPCS3_HUMAN Signal peptidase complex subunit 3 OS=Homo sapiens OX=9606 GN=SPCS3 PE=1 SV=1	1	2	2	2	2	2	2	2	2	2	11.7	11.7	11.7	20.313	180	180	1	4	0	13.481	By matching	By MS/MS	11.7	11.7	400650000	239420000	161240000	57236000	34202000	23034000	240580000	166840000	1.44198	0	2	2				1247	10873;11059	True;True	11579;11778	27501;27502;27993;27994
tr|A0A1W2PNV4|A0A1W2PNV4_HUMAN;tr|E9PF58|E9PF58_HUMAN;sp|Q92747|ARC1A_HUMAN	tr|A0A1W2PNV4|A0A1W2PNV4_HUMAN;tr|E9PF58|E9PF58_HUMAN;sp|Q92747|ARC1A_HUMAN	4;2;2	4;2;2	2;2;2	>tr|A0A1W2PNV4|A0A1W2PNV4_HUMAN Uncharacterized protein OS=Homo sapiens OX=9606 PE=4 SV=1;>tr|E9PF58|E9PF58_HUMAN Actin-related protein 2/3 complex subunit 1A OS=Homo sapiens OX=9606 GN=ARPC1A PE=1 SV=1;>sp|Q92747|ARC1A_HUMAN Actin-related protein 2/3 comp	3	4	4	2	4	4	4	4	2	2	8.3	8.3	4.2	75.872	684	684;279;370	1	10	0	41.834	By MS/MS	By MS/MS	8.3	8.3	594710000	354190000	240530000	18022000	10733000	7288700	357130000	247690000	1.44184	5	3	8				3202	1236;1781;7640;14200	True;True;True;True	1311;1884;8042;15140	3126;3127;4466;4467;19342;19343;19344;19345;36020;36021
sp|P61026|RAB10_HUMAN	sp|P61026|RAB10_HUMAN	4	3	3	>sp|P61026|RAB10_HUMAN Ras-related protein Rab-10 OS=Homo sapiens OX=9606 GN=RAB10 PE=1 SV=1	1	4	3	3	4	4	3	3	3	3	16.5	11	11	22.541	200	200	1	7	0	23.888	By MS/MS	By MS/MS	16.5	16.5	862510000	500840000	361670000	66347000	38526000	27821000	518100000	359600000	1.44077	4	4	8				1251	354;355;3597;8727	True;True;True;False	367;368;3803;9183	868;869;870;871;8921;8922;8923;22024;22025;22026;22027
sp|Q9NZJ7|MTCH1_HUMAN;tr|H0Y8C3|H0Y8C3_HUMAN	sp|Q9NZJ7|MTCH1_HUMAN;tr|H0Y8C3|H0Y8C3_HUMAN	2;2	2;2	2;2	>sp|Q9NZJ7|MTCH1_HUMAN Mitochondrial carrier homolog 1 OS=Homo sapiens OX=9606 GN=MTCH1 PE=1 SV=1;>tr|H0Y8C3|H0Y8C3_HUMAN Mitochondrial carrier homolog 1 (Fragment) OS=Homo sapiens OX=9606 GN=MTCH1 PE=1 SV=1	2	2	2	2	2	2	2	2	2	2	5.9	5.9	5.9	41.544	389	389;394	1	4	0	14.377	By MS/MS	By MS/MS	5.9	5.9	525100000	322620000	202480000	29172000	17924000	11249000	314910000	218700000	1.43992	1	2	3				2869	8988;15187	True;True	9468;16193	22639;22640;38553;38554
sp|O96008|TOM40_HUMAN;tr|K7EJ57|K7EJ57_HUMAN;tr|K7EKG4|K7EKG4_HUMAN	sp|O96008|TOM40_HUMAN;tr|K7EJ57|K7EJ57_HUMAN	5;3;2	5;3;2	5;3;2	>sp|O96008|TOM40_HUMAN Mitochondrial import receptor subunit TOM40 homolog OS=Homo sapiens OX=9606 GN=TOMM40 PE=1 SV=1;>tr|K7EJ57|K7EJ57_HUMAN Mitochondrial import receptor subunit TOM40 homolog (Fragment) OS=Homo sapiens OX=9606 GN=TOMM40 PE=1 SV=8	3	5	5	5	4	5	4	5	4	5	24.1	24.1	24.1	37.893	361	361;214;168	1	13	0	57.905	By MS/MS	By MS/MS	21.1	24.1	2297200000	1394600000	902610000	229720000	139460000	90261000	1321700000	918380000	1.43916	10	9	19				473	2790;4148;5073;10361;11623	True;True;True;True;True	2947;4384;5350;11003;11004;12365;12366	6975;10262;10263;12603;12604;26167;26168;26169;26170;29307;29308;29309;29310
tr|Q5QNZ2|Q5QNZ2_HUMAN;sp|P24539|AT5F1_HUMAN	tr|Q5QNZ2|Q5QNZ2_HUMAN;sp|P24539|AT5F1_HUMAN	4;4	4;4	4;4	>tr|Q5QNZ2|Q5QNZ2_HUMAN ATP synthase F(0) complex subunit B1, mitochondrial OS=Homo sapiens OX=9606 GN=ATP5PB PE=1 SV=1;>sp|P24539|AT5F1_HUMAN ATP synthase F(0) complex subunit B1, mitochondrial OS=Homo sapiens OX=9606 GN=ATP5PB PE=1 SV=2	2	4	4	4	4	3	4	3	4	3	20	20	20	22.275	195	195;256	1	9	0	33.693	By MS/MS	By MS/MS	20	12.3	1861100000	1111500000	749620000	155090000	92623000	62468000	1116500000	776080000	1.43864	4	2	6				802	5602;11324;16195;16196	True;True;True;True	5900;12053;17261;17262	14026;14027;28593;41028;41029;41030;41031;41032;41033
sp|P78406|RAE1L_HUMAN;tr|E9PQ57|E9PQ57_HUMAN;tr|E9PPG9|E9PPG9_HUMAN;tr|B0QZ36|B0QZ36_HUMAN;tr|B0QZ37|B0QZ37_HUMAN	sp|P78406|RAE1L_HUMAN;tr|E9PQ57|E9PQ57_HUMAN;tr|E9PPG9|E9PPG9_HUMAN	5;5;3;2;1	5;5;3;2;1	5;5;3;2;1	>sp|P78406|RAE1L_HUMAN mRNA export factor OS=Homo sapiens OX=9606 GN=RAE1 PE=1 SV=1;>tr|E9PQ57|E9PQ57_HUMAN mRNA export factor OS=Homo sapiens OX=9606 GN=RAE1 PE=1 SV=1;>tr|E9PPG9|E9PPG9_HUMAN mRNA export factor OS=Homo sapiens OX=9606 GN=RAE1 PE=1 SV=1	5	5	5	5	4	5	4	5	4	5	23.4	23.4	23.4	40.968	368	368;437;217;137;87	1	12	0	64.053	By MS/MS	By MS/MS	19.3	23.4	639940000	376420000	263520000	49226000	28956000	20271000	383950000	267050000	1.43775	5	3	8				1373	3992;4773;10473;12573;14320	True;True;True;True;True	4216;5038;11151;13381;15264	9842;9843;9844;9845;11915;26500;26501;31776;31777;36293;36294;36295
sp|P00505|AATM_HUMAN	sp|P00505|AATM_HUMAN	11	11	11	>sp|P00505|AATM_HUMAN Aspartate aminotransferase, mitochondrial OS=Homo sapiens OX=9606 GN=GOT2 PE=1 SV=3	1	11	11	11	10	10	10	10	10	10	29.3	29.3	29.3	47.517	430	430	1	33	0	102.42	By MS/MS	By MS/MS	27.2	25.6	14844000000	8523000000	6320900000	570920000	327810000	243110000	8737100000	6080800000	1.43683	21	21	42				485	1165;1614;2576;4169;5610;5611;6324;6777;10335;11273;11869	True;True;True;True;True;True;True;True;True;True;True	1239;1704;1705;2723;4406;5908;5909;6651;7139;10971;12000;12634	2954;2955;4032;4033;4034;4035;6447;6448;10308;10309;10310;10311;14042;14043;14044;14045;14046;14047;15804;16942;16943;16944;16945;16946;16947;26088;26089;28471;28472;28473;28474;29901;29902
tr|A0A087WU65|A0A087WU65_HUMAN;tr|A0A2R8YE10|A0A2R8YE10_HUMAN;sp|Q9NRW7|VPS45_HUMAN;tr|A0A2R8YF01|A0A2R8YF01_HUMAN;tr|A0A2R8YD95|A0A2R8YD95_HUMAN;tr|A0A2R8YEX8|A0A2R8YEX8_HUMAN;tr|A0A1B0GXI6|A0A1B0GXI6_HUMAN	tr|A0A087WU65|A0A087WU65_HUMAN;tr|A0A2R8YE10|A0A2R8YE10_HUMAN;sp|Q9NRW7|VPS45_HUMAN;tr|A0A2R8YF01|A0A2R8YF01_HUMAN;tr|A0A2R8YD95|A0A2R8YD95_HUMAN	3;3;3;2;2;1;1	3;3;3;2;2;1;1	3;3;3;2;2;1;1	>tr|A0A087WU65|A0A087WU65_HUMAN Vacuolar protein sorting-associated protein 45 OS=Homo sapiens OX=9606 GN=VPS45 PE=1 SV=1;>tr|A0A2R8YE10|A0A2R8YE10_HUMAN Vacuolar protein sorting-associated protein 45 OS=Homo sapiens OX=9606 GN=VPS45 PE=1 SV=1;>sp|Q9NRW7|V	7	3	3	3	3	3	3	3	3	3	8.7	8.7	8.7	50.736	447	447;534;570;434;643;158;467	1	6	0	19.616	By MS/MS	By MS/MS	8.7	8.7	275970000	131940000	144030000	10221000	4886700	5334300	166260000	115750000	1.43637	2	3	5				2784	5582;8463;12264	True;True;True	5878;8905;13053	13961;13962;21362;21363;30975;30976
tr|F5H157|F5H157_HUMAN;sp|Q15286|RAB35_HUMAN;tr|F5H7F8|F5H7F8_HUMAN	tr|F5H157|F5H157_HUMAN;sp|Q15286|RAB35_HUMAN	3;3;1	3;3;1	3;3;1	>tr|F5H157|F5H157_HUMAN Ras-related protein Rab-35 (Fragment) OS=Homo sapiens OX=9606 GN=RAB35 PE=1 SV=1;>sp|Q15286|RAB35_HUMAN Ras-related protein Rab-35 OS=Homo sapiens OX=9606 GN=RAB35 PE=1 SV=1	3	3	3	3	2	3	2	3	2	3	22.2	22.2	22.2	21.214	185	185;201;147	1	5	0	23.295	By MS/MS	By MS/MS	11.9	22.2	339510000	167440000	172080000	30865000	15221000	15643000	204400000	142340000	1.436	2	2	4				1717	2358;3267;3281	True;True;True	2496;3450;3464	5932;5933;8099;8129;8130
sp|P30048|PRDX3_HUMAN	sp|P30048|PRDX3_HUMAN	5	5	5	>sp|P30048|PRDX3_HUMAN Thioredoxin-dependent peroxide reductase, mitochondrial OS=Homo sapiens OX=9606 GN=PRDX3 PE=1 SV=3	1	5	5	5	4	5	4	5	4	5	17.6	17.6	17.6	27.692	256	256	1	14	0	39.832	By MS/MS	By MS/MS	17.6	17.6	5945700000	3679700000	2266000000	396380000	245310000	151070000	3477900000	2423400000	1.43513	12	10	22				869	2031;2365;4744;4745;5455	True;True;True;True;True	2147;2503;5008;5009;5746	5082;5083;5946;5947;5948;5949;5950;11843;11844;11845;13600;13601;13602;13603
sp|Q8IZ83|A16A1_HUMAN;tr|F5H4B6|F5H4B6_HUMAN	sp|Q8IZ83|A16A1_HUMAN;tr|F5H4B6|F5H4B6_HUMAN	3;2	3;2	3;2	>sp|Q8IZ83|A16A1_HUMAN Aldehyde dehydrogenase family 16 member A1 OS=Homo sapiens OX=9606 GN=ALDH16A1 PE=1 SV=2;>tr|F5H4B6|F5H4B6_HUMAN Aldehyde dehydrogenase family 16 member A1 OS=Homo sapiens OX=9606 GN=ALDH16A1 PE=1 SV=1	2	3	3	3	2	3	2	3	2	3	5.9	5.9	5.9	85.126	802	802;639	1	5	0	23.319	By MS/MS	By MS/MS	3.2	5.9	162680000	74784000	87893000	6778200	3116000	3662200	98027000	68339000	1.43442	2	2	4				2101	4314;8929;15373	True;True;True	4555;9393;16400	10648;22487;22488;39003;39004
tr|A0A0A0MTN9|A0A0A0MTN9_HUMAN;tr|A0A0A0MTR6|A0A0A0MTR6_HUMAN;tr|A0A0C4DFN8|A0A0C4DFN8_HUMAN;sp|P22570|ADRO_HUMAN;tr|A0A0C4DGN7|A0A0C4DGN7_HUMAN;tr|A0A0A0MSZ4|A0A0A0MSZ4_HUMAN;tr|A0A0A0MT64|A0A0A0MT64_HUMAN;tr|J3QQX3|J3QQX3_HUMAN;tr|J3QKZ8|J3QKZ8_HUMAN;tr|J3QQW7|J3QQW7_HUMAN	tr|A0A0A0MTN9|A0A0A0MTN9_HUMAN;tr|A0A0A0MTR6|A0A0A0MTR6_HUMAN;tr|A0A0C4DFN8|A0A0C4DFN8_HUMAN;sp|P22570|ADRO_HUMAN;tr|A0A0C4DGN7|A0A0C4DGN7_HUMAN;tr|A0A0A0MSZ4|A0A0A0MSZ4_HUMAN;tr|A0A0A0MT64|A0A0A0MT64_HUMAN;tr|J3QQX3|J3QQX3_HUMAN	4;4;4;4;4;4;4;2;1;1	4;4;4;4;4;4;4;2;1;1	4;4;4;4;4;4;4;2;1;1	>tr|A0A0A0MTN9|A0A0A0MTN9_HUMAN NADPH:adrenodoxin oxidoreductase, mitochondrial OS=Homo sapiens OX=9606 GN=FDXR PE=1 SV=1;>tr|A0A0A0MTR6|A0A0A0MTR6_HUMAN NADPH:adrenodoxin oxidoreductase, mitochondrial OS=Homo sapiens OX=9606 GN=FDXR PE=1 SV=1;>tr|A0A0C4DF	10	4	4	4	4	4	4	4	4	4	10	10	10	48.027	439	439;483;491;491;497;522;534;463;164;178	1	10	0	29.214	By MS/MS	By MS/MS	10	10	341150000	231300000	109850000	12635000	8566700	4068600	203650000	142110000	1.43304	2	4	6				781	2931;3558;8219;11218	True;True;True;True	3092;3763;8649;11943	7308;7309;8819;8820;8821;8822;20739;20740;28352;28353
sp|P22626|ROA2_HUMAN;tr|A0A087WUI2|A0A087WUI2_HUMAN	sp|P22626|ROA2_HUMAN;tr|A0A087WUI2|A0A087WUI2_HUMAN	17;13	17;13	17;13	>sp|P22626|ROA2_HUMAN Heterogeneous nuclear ribonucleoproteins A2/B1 OS=Homo sapiens OX=9606 GN=HNRNPA2B1 PE=1 SV=2;>tr|A0A087WUI2|A0A087WUI2_HUMAN Heterogeneous nuclear ribonucleoproteins A2/B1 OS=Homo sapiens OX=9606 GN=HNRNPA2B1 PE=1 SV=1	2	17	17	17	17	17	17	17	17	17	55.2	55.2	55.2	37.429	353	353;261	1	88	0	156.11	By MS/MS	By MS/MS	55.2	55.2	27154000000	16453000000	10702000000	1357700000	822630000	535090000	14446000000	10085000000	1.43242	48	45	93				782	2359;4412;4425;4426;4428;4429;4505;4523;5778;7223;7225;7942;8025;10861;11162;11942;13616	True;True;True;True;True;True;True;True;True;True;True;True;True;True;True;True;True	2497;4657;4670;4671;4673;4674;4675;4755;4776;6087;7607;7609;8360;8446;11564;11887;12712;14502	5934;5935;10901;10902;10937;10938;10939;10940;10941;10942;10943;10944;10947;10948;10949;10950;10951;10952;10953;10954;10955;10956;10957;10958;10959;11160;11161;11205;11206;11207;11208;14452;14453;18209;18210;18211;18212;18213;18214;18216;18217;18218;18219;18220;18221;18222;18223;18224;18225;18226;18227;18228;18229;20075;20076;20077;20078;20079;20080;20081;20082;20248;20249;20250;20251;20252;20253…
tr|A0A2C9F2P4|A0A2C9F2P4_HUMAN;sp|P50897|PPT1_HUMAN;tr|A0A286YFF7|A0A286YFF7_HUMAN;tr|Q5T0S4|Q5T0S4_HUMAN;tr|A0A286YFE3|A0A286YFE3_HUMAN;tr|A0A286YFL8|A0A286YFL8_HUMAN;tr|E9PSE5|E9PSE5_HUMAN;tr|E9PK48|E9PK48_HUMAN;tr|E9PIA8|E9PIA8_HUMAN	tr|A0A2C9F2P4|A0A2C9F2P4_HUMAN;sp|P50897|PPT1_HUMAN;tr|A0A286YFF7|A0A286YFF7_HUMAN;tr|Q5T0S4|Q5T0S4_HUMAN;tr|A0A286YFE3|A0A286YFE3_HUMAN;tr|A0A286YFL8|A0A286YFL8_HUMAN	3;3;3;2;2;2;1;1;1	3;3;3;2;2;2;1;1;1	3;3;3;2;2;2;1;1;1	>tr|A0A2C9F2P4|A0A2C9F2P4_HUMAN Palmitoyl-protein thioesterase 1 OS=Homo sapiens OX=9606 GN=PPT1 PE=1 SV=1;>sp|P50897|PPT1_HUMAN Palmitoyl-protein thioesterase 1 OS=Homo sapiens OX=9606 GN=PPT1 PE=1 SV=1;>tr|A0A286YFF7|A0A286YFF7_HUMAN Palmitoyl-protein th	9	3	3	3	3	2	3	2	3	2	16.4	16.4	16.4	34.136	305	305;306;335;282;301;323;87;148;208	1	5	0	27.411	By MS/MS	By MS/MS	16.4	10.8	441200000	292390000	148810000	36767000	24366000	12401000	263390000	184060000	1.431	3	2	5				1126	3116;9324;9822	True;True;True	3289;9817;10340	7743;7744;23413;23414;24648
tr|F2Z2V0|F2Z2V0_HUMAN;sp|Q99829|CPNE1_HUMAN;tr|B0QZ18|B0QZ18_HUMAN;tr|Q5JX45|Q5JX45_HUMAN;tr|E7ENH5|E7ENH5_HUMAN;tr|A6PVH9|A6PVH9_HUMAN;tr|Q5JX56|Q5JX56_HUMAN;tr|Q5JX58|Q5JX58_HUMAN;tr|H0Y524|H0Y524_HUMAN;tr|Q5JX59|Q5JX59_HUMAN;tr|Q5JX61|Q5JX61_HUMAN;tr|Q5JX60|Q5JX60_HUMAN;tr|Q5JX44|Q5JX44_HUMAN;tr|Q5JX52|Q5JX52_HUMAN;tr|Q5JX54|Q5JX54_HUMAN;tr|Q5JX57|Q5JX57_HUMAN;tr|E7EV27|E7EV27_HUMAN;tr|Q5JX55…	tr|F2Z2V0|F2Z2V0_HUMAN;sp|Q99829|CPNE1_HUMAN;tr|B0QZ18|B0QZ18_HUMAN;tr|Q5JX45|Q5JX45_HUMAN;tr|E7ENH5|E7ENH5_HUMAN;tr|A6PVH9|A6PVH9_HUMAN;tr|Q5JX56|Q5JX56_HUMAN;tr|Q5JX58|Q5JX58_HUMAN;tr|H0Y524|H0Y524_HUMAN;tr|Q5JX59|Q5JX59_HUMAN;tr|Q5JX61|Q5JX61_HUMAN;tr|Q5JX60|Q5JX60_HUMAN;tr|Q5JX44|Q5JX44_HUMAN;tr|Q5JX52|Q5JX52_HUMAN	4;4;4;3;3;3;2;2;2;2;2;2;2;2;1;1;1;1	4;4;4;3;3;3;2;2;2;2;2;2;2;2;1;1;1;1	4;4;4;3;3;3;2;2;2;2;2;2;2;2;1;1;1;1	>tr|F2Z2V0|F2Z2V0_HUMAN Copine-1 (Fragment) OS=Homo sapiens OX=9606 GN=CPNE1 PE=1 SV=1;>sp|Q99829|CPNE1_HUMAN Copine-1 OS=Homo sapiens OX=9606 GN=CPNE1 PE=1 SV=1;>tr|B0QZ18|B0QZ18_HUMAN Copine-1 OS=Homo sapiens OX=9606 GN=CPNE1 PE=1 SV=1;>tr|Q5JX45|Q5JX45_	18	4	4	4	4	4	4	4	4	4	7.7	7.7	7.7	58.634	533	533;537;542;386;427;481;174;201;208;209;213;231;304;305;136;137;138;152	1	10	0	25.487	By MS/MS	By MS/MS	7.7	7.7	1122100000	653390000	468730000	66007000	38435000	27572000	671390000	470410000	1.42724	6	6	12				2493	1876;9954;12168;13703	True;True;True;True	1985;10476;12953;14597	4709;4710;24943;24944;24945;24946;30751;30752;34673;34674
sp|P04080|CYTB_HUMAN;tr|A0A1W2PQG6|A0A1W2PQG6_HUMAN;tr|A0A1W2PS52|A0A1W2PS52_HUMAN	sp|P04080|CYTB_HUMAN	3;1;1	3;1;1	3;1;1	>sp|P04080|CYTB_HUMAN Cystatin-B OS=Homo sapiens OX=9606 GN=CSTB PE=1 SV=2	3	3	3	3	3	3	3	3	3	3	45.9	45.9	45.9	11.139	98	98;54;83	1	8	0	20.394	By MS/MS	By MS/MS	45.9	45.9	481640000	288550000	193090000	80274000	48092000	32182000	287910000	201840000	1.42643	4	1	5				501	12869;14597;14742	True;True;True	13694;15558;15712	32515;32516;37009;37010;37011;37012;37403;37404
sp|Q9Y394|DHRS7_HUMAN;tr|H0YJE4|H0YJE4_HUMAN;tr|A0A087X0Z7|A0A087X0Z7_HUMAN;tr|H0YJ66|H0YJ66_HUMAN	sp|Q9Y394|DHRS7_HUMAN;tr|H0YJE4|H0YJE4_HUMAN;tr|A0A087X0Z7|A0A087X0Z7_HUMAN;tr|H0YJ66|H0YJ66_HUMAN	2;1;1;1	2;1;1;1	2;1;1;1	>sp|Q9Y394|DHRS7_HUMAN Dehydrogenase/reductase SDR family member 7 OS=Homo sapiens OX=9606 GN=DHRS7 PE=1 SV=1;>tr|H0YJE4|H0YJE4_HUMAN Dehydrogenase/reductase SDR family member 7 (Fragment) OS=Homo sapiens OX=9606 GN=DHRS7 PE=1 SV=1;>tr|A0A087X0Z7|A0A087X0Z	4	2	2	2	2	2	2	2	2	2	9.1	9.1	9.1	38.298	339	339;160;376;399	1	4	0	15.504	By MS/MS	By MS/MS	9.1	9.1	354950000	212450000	142500000	20879000	12497000	8382500	211920000	149010000	1.42219	2	1	3				3098	1840;12372	True;True	1947;13169	4618;4619;31246;31247
sp|Q9BUQ8|DDX23_HUMAN;tr|H0YI52|H0YI52_HUMAN;tr|F8VVA2|F8VVA2_HUMAN	sp|Q9BUQ8|DDX23_HUMAN	5;1;1	5;1;1	5;1;1	>sp|Q9BUQ8|DDX23_HUMAN Probable ATP-dependent RNA helicase DDX23 OS=Homo sapiens OX=9606 GN=DDX23 PE=1 SV=3	3	5	5	5	4	5	4	5	4	5	6.5	6.5	6.5	95.581	820	820;152;182	1	9	0	29.079	By MS/MS	By MS/MS	4.6	6.5	562670000	305220000	257460000	12788000	6936800	5851300	336590000	236890000	1.42087	4	4	8				2557	1126;2540;8313;11313;11798	True;True;True;True;True	1199;2686;8749;12042;12559	2869;2870;6369;6370;21005;21006;28571;28572;29736
sp|P49247|RPIA_HUMAN	sp|P49247|RPIA_HUMAN	2	2	2	>sp|P49247|RPIA_HUMAN Ribose-5-phosphate isomerase OS=Homo sapiens OX=9606 GN=RPIA PE=1 SV=3	1	2	2	2	2	2	2	2	2	2	11.3	11.3	11.3	33.269	311	311	1	5	0	14.601	By MS/MS	By MS/MS	11.3	11.3	184350000	66057000	118290000	9702500	3476700	6225800	111110000	78204000	1.42077	1	1	2				1069	4639;10892	True;True	4900;11598	11575;11576;27550;27551;27552
tr|A0A0C4DGH0|A0A0C4DGH0_HUMAN;sp|Q5ZPR3|CD276_HUMAN	tr|A0A0C4DGH0|A0A0C4DGH0_HUMAN;sp|Q5ZPR3|CD276_HUMAN	2;2	2;2	2;2	>tr|A0A0C4DGH0|A0A0C4DGH0_HUMAN CD276 antigen OS=Homo sapiens OX=9606 GN=CD276 PE=1 SV=1;>sp|Q5ZPR3|CD276_HUMAN CD276 antigen OS=Homo sapiens OX=9606 GN=CD276 PE=1 SV=1	2	2	2	2	2	2	2	2	2	2	7.2	7.2	7.2	41.767	388	388;534	1	5	0	18.129	By MS/MS	By MS/MS	7.2	7.2	187330000	126030000	61296000	11708000	7877200	3831000	111450000	78449000	1.42067	2	2	4				1897	10944;11636	True;True	11652;12381	27683;27684;27685;29347;29348
sp|Q12792|TWF1_HUMAN;tr|F8VS81|F8VS81_HUMAN;tr|F8VRG3|F8VRG3_HUMAN	sp|Q12792|TWF1_HUMAN;tr|F8VS81|F8VS81_HUMAN	5;3;1	5;3;1	4;2;1	>sp|Q12792|TWF1_HUMAN Twinfilin-1 OS=Homo sapiens OX=9606 GN=TWF1 PE=1 SV=3;>tr|F8VS81|F8VS81_HUMAN Twinfilin-1 (Fragment) OS=Homo sapiens OX=9606 GN=TWF1 PE=1 SV=1	3	5	5	4	4	4	4	4	3	3	18.6	18.6	16.6	40.282	350	350;291;59	1	8	0	36.196	By MS/MS	By MS/MS	16.3	13.1	326320000	232930000	93392000	14833000	10588000	4245100	193730000	136510000	1.41916	3	3	6				1501	5515;11611;12391;16216;16347	True;True;True;True;True	5807;12352;13188;17283;17419	13771;13772;29283;31292;31293;41073;41074;41391
sp|Q9NP92|RT30_HUMAN	sp|Q9NP92|RT30_HUMAN	2	2	2	>sp|Q9NP92|RT30_HUMAN 39S ribosomal protein S30, mitochondrial OS=Homo sapiens OX=9606 GN=MRPS30 PE=1 SV=2	1	2	2	2	2	2	2	2	2	2	6.2	6.2	6.2	50.364	439	439	1	4	0	14.012	By MS/MS	By MS/MS	6.2	6.2	171030000	99942000	71086000	9501600	5552300	3949200	102070000	71942000	1.41878	2	1	3				2744	11539;16003	True;True	12279;17066	29116;29117;40608;40609
sp|P52788|SPSY_HUMAN;tr|H7C2R7|H7C2R7_HUMAN	sp|P52788|SPSY_HUMAN;tr|H7C2R7|H7C2R7_HUMAN	2;1	2;1	2;1	>sp|P52788|SPSY_HUMAN Spermine synthase OS=Homo sapiens OX=9606 GN=SMS PE=1 SV=2;>tr|H7C2R7|H7C2R7_HUMAN Spermine synthase (Fragment) OS=Homo sapiens OX=9606 GN=SMS PE=1 SV=1	2	2	2	2	2	2	2	2	2	2	8.5	8.5	8.5	41.268	366	366;311	1	7	0	18.176	By MS/MS	By MS/MS	8.5	8.5	412920000	255130000	157790000	20646000	12756000	7889400	245900000	173640000	1.41615	2	2	4				1167	8360;11393	True;True	8796;12130	21105;21106;21107;21108;28761;28762;28763
tr|E7EM64|E7EM64_HUMAN;sp|Q7L5N1|CSN6_HUMAN	tr|E7EM64|E7EM64_HUMAN;sp|Q7L5N1|CSN6_HUMAN	5;5	5;5	5;5	>tr|E7EM64|E7EM64_HUMAN COP9 signalosome complex subunit 6 OS=Homo sapiens OX=9606 GN=COPS6 PE=1 SV=1;>sp|Q7L5N1|CSN6_HUMAN COP9 signalosome complex subunit 6 OS=Homo sapiens OX=9606 GN=COPS6 PE=1 SV=1	2	5	5	5	4	5	4	5	4	5	14.7	14.7	14.7	36.064	326	326;327	1	11	0	31.385	By MS/MS	By MS/MS	14.7	14.7	494760000	289590000	205170000	41230000	24133000	17097000	295010000	208370000	1.4158	3	6	9				1994	3886;8362;10659;11283;12837	True;True;True;True;True	4108;8798;11353;12010;13661	9587;9588;21111;21112;26962;26963;28498;32433;32434;32435;32436
sp|Q9Y697|NFS1_HUMAN;tr|H7C0I5|H7C0I5_HUMAN;tr|H0YGN5|H0YGN5_HUMAN;tr|F2Z2E7|F2Z2E7_HUMAN	sp|Q9Y697|NFS1_HUMAN	3;1;1;1	3;1;1;1	3;1;1;1	>sp|Q9Y697|NFS1_HUMAN Cysteine desulfurase, mitochondrial OS=Homo sapiens OX=9606 GN=NFS1 PE=1 SV=3	4	3	3	3	3	3	3	3	3	3	7.9	7.9	7.9	50.195	457	457;140;161;204	1	7	0	18.749	By MS/MS	By MS/MS	7.9	7.9	302640000	145740000	156900000	11640000	5605300	6034600	181100000	128120000	1.41352	3	2	5				3175	567;5151;7400	True;True;True	593;5431;7792	1415;1416;1417;12815;12816;18733;18734
sp|Q86W42|THOC6_HUMAN	sp|Q86W42|THOC6_HUMAN	3	3	3	>sp|Q86W42|THOC6_HUMAN THO complex subunit 6 homolog OS=Homo sapiens OX=9606 GN=THOC6 PE=1 SV=1	1	3	3	3	1	3	1	3	1	3	11.7	11.7	11.7	37.535	341	341	1	6	0	21.334	By MS/MS	By MS/MS	5.6	11.7	249450000	105820000	143640000	13859000	5878700	7979900	149620000	105860000	1.41338	2	5	7				2048	1472;12946;14456	True;True;True	1557;13774;15407	3708;3709;3710;3711;32680;36646
sp|O43776|SYNC_HUMAN;tr|K7EQ35|K7EQ35_HUMAN;tr|K7EMQ6|K7EMQ6_HUMAN;tr|K7EIU7|K7EIU7_HUMAN;tr|K7EPK2|K7EPK2_HUMAN;tr|K7EJ19|K7EJ19_HUMAN	sp|O43776|SYNC_HUMAN	12;4;3;3;3;1	12;4;3;3;3;1	12;4;3;3;3;1	>sp|O43776|SYNC_HUMAN Asparagine--tRNA ligase, cytoplasmic OS=Homo sapiens OX=9606 GN=NARS PE=1 SV=1	6	12	12	12	11	12	11	12	11	12	25.9	25.9	25.9	62.942	548	548;167;128;162;163;136	1	32	0	97.921	By MS/MS	By MS/MS	22.6	25.9	3870800000	2300500000	1570300000	175950000	104570000	71379000	2060900000	1460000000	1.41158	20	21	41				272	2605;3806;5293;5865;5866;5947;9584;10347;10807;12752;14561;14902	True;True;True;True;True;True;True;True;True;True;True;True	2752;4020;5581;6176;6177;6259;10093;10094;10985;11507;11508;13574;15520;15892	6507;6508;9403;9404;13187;13188;13189;13190;14650;14651;14652;14653;14846;14847;24037;24038;24039;24040;24041;24042;26122;26123;26124;27323;27324;27325;27326;32237;36925;36926;37894;37895
sp|P50213|IDH3A_HUMAN;tr|H0YMU3|H0YMU3_HUMAN;tr|H0YL72|H0YL72_HUMAN;tr|H0YLI6|H0YLI6_HUMAN;tr|H0YKD0|H0YKD0_HUMAN	sp|P50213|IDH3A_HUMAN;tr|H0YMU3|H0YMU3_HUMAN;tr|H0YL72|H0YL72_HUMAN;tr|H0YLI6|H0YLI6_HUMAN	5;4;4;3;2	5;4;4;3;2	5;4;4;3;2	>sp|P50213|IDH3A_HUMAN Isocitrate dehydrogenase [NAD] subunit alpha, mitochondrial OS=Homo sapiens OX=9606 GN=IDH3A PE=1 SV=1;>tr|H0YMU3|H0YMU3_HUMAN Isocitrate dehydrogenase [NAD] subunit alpha, mitochondrial (Fragment) OS=Homo sapiens OX=9606 GN=IDH3A PE	5	5	5	5	4	5	4	5	4	5	18.9	18.9	18.9	39.591	366	366;175;331;134;109	1	10	0	37.894	By MS/MS	By MS/MS	16.4	18.9	2588900000	1116000000	1472900000	123280000	53143000	70138000	1549900000	1100800000	1.40798	6	5	11				1111	2978;5624;10385;13845;13894	True;True;True;True;True	3143;5922;11033;14751;14805	7410;7411;14076;14077;26229;35051;35052;35053;35178;35179
sp|P30519|HMOX2_HUMAN;tr|A0A087WT44|A0A087WT44_HUMAN;tr|I3L159|I3L159_HUMAN;tr|I3L1F5|I3L1F5_HUMAN;tr|I3L1Y2|I3L1Y2_HUMAN;tr|I3L276|I3L276_HUMAN;tr|I3L4P8|I3L4P8_HUMAN;tr|A0A1B0GXH0|A0A1B0GXH0_HUMAN;tr|I3L463|I3L463_HUMAN	sp|P30519|HMOX2_HUMAN;tr|A0A087WT44|A0A087WT44_HUMAN;tr|I3L159|I3L159_HUMAN;tr|I3L1F5|I3L1F5_HUMAN	6;6;5;5;1;1;1;1;1	6;6;5;5;1;1;1;1;1	6;6;5;5;1;1;1;1;1	>sp|P30519|HMOX2_HUMAN Heme oxygenase 2 OS=Homo sapiens OX=9606 GN=HMOX2 PE=1 SV=2;>tr|A0A087WT44|A0A087WT44_HUMAN Heme oxygenase 2 OS=Homo sapiens OX=9606 GN=HMOX2 PE=1 SV=1;>tr|I3L159|I3L159_HUMAN Heme oxygenase 2 (Fragment) OS=Homo sapiens OX=9606 GN=HM	9	6	6	6	6	6	6	6	6	6	30.1	30.1	30.1	36.032	316	316;370;229;238;110;110;130;131;132	1	25	0	67.547	By MS/MS	By MS/MS	30.1	30.1	1611600000	1017600000	593960000	89533000	56535000	32998000	851380000	605120000	1.40696	11	11	22				880	324;6070;7619;9198;16398;16399	True;True;True;True;True;True	336;337;6385;8019;9687;17474;17475	779;780;781;782;783;784;785;786;787;788;15144;15145;15146;15147;15148;15149;19276;19277;23138;23139;41510;41511;41512;41513;41514
sp|P00491|PNPH_HUMAN;tr|G3V5M2|G3V5M2_HUMAN;tr|G3V393|G3V393_HUMAN;tr|G3V2H3|G3V2H3_HUMAN	sp|P00491|PNPH_HUMAN;tr|G3V5M2|G3V5M2_HUMAN	12;8;3;3	12;8;3;3	12;8;3;3	>sp|P00491|PNPH_HUMAN Purine nucleoside phosphorylase OS=Homo sapiens OX=9606 GN=PNP PE=1 SV=2;>tr|G3V5M2|G3V5M2_HUMAN Purine nucleoside phosphorylase (Fragment) OS=Homo sapiens OX=9606 GN=PNP PE=1 SV=1	4	12	12	12	12	11	12	11	12	11	56.7	56.7	56.7	32.118	289	289;221;61;93	1	37	0	98.294	By MS/MS	By MS/MS	56.7	53.3	2876200000	1720500000	1155700000	159790000	95583000	64204000	1701700000	1209800000	1.4066	16	15	31				483	1796;3427;3492;3590;7846;8052;9660;9738;11018;14559;14564;14812	True;True;True;True;True;True;True;True;True;True;True;True	1901;3622;3623;3694;3796;8258;8474;10173;10254;11735;15518;15523;15792;15793	4509;4510;4511;4512;4513;8494;8495;8496;8497;8667;8668;8905;8906;19853;19854;19855;20333;20334;24244;24245;24246;24247;24435;24436;27878;27879;27880;27881;36921;36922;36930;36931;36932;36933;36934;37643;37644
tr|A0A0G2JR38|A0A0G2JR38_HUMAN;tr|E9PHT6|E9PHT6_HUMAN;sp|Q9NVE7|PANK4_HUMAN;tr|H0YA26|H0YA26_HUMAN	tr|A0A0G2JR38|A0A0G2JR38_HUMAN;tr|E9PHT6|E9PHT6_HUMAN;sp|Q9NVE7|PANK4_HUMAN;tr|H0YA26|H0YA26_HUMAN	2;2;2;1	2;2;2;1	2;2;2;1	>tr|A0A0G2JR38|A0A0G2JR38_HUMAN Pantothenate kinase 4 OS=Homo sapiens OX=9606 GN=PANK4 PE=1 SV=1;>tr|E9PHT6|E9PHT6_HUMAN Pantothenate kinase 4 (Fragment) OS=Homo sapiens OX=9606 GN=PANK4 PE=1 SV=2;>sp|Q9NVE7|PANK4_HUMAN Pantothenate kinase 4 OS=Homo sapien	4	2	2	2	2	2	2	2	2	2	4.1	4.1	4.1	81.385	734	734;737;773;473	1	4	0	11.363	By MS/MS	By MS/MS	4.1	4.1	87414000	49251000	38162000	2032900	1145400	887500	52019000	36997000	1.40603	1	1	2				2816	2340;8008	True;True	2478;8429	5883;5884;20215;20216
sp|P47985|UCRI_HUMAN;sp|P0C7P4|UCRIL_HUMAN	sp|P47985|UCRI_HUMAN;sp|P0C7P4|UCRIL_HUMAN	2;2	2;2	2;2	>sp|P47985|UCRI_HUMAN Cytochrome b-c1 complex subunit Rieske, mitochondrial OS=Homo sapiens OX=9606 GN=UQCRFS1 PE=1 SV=2;>sp|P0C7P4|UCRIL_HUMAN Putative cytochrome b-c1 complex subunit Rieske-like protein 1 OS=Homo sapiens OX=9606 GN=UQCRFS1P1 PE=5 SV=1	2	2	2	2	2	1	2	1	2	1	10.9	10.9	10.9	29.668	274	274;283	1	5	0	24.522	By MS/MS	By MS/MS	10.9	7.7	735670000	459040000	276640000	52548000	32788000	19760000	436590000	310700000	1.40518	3	2	5				605	10531;15302	True;True	11220;16325	26657;26658;26659;26660;38849
tr|Q5TB53|Q5TB53_HUMAN;sp|Q9HD45|TM9S3_HUMAN	tr|Q5TB53|Q5TB53_HUMAN;sp|Q9HD45|TM9S3_HUMAN	2;2	2;2	2;2	>tr|Q5TB53|Q5TB53_HUMAN Transmembrane 9 superfamily member (Fragment) OS=Homo sapiens OX=9606 GN=TM9SF3 PE=1 SV=8;>sp|Q9HD45|TM9S3_HUMAN Transmembrane 9 superfamily member 3 OS=Homo sapiens OX=9606 GN=TM9SF3 PE=1 SV=2	2	2	2	2	2	2	2	2	2	2	14.2	14.2	14.2	29.881	253	253;589	1	6	0	22.241	By MS/MS	By MS/MS	14.2	14.2	264050000	146380000	117670000	18861000	10456000	8405100	157150000	111840000	1.40513	2	1	3				2735	12472;16300	True;True	13277;17371	31503;31504;31505;31506;41289;41290
sp|Q86UP2|KTN1_HUMAN;tr|G3V4Y7|G3V4Y7_HUMAN;tr|H0YJZ8|H0YJZ8_HUMAN;tr|G3V5G2|G3V5G2_HUMAN;tr|B7Z6P3|B7Z6P3_HUMAN;tr|G3V5P0|G3V5P0_HUMAN;tr|H0YJV5|H0YJV5_HUMAN;tr|G8JLP4|G8JLP4_HUMAN;sp|Q9Y4F3|MARF1_HUMAN	sp|Q86UP2|KTN1_HUMAN	16;7;4;3;3;2;1;1;1	16;7;4;3;3;2;1;1;1	16;7;4;3;3;2;1;1;1	>sp|Q86UP2|KTN1_HUMAN Kinectin OS=Homo sapiens OX=9606 GN=KTN1 PE=1 SV=1	9	16	16	16	15	16	15	16	15	16	16.4	16.4	16.4	156.27	1357	1357;595;153;162;334;160;91;1577;1742	1	34	0	112.05	By MS/MS	By MS/MS	15.4	16.4	1525800000	895550000	630240000	18383000	10790000	7593200	906180000	646070000	1.4026	14	16	30				2038	1111;2730;3164;3165;3652;4376;8512;8603;9224;11664;12067;13021;13051;14075;14148;15499	True;True;True;True;True;True;True;True;True;True;True;True;True;True;True;True	1184;2883;3340;3341;3859;4617;8959;9054;9713;12415;12843;13852;13886;15003;15081;16531	2829;2830;6825;6826;7860;7861;7862;7863;9047;9048;10784;21511;21512;21737;21738;23191;23192;23193;29421;29422;30476;30477;32870;32871;32942;32943;35674;35675;35859;35860;39335;39336;39337;39338
tr|F1LLU7|F1LLU7_HUMAN;tr|A0A0C4DGA2|A0A0C4DGA2_HUMAN;sp|O75521|ECI2_HUMAN;tr|F8WAW4|F8WAW4_HUMAN;tr|C9JB63|C9JB63_HUMAN;tr|F8W6J1|F8W6J1_HUMAN	tr|F1LLU7|F1LLU7_HUMAN;tr|A0A0C4DGA2|A0A0C4DGA2_HUMAN;sp|O75521|ECI2_HUMAN;tr|F8WAW4|F8WAW4_HUMAN;tr|C9JB63|C9JB63_HUMAN;tr|F8W6J1|F8W6J1_HUMAN	4;4;4;3;3;2	4;4;4;3;3;2	4;4;4;3;3;2	>tr|F1LLU7|F1LLU7_HUMAN Enoyl-CoA delta isomerase 2, mitochondrial OS=Homo sapiens OX=9606 GN=ECI2 PE=1 SV=1;>tr|A0A0C4DGA2|A0A0C4DGA2_HUMAN Enoyl-CoA delta isomerase 2, mitochondrial OS=Homo sapiens OX=9606 GN=ECI2 PE=1 SV=1;>sp|O75521|ECI2_HUMAN Enoyl-Co	6	4	4	4	4	3	4	3	4	3	25.9	25.9	25.9	22.007	197	197;364;394;140;220;152	1	7	0	27.98	By MS/MS	By MS/MS	25.9	19.3	504350000	324460000	179880000	45850000	29497000	16353000	298590000	213310000	1.39979	4	3	7				365	10507;11214;12969;15850	True;True;True;True	11190;11939;13797;16907	26581;28344;28345;32736;32737;40260;40261
sp|P35658|NU214_HUMAN;tr|A0A0A0MSW3|A0A0A0MSW3_HUMAN;tr|H0Y837|H0Y837_HUMAN;tr|H0YF36|H0YF36_HUMAN;tr|E9PKD2|E9PKD2_HUMAN;tr|B7ZAV2|B7ZAV2_HUMAN	sp|P35658|NU214_HUMAN;tr|A0A0A0MSW3|A0A0A0MSW3_HUMAN	11;9;2;1;1;1	11;9;2;1;1;1	11;9;2;1;1;1	>sp|P35658|NU214_HUMAN Nuclear pore complex protein Nup214 OS=Homo sapiens OX=9606 GN=NUP214 PE=1 SV=2;>tr|A0A0A0MSW3|A0A0A0MSW3_HUMAN Nuclear pore complex protein Nup214 OS=Homo sapiens OX=9606 GN=NUP214 PE=1 SV=1	6	11	11	11	11	9	11	9	11	9	7.6	7.6	7.6	213.62	2090	2090;1519;967;140;495;916	1	22	0	79.956	By MS/MS	By MS/MS	7.6	6.5	843630000	562350000	281290000	11400000	7599300	3801200	498550000	356880000	1.39697	11	6	17				943	130;2193;3118;3336;9029;11098;11275;13303;13843;14023;16191	True;True;True;True;True;True;True;True;True;True;True	133;2323;3291;3521;9513;11819;12002;14165;14749;14947;17256	298;299;5504;5505;7749;8256;8257;22736;22737;28087;28477;28478;33579;33580;35043;35044;35045;35046;35542;35543;41017;41018
sp|Q96EY4|TMA16_HUMAN;tr|H0Y9X1|H0Y9X1_HUMAN;tr|D6RA57|D6RA57_HUMAN	sp|Q96EY4|TMA16_HUMAN;tr|H0Y9X1|H0Y9X1_HUMAN;tr|D6RA57|D6RA57_HUMAN	2;2;1	2;2;1	2;2;1	>sp|Q96EY4|TMA16_HUMAN Translation machinery-associated protein 16 OS=Homo sapiens OX=9606 GN=TMA16 PE=1 SV=2;>tr|H0Y9X1|H0Y9X1_HUMAN Translation machinery-associated protein 16 (Fragment) OS=Homo sapiens OX=9606 GN=TMA16 PE=1 SV=1;>tr|D6RA57|D6RA57_HUMAN	3	2	2	2	2	2	2	2	2	2	12.3	12.3	12.3	23.864	203	203;242;144	1	4	0	15.536	By MS/MS	By MS/MS	12.3	12.3	107400000	64823000	42574000	11933000	7202600	4730400	63516000	45669000	1.39079	1	2	3				2361	4036;13357	True;True	4264;14224	9967;9968;33721;33722
sp|P18206|VINC_HUMAN	sp|P18206|VINC_HUMAN	28	28	28	>sp|P18206|VINC_HUMAN Vinculin OS=Homo sapiens OX=9606 GN=VCL PE=1 SV=4	1	28	28	28	27	24	27	24	27	24	29.5	29.5	29.5	123.8	1134	1134	1	65	0	229.63	By MS/MS	By MS/MS	28.7	25.5	8975200000	5680300000	3295000000	119670000	75737000	43933000	5300000000	3813600000	1.38976	31	36	67				729	682;683;1141;1363;2130;2852;2899;4626;4627;5236;6594;8543;9821;10045;10268;10362;10416;10960;10976;11804;12580;12613;13004;13235;14341;15109;15208;15886	True;True;True;True;True;True;True;True;True;True;True;True;True;True;True;True;True;True;True;True;True;True;True;True;True;True;True;True	718;719;1214;1443;2258;3011;3058;4886;4887;5523;6951;8992;10339;10579;10876;11005;11070;11671;11689;12566;13388;13422;13833;14086;15289;16111;16219;16944	1729;1730;1731;1732;2901;3442;3443;5359;5360;7135;7237;7238;11547;11548;11549;11550;11551;11552;13044;13045;13046;13047;16506;16507;21586;21587;21588;21589;24646;24647;25188;25189;25867;25868;26171;26172;26173;26174;26316;27737;27778;29749;29750;31792;31793;31794;31795;31876;31877;31878;31879;32820;32821;33405;33406;36348;36349;36350;36351;38372;38373;38607;38608;40344;40345
sp|P52948|NUP98_HUMAN;tr|H7C3P6|H7C3P6_HUMAN;tr|H0YDF4|H0YDF4_HUMAN;tr|H0YEN4|H0YEN4_HUMAN;tr|A0A3B3ITD8|A0A3B3ITD8_HUMAN	sp|P52948|NUP98_HUMAN;tr|H7C3P6|H7C3P6_HUMAN	6;5;2;1;1	6;5;2;1;1	6;5;2;1;1	>sp|P52948|NUP98_HUMAN Nuclear pore complex protein Nup98-Nup96 OS=Homo sapiens OX=9606 GN=NUP98 PE=1 SV=4;>tr|H7C3P6|H7C3P6_HUMAN Nuclear pore complex protein Nup98-Nup96 (Fragment) OS=Homo sapiens OX=9606 GN=NUP98 PE=1 SV=1	5	6	6	6	6	6	6	6	6	6	5	5	5	197.58	1817	1817;753;232;235;1348	1	13	0	48.44	By MS/MS	By MS/MS	5	5	365740000	216980000	148760000	4876500	2893000	1983500	215190000	154940000	1.38886	2	4	6				1171	2762;5855;7529;11176;12480;15696	True;True;True;True;True;True	2918;6166;7923;11901;13285;16742	6914;6915;14627;14628;19032;19033;28261;28262;31521;31522;39873;39874;39875
sp|Q96AY3|FKB10_HUMAN;tr|K7ESG6|K7ESG6_HUMAN;tr|K7ELI6|K7ELI6_HUMAN;tr|H0Y827|H0Y827_HUMAN;tr|C9JPC3|C9JPC3_HUMAN;tr|K7EM43|K7EM43_HUMAN	sp|Q96AY3|FKB10_HUMAN	7;3;2;2;1;1	7;3;2;2;1;1	7;3;2;2;1;1	>sp|Q96AY3|FKB10_HUMAN Peptidyl-prolyl cis-trans isomerase FKBP10 OS=Homo sapiens OX=9606 GN=FKBP10 PE=1 SV=1	6	7	7	7	7	7	7	7	7	7	14.9	14.9	14.9	64.244	582	582;172;171;386;81;147	1	16	0	46.62	By MS/MS	By MS/MS	14.9	14.9	1378200000	785250000	592950000	40535000	23096000	17440000	815710000	587390000	1.3887	7	7	14				2328	2492;3193;4547;6120;10462;11040;11579	True;True;True;True;True;True;True	2636;3373;4800;6440;11135;11758;12320	6264;6265;7923;7924;11261;11262;15284;15285;26460;26461;27943;27944;29209;29210;29211;29212
sp|O00743|PPP6_HUMAN;tr|Q5T1S7|Q5T1S7_HUMAN	sp|O00743|PPP6_HUMAN	4;1	4;1	4;1	>sp|O00743|PPP6_HUMAN Serine/threonine-protein phosphatase 6 catalytic subunit OS=Homo sapiens OX=9606 GN=PPP6C PE=1 SV=1	2	4	4	4	4	3	4	3	4	3	17.4	17.4	17.4	35.144	305	305;125	1	7	0	24.82	By MS/MS	By MS/MS	17.4	13.4	269150000	220860000	48283000	16822000	13804000	3017700	157610000	113560000	1.3879	3	2	5				156	1043;4269;13397;15567	True;True;True;True	1114;4509;14267;16602	2658;2659;10547;10548;33828;33829;39500
sp|Q8N257|H2B3B_HUMAN;sp|Q16778|H2B2E_HUMAN;sp|P33778|H2B1B_HUMAN;sp|P23527|H2B1O_HUMAN;sp|P06899|H2B1J_HUMAN	sp|Q8N257|H2B3B_HUMAN;sp|Q16778|H2B2E_HUMAN;sp|P33778|H2B1B_HUMAN;sp|P23527|H2B1O_HUMAN;sp|P06899|H2B1J_HUMAN	4;4;4;4;4	4;4;4;4;4	0;0;0;0;0	>sp|Q8N257|H2B3B_HUMAN Histone H2B type 3-B OS=Homo sapiens OX=9606 GN=HIST3H2BB PE=1 SV=3;>sp|Q16778|H2B2E_HUMAN Histone H2B type 2-E OS=Homo sapiens OX=9606 GN=HIST2H2BE PE=1 SV=3;>sp|P33778|H2B1B_HUMAN Histone H2B type 1-B OS=Homo sapiens OX=9606 GN=HIS	5	4	4	0	3	4	3	4	0	0	33.3	33.3	0	13.908	126	126;126;126;126;126	1	15	0	29.429	By MS/MS	By MS/MS	25.4	33.3	6842100000	4182800000	2659200000	977440000	597550000	379890000	3300700000	2378500000	1.38772	13	10	23				541	946;5310;7088;8741	True;True;True;True	1005;1006;1007;5598;7466;9198	2392;2393;2394;2395;2396;2397;2398;2399;2400;2401;13226;13227;17793;22064;22065
sp|Q04837|SSBP_HUMAN;tr|C9K0U8|C9K0U8_HUMAN;tr|A0A0G2JLD8|A0A0G2JLD8_HUMAN;tr|E7EUY5|E7EUY5_HUMAN	sp|Q04837|SSBP_HUMAN;tr|C9K0U8|C9K0U8_HUMAN;tr|A0A0G2JLD8|A0A0G2JLD8_HUMAN;tr|E7EUY5|E7EUY5_HUMAN	6;4;4;4	6;4;4;4	6;4;4;4	>sp|Q04837|SSBP_HUMAN Single-stranded DNA-binding protein, mitochondrial OS=Homo sapiens OX=9606 GN=SSBP1 PE=1 SV=1;>tr|C9K0U8|C9K0U8_HUMAN Single-stranded DNA-binding protein, mitochondrial (Fragment) OS=Homo sapiens OX=9606 GN=SSBP1 PE=1 SV=1;>tr|A0A0G2J	4	6	6	6	6	6	6	6	6	6	44.6	44.6	44.6	17.259	148	148;121;134;135	1	26	0	57.066	By MS/MS	By MS/MS	44.6	44.6	4794400000	2774500000	2019900000	599300000	346810000	252480000	2704100000	1948900000	1.3875	14	16	30				1448	2276;6779;10945;11333;12041;12311	True;True;True;True;True;True	2411;7141;11653;11654;12063;12815;13105	5719;5720;16949;16950;16951;16952;16953;27686;27687;27688;27689;27690;27691;27692;27693;28611;28612;28613;28614;30406;30407;30408;30409;31101;31102;31103
sp|P17612|KAPCA_HUMAN;tr|A0A087WVC4|A0A087WVC4_HUMAN;sp|P22694|KAPCB_HUMAN;tr|A0A0A0MS54|A0A0A0MS54_HUMAN;tr|Q15136|Q15136_HUMAN;tr|K7ERP6|K7ERP6_HUMAN;tr|B1APF7|B1APF7_HUMAN;tr|B1APG1|B1APG1_HUMAN;tr|B1APG0|B1APG0_HUMAN;tr|B1APG2|B1APG2_HUMAN;tr|B1APF8|B1APF8_HUMAN;tr|B1APF9|B1APF9_HUMAN;tr|B1APG3|B1APG3_HUMAN	sp|P17612|KAPCA_HUMAN;tr|A0A087WVC4|A0A087WVC4_HUMAN;sp|P22694|KAPCB_HUMAN;tr|A0A0A0MS54|A0A0A0MS54_HUMAN;tr|Q15136|Q15136_HUMAN;tr|K7ERP6|K7ERP6_HUMAN	4;3;3;3;2;2;1;1;1;1;1;1;1	4;3;3;3;2;2;1;1;1;1;1;1;1	4;3;3;3;2;2;1;1;1;1;1;1;1	>sp|P17612|KAPCA_HUMAN cAMP-dependent protein kinase catalytic subunit alpha OS=Homo sapiens OX=9606 GN=PRKACA PE=1 SV=2;>tr|A0A087WVC4|A0A087WVC4_HUMAN cAMP-dependent protein kinase catalytic subunit beta OS=Homo sapiens OX=9606 GN=PRKACB PE=1 SV=1;>sp|P2	13	4	4	4	3	4	3	4	3	4	12.5	12.5	12.5	40.589	351	351;338;351;357;207;251;186;197;206;209;214;245;264	1	9	0	25.559	By MS/MS	By MS/MS	10	12.5	344230000	232260000	111970000	19124000	12903000	6220500	202750000	146180000	1.38699	3	4	7				716	3909;6379;10800;13633	True;True;True;True	4131;6712;11500;14520	9643;9644;9645;9646;15937;15938;27311;34488;34489
sp|Q13126|MTAP_HUMAN;tr|B4DUC8|B4DUC8_HUMAN;tr|J3QSB7|J3QSB7_HUMAN;tr|F2Z2F3|F2Z2F3_HUMAN;tr|F8WES2|F8WES2_HUMAN;tr|J3KRN1|J3KRN1_HUMAN	sp|Q13126|MTAP_HUMAN;tr|B4DUC8|B4DUC8_HUMAN;tr|J3QSB7|J3QSB7_HUMAN;tr|F2Z2F3|F2Z2F3_HUMAN	4;4;3;2;1;1	4;4;3;2;1;1	4;4;3;2;1;1	>sp|Q13126|MTAP_HUMAN S-methyl-5-thioadenosine phosphorylase OS=Homo sapiens OX=9606 GN=MTAP PE=1 SV=2;>tr|B4DUC8|B4DUC8_HUMAN S-methyl-5-thioadenosine phosphorylase OS=Homo sapiens OX=9606 GN=MTAP PE=1 SV=1;>tr|J3QSB7|J3QSB7_HUMAN Purine nucleoside phos	6	4	4	4	4	4	4	4	4	4	27.2	27.2	27.2	31.236	283	283;300;242;143;50;112	1	10	0	36.003	By MS/MS	By MS/MS	27.2	27.2	832000000	503580000	328420000	43789000	26504000	17285000	491360000	354420000	1.38638	4	5	9				1532	5987;12625;14199;16576	True;True;True;True	6300;13434;15139;17661	14950;14951;31903;31904;36018;36019;41928;41929;41930;41931
tr|E9PEC3|E9PEC3_HUMAN;tr|E7EUY3|E7EUY3_HUMAN;tr|E7ETT1|E7ETT1_HUMAN;sp|P05166|PCCB_HUMAN;tr|E9PDR0|E9PDR0_HUMAN;tr|C9JQS9|C9JQS9_HUMAN;tr|E7EX59|E7EX59_HUMAN;tr|E7ETT4|E7ETT4_HUMAN;tr|C9JVW9|C9JVW9_HUMAN;tr|H7C5C9|H7C5C9_HUMAN;tr|E7ENC1|E7ENC1_HUMAN;tr|F8WBI9|F8WBI9_HUMAN	tr|E9PEC3|E9PEC3_HUMAN;tr|E7EUY3|E7EUY3_HUMAN;tr|E7ETT1|E7ETT1_HUMAN;sp|P05166|PCCB_HUMAN;tr|E9PDR0|E9PDR0_HUMAN;tr|C9JQS9|C9JQS9_HUMAN;tr|E7EX59|E7EX59_HUMAN;tr|E7ETT4|E7ETT4_HUMAN	3;3;3;3;3;3;3;2;1;1;1;1	3;3;3;3;3;3;3;2;1;1;1;1	3;3;3;3;3;3;3;2;1;1;1;1	>tr|E9PEC3|E9PEC3_HUMAN Propionyl-CoA carboxylase beta chain, mitochondrial OS=Homo sapiens OX=9606 GN=PCCB PE=1 SV=1;>tr|E7EUY3|E7EUY3_HUMAN Propionyl-CoA carboxylase beta chain, mitochondrial OS=Homo sapiens OX=9606 GN=PCCB PE=1 SV=1;>tr|E7ETT1|E7ETT1_HU	12	3	3	3	3	3	3	3	3	3	9.2	9.2	9.2	45.421	423	423;516;520;539;550;559;570;482;133;163;303;405	1	7	0	19.218	By MS/MS	By MS/MS	9.2	9.2	179590000	117830000	61760000	7482800	4909500	2573300	105830000	76354000	1.38604	4	1	5				519	3302;6617;8930	True;True;True	3486;6974;9394	8176;8177;16555;16556;16557;22489;22490
tr|F8WDS9|F8WDS9_HUMAN;tr|E9PHS0|E9PHS0_HUMAN;sp|O43813|LANC1_HUMAN	tr|F8WDS9|F8WDS9_HUMAN;tr|E9PHS0|E9PHS0_HUMAN;sp|O43813|LANC1_HUMAN	2;2;2	2;2;2	2;2;2	>tr|F8WDS9|F8WDS9_HUMAN Glutathione S-transferase LANCL1 OS=Homo sapiens OX=9606 GN=LANCL1 PE=1 SV=1;>tr|E9PHS0|E9PHS0_HUMAN Glutathione S-transferase LANCL1 (Fragment) OS=Homo sapiens OX=9606 GN=LANCL1 PE=1 SV=1;>sp|O43813|LANC1_HUMAN Glutathione S-transf	3	2	2	2	2	2	2	2	2	2	28	28	28	9.2824	82	82;196;399	1	4	0	11.234	By MS/MS	By MS/MS	28	28	336770000	198720000	138040000	67354000	39745000	27609000	198940000	143620000	1.38518	2	2	4				275	360;12526	True;True	373;13331	880;881;31662;31663
sp|Q9BSJ8|ESYT1_HUMAN;tr|F8VZB1|F8VZB1_HUMAN	sp|Q9BSJ8|ESYT1_HUMAN	18;5	18;5	18;5	>sp|Q9BSJ8|ESYT1_HUMAN Extended synaptotagmin-1 OS=Homo sapiens OX=9606 GN=ESYT1 PE=1 SV=1	2	18	18	18	15	17	15	17	15	17	24.8	24.8	24.8	122.85	1104	1104;88	1	40	0	136.4	By MS/MS	By MS/MS	20.6	23.4	3592700000	2292100000	1300600000	73321000	46777000	26543000	2101900000	1517500000	1.38511	16	18	34				2528	888;2871;3428;3457;5055;5454;6065;6880;7291;8523;8913;9609;9654;12094;13541;14487;15100;15392	True;True;True;True;True;True;True;True;True;True;True;True;True;True;True;True;True;True	940;3030;3624;3657;5331;5745;6380;7250;7676;8970;9375;10119;10167;12872;14422;15441;16100;16420	2242;2243;7173;7174;8498;8499;8574;8575;12565;12566;13599;15132;15133;17215;18390;18391;18392;21533;21534;22444;22445;22446;22447;24102;24103;24104;24105;24231;24232;30553;30554;30555;30556;30557;34242;34243;36725;38346;39063;39064
sp|Q9Y4W6|AFG32_HUMAN;tr|K7EP56|K7EP56_HUMAN;tr|B7Z651|B7Z651_HUMAN	sp|Q9Y4W6|AFG32_HUMAN	8;2;1	8;2;1	7;2;0	>sp|Q9Y4W6|AFG32_HUMAN AFG3-like protein 2 OS=Homo sapiens OX=9606 GN=AFG3L2 PE=1 SV=2	3	8	8	7	7	8	7	8	6	7	11.8	11.8	10.8	88.583	797	797;209;1114	1	15	0	59.708	By MS/MS	By MS/MS	10.7	11.8	756750000	352660000	404090000	16817000	7836900	8979800	449150000	324570000	1.38383	6	8	14				3138	1936;4857;6323;13880;14329;14691;15436;15579	True;True;True;True;True;True;True;True	2048;5125;6650;14791;15276;15657;16464;16616	4859;4860;12115;12116;15802;15803;35147;35148;36321;36322;37254;37255;39161;39534;39535
sp|Q9NY12|GAR1_HUMAN	sp|Q9NY12|GAR1_HUMAN	3	3	3	>sp|Q9NY12|GAR1_HUMAN H/ACA ribonucleoprotein complex subunit 1 OS=Homo sapiens OX=9606 GN=GAR1 PE=1 SV=1	1	3	3	3	3	3	3	3	3	3	11.5	11.5	11.5	22.348	217	217	1	6	0	17.302	By MS/MS	By MS/MS	11.5	11.5	169790000	130420000	39369000	15435000	11856000	3579000	99522000	71920000	1.38379	3	2	5				2853	1742;3768;14409	True;True;True	1842;3980;15359	4366;4367;9311;9312;36527;36528
tr|E7EQG2|E7EQG2_HUMAN;sp|Q14240|IF4A2_HUMAN;tr|J3KSN7|J3KSN7_HUMAN	tr|E7EQG2|E7EQG2_HUMAN;sp|Q14240|IF4A2_HUMAN	15;15;3	4;4;1	4;4;1	>tr|E7EQG2|E7EQG2_HUMAN Eukaryotic initiation factor 4A-II OS=Homo sapiens OX=9606 GN=EIF4A2 PE=1 SV=1;>sp|Q14240|IF4A2_HUMAN Eukaryotic initiation factor 4A-II OS=Homo sapiens OX=9606 GN=EIF4A2 PE=1 SV=2	3	15	4	4	14	14	4	3	4	3	44.5	16.9	16.9	41.29	362	362;407;109	1	7	0	29.828	By MS/MS	By MS/MS	44.2	38.1	444260000	273930000	170330000	21155000	13044000	8111000	262000000	189420000	1.38317	4	2	6				1631	3128;4447;4587;4683;5248;7361;9086;9220;10164;11421;11422;14460;14534;14535;15027	True;True;False;False;False;False;True;True;False;False;False;False;False;False;False	3302;4696;4842;4946;5536;7752;9572;9709;10737;10738;10739;12159;12160;15411;15492;15493;15494;16022	7774;7775;11020;11021;11397;11398;11399;11400;11401;11402;11698;11699;11700;11701;13077;13078;18622;22880;23185;23186;25529;25530;25531;25532;25533;25534;25535;25536;25537;25538;25539;25540;25541;25542;28822;28823;28824;28825;28826;28827;36655;36656;36851;36852;36853;36854;36855;36856;36857;36858;36859;36860;38182;38183
sp|Q9H3G5|CPVL_HUMAN;tr|C9JLV0|C9JLV0_HUMAN;tr|C9J6L4|C9J6L4_HUMAN;tr|C9JI22|C9JI22_HUMAN;tr|H7C0X5|H7C0X5_HUMAN	sp|Q9H3G5|CPVL_HUMAN;tr|C9JLV0|C9JLV0_HUMAN	3;2;1;1;1	3;2;1;1;1	3;2;1;1;1	>sp|Q9H3G5|CPVL_HUMAN Probable serine carboxypeptidase CPVL OS=Homo sapiens OX=9606 GN=CPVL PE=1 SV=2;>tr|C9JLV0|C9JLV0_HUMAN Carboxypeptidase (Fragment) OS=Homo sapiens OX=9606 GN=CPVL PE=1 SV=1	5	3	3	3	3	3	3	3	3	3	8	8	8	54.163	476	476;244;100;141;180	1	8	0	21.009	By MS/MS	By MS/MS	8	8	221210000	131130000	90082000	9217000	5463600	3753400	130560000	94435000	1.38254	3	3	6				2665	3790;10876;16599	True;True;True	4003;11582;17686	9363;9364;27506;27507;41980;41981;41982;41983
tr|Q60FE5|Q60FE5_HUMAN;sp|P21333|FLNA_HUMAN;tr|A0A087WWY3|A0A087WWY3_HUMAN;tr|F8WE98|F8WE98_HUMAN;tr|H0Y5C6|H0Y5C6_HUMAN;tr|H0Y5F3|H0Y5F3_HUMAN	tr|Q60FE5|Q60FE5_HUMAN;sp|P21333|FLNA_HUMAN;tr|A0A087WWY3|A0A087WWY3_HUMAN	61;61;52;13;8;3	61;61;52;13;8;3	56;56;48;9;7;3	>tr|Q60FE5|Q60FE5_HUMAN Filamin-A OS=Homo sapiens OX=9606 GN=FLNA PE=1 SV=1;>sp|P21333|FLNA_HUMAN Filamin-A OS=Homo sapiens OX=9606 GN=FLNA PE=1 SV=4;>tr|A0A087WWY3|A0A087WWY3_HUMAN Filamin-A OS=Homo sapiens OX=9606 GN=FLNA PE=1 SV=1	6	61	61	56	60	59	60	59	55	54	35.1	35.1	34	278.22	2620	2620;2647;2315;604;281;232	1	191	0	323.31	By MS/MS	By MS/MS	34.6	34.5	46481000000	27939000000	18542000000	354820000	213270000	141540000	26920000000	19482000000	1.38179	127	117	244				766	242;330;458;983;1195;1528;1557;1609;1619;2281;2418;2471;2518;2633;3269;3506;3853;4149;4265;4267;4694;4831;4973;5541;5669;6541;7345;8293;8294;8680;9184;9506;9694;9851;10013;11659;11660;12006;12087;12774;12775;12776;13362;13438;13439;14346;14356;14457;14503;15449;15515;15597;15606;15876;16035;16167;16173;16174;16280;16422;16566	True;True;True;True;True;True;True;True;True;True;True;True;True;True;True;True;True;True;True;True;True;True;True;True;True;True;True;True;True;True;True;True;True;True;True;True;True;True;True;True;True;True;True;True;True;True;True;True;True;True;True;True;True;True;True;True;True;True;True;True;True	249;343;476;1051;1269;1616;1645;1699;1711;2416;2559;2613;2663;2782;3452;3708;4075;4385;4505;4507;4958;5096;5246;5833;5834;5970;6892;6893;7735;8727;8728;9132;9673;10011;10209;10370;10536;12407;12408;12409;12779;12864;13597;13598;13599;14229;14313;14314;15295;15305;15408;15457;16478;16547;16635;16645;16646;16934;17098;17231;17237;17238;17351;17500;17651	584;585;804;805;1114;1115;2501;3028;3029;3030;3031;3830;3831;3832;3833;3834;3835;3890;3891;4018;4019;4020;4021;4051;4052;5728;5729;6076;6077;6078;6208;6209;6326;6327;6574;6575;8101;8102;8103;8104;8697;8698;9522;9523;10264;10265;10266;10267;10535;10536;10537;10538;10541;10542;11726;11727;12052;12053;12054;12365;12366;12367;12368;13847;13848;13849;13850;13851;14180;14181;14182;16368;16369;16370;163…
sp|Q13131|AAPK1_HUMAN;tr|Q96E92|Q96E92_HUMAN	sp|Q13131|AAPK1_HUMAN	4;1	4;1	4;1	>sp|Q13131|AAPK1_HUMAN 5-AMP-activated protein kinase catalytic subunit alpha-1 OS=Homo sapiens OX=9606 GN=PRKAA1 PE=1 SV=4	2	4	4	4	4	3	4	3	4	3	7.5	7.5	7.5	64.009	559	559;207	1	7	0	25.878	By MS/MS	By MS/MS	7.5	4.5	303440000	208810000	94629000	10837000	7457500	3379600	178310000	129100000	1.38118	3	2	5				1533	5980;14224;15317;15703	True;True;True;True	6293;15165;16343;16749	14933;36075;36076;38882;38883;39891;39892
sp|P36542|ATPG_HUMAN	sp|P36542|ATPG_HUMAN	9	9	9	>sp|P36542|ATPG_HUMAN ATP synthase subunit gamma, mitochondrial OS=Homo sapiens OX=9606 GN=ATP5F1C PE=1 SV=1	1	9	9	9	9	9	9	9	9	9	28.2	28.2	28.2	32.996	298	298	1	29	0	65.721	By MS/MS	By MS/MS	28.2	28.2	6270300000	3802300000	2468100000	482330000	292480000	189850000	3551300000	2573000000	1.38022	17	13	30				949	2818;3182;3183;5440;7004;9637;10521;12232;13462	True;True;True;True;True;True;True;True;True	2976;3359;3360;3361;5730;7381;10148;11205;11206;13020;14338	7047;7048;7894;7895;7896;7897;7898;7899;7900;13565;13566;13567;13568;17546;17547;24181;24182;26617;26618;26619;26620;26621;26622;30897;30898;34019;34020;34021;34022
sp|Q9H857|NT5D2_HUMAN;tr|H7C519|H7C519_HUMAN;tr|H7C4G8|H7C4G8_HUMAN;tr|C9J036|C9J036_HUMAN	sp|Q9H857|NT5D2_HUMAN;tr|H7C519|H7C519_HUMAN	12;6;4;1	12;6;4;1	12;6;4;1	>sp|Q9H857|NT5D2_HUMAN 5-nucleotidase domain-containing protein 2 OS=Homo sapiens OX=9606 GN=NT5DC2 PE=1 SV=1;>tr|H7C519|H7C519_HUMAN 5-nucleotidase domain-containing protein 2 (Fragment) OS=Homo sapiens OX=9606 GN=NT5DC2 PE=1 SV=1	4	12	12	12	10	9	10	9	10	9	34.2	34.2	34.2	60.718	520	520;194;258;85	1	19	0	88.787	By MS/MS	By MS/MS	23.8	25.2	1413200000	825500000	587710000	48731000	28466000	20266000	833720000	604150000	1.37999	10	8	18				2700	753;1833;4808;5721;6149;11445;11562;11566;13334;13833;14414;15185	True;True;True;True;True;True;True;True;True;True;True;True	797;1940;5073;6027;6470;12184;12302;12306;14199;14739;15365;16191	1903;1904;4603;4604;12002;14316;14317;15368;28883;28884;29166;29179;29180;33659;35022;35023;36543;36544;38551
sp|P38606|VATA_HUMAN;tr|C9JA17|C9JA17_HUMAN;tr|C9JVW8|C9JVW8_HUMAN	sp|P38606|VATA_HUMAN	12;4;4	12;4;4	12;4;4	>sp|P38606|VATA_HUMAN V-type proton ATPase catalytic subunit A OS=Homo sapiens OX=9606 GN=ATP6V1A PE=1 SV=2	3	12	12	12	11	11	11	11	11	11	24.1	24.1	24.1	68.303	617	617;184;221	1	30	0	96.341	By MS/MS	By MS/MS	21.6	22.5	3268900000	1868600000	1400300000	96143000	54959000	41184000	1929200000	1398400000	1.37958	13	14	27				970	695;4075;5188;5343;6221;6868;9109;12182;13198;14102;14655;14697	True;True;True;True;True;True;True;True;True;True;True;True	733;4303;5473;5632;6544;7237;9597;12968;14047;15030;15620;15663	1762;1763;1764;1765;10068;12926;12927;13304;13305;15547;15548;17189;17190;22930;22931;22932;22933;30788;30789;33311;33312;35739;37165;37166;37167;37168;37266;37267;37268;37269
sp|P40939|ECHA_HUMAN;tr|H0YFD6|H0YFD6_HUMAN;tr|A0A2R8Y4F5|A0A2R8Y4F5_HUMAN;tr|A0A2R8YG21|A0A2R8YG21_HUMAN;tr|A0A2R8Y688|A0A2R8Y688_HUMAN	sp|P40939|ECHA_HUMAN;tr|H0YFD6|H0YFD6_HUMAN;tr|A0A2R8Y4F5|A0A2R8Y4F5_HUMAN;tr|A0A2R8YG21|A0A2R8YG21_HUMAN	20;20;16;11;7	20;20;16;11;7	20;20;16;11;7	>sp|P40939|ECHA_HUMAN Trifunctional enzyme subunit alpha, mitochondrial OS=Homo sapiens OX=9606 GN=HADHA PE=1 SV=2;>tr|H0YFD6|H0YFD6_HUMAN Trifunctional enzyme subunit alpha, mitochondrial OS=Homo sapiens OX=9606 GN=HADHA PE=1 SV=2;>tr|A0A2R8Y4F5|A0A2R8Y4F	5	20	20	20	20	20	20	20	20	20	36.7	36.7	36.7	82.999	763	763;792;728;499;357	1	76	0	205.41	By MS/MS	By MS/MS	36.7	36.7	11716000000	6939800000	4775800000	285750000	169260000	116480000	5596400000	4067000000	1.37605	42	38	80				987	1639;1764;2009;2195;2258;2814;3494;3508;4106;4490;5421;7208;7351;9565;10177;10370;10446;13493;14123;14784	True;True;True;True;True;True;True;True;True;True;True;True;True;True;True;True;True;True;True;True	1732;1865;2124;2325;2393;2971;2972;3696;3710;3711;4337;4740;5711;7592;7742;10071;10072;10757;11013;11014;11109;11110;14370;15053;15757;15758	4102;4103;4104;4422;4423;5030;5031;5032;5033;5508;5509;5510;5511;5676;5677;7035;7036;7037;7038;7039;7040;8671;8672;8703;8704;8705;8706;8707;8708;10148;10149;11124;11125;13514;13515;13516;13517;18165;18166;18596;18597;18598;18599;23988;23989;23990;23991;25580;25581;26188;26189;26190;26191;26192;26193;26399;26400;26401;26402;34105;34106;34107;34108;35782;35783;35784;35785;37521;37522;37523;37524;37…
sp|Q14012|KCC1A_HUMAN;tr|C9JES6|C9JES6_HUMAN;tr|H7C071|H7C071_HUMAN;tr|A0A087WUR6|A0A087WUR6_HUMAN;sp|Q8IU85|KCC1D_HUMAN	sp|Q14012|KCC1A_HUMAN;tr|C9JES6|C9JES6_HUMAN;tr|H7C071|H7C071_HUMAN;tr|A0A087WUR6|A0A087WUR6_HUMAN;sp|Q8IU85|KCC1D_HUMAN	2;1;1;1;1	2;1;1;1;1	2;1;1;1;1	>sp|Q14012|KCC1A_HUMAN Calcium/calmodulin-dependent protein kinase type 1 OS=Homo sapiens OX=9606 GN=CAMK1 PE=1 SV=1;>tr|C9JES6|C9JES6_HUMAN Calcium/calmodulin-dependent protein kinase type 1 (Fragment) OS=Homo sapiens OX=9606 GN=CAMK1 PE=1 SV=1;>tr|H7C071	5	2	2	2	2	2	2	2	2	2	5.4	5.4	5.4	41.337	370	370;122;260;291;385	1	4	0	12.117	By MS/MS	By MS/MS	5.4	5.4	136410000	80401000	56008000	9093900	5360100	3733900	80361000	58400000	1.37604	2	1	3				1614	6464;8335	True;True	6803;8771	16141;16142;21051;21052
tr|A0A1W2PR68|A0A1W2PR68_HUMAN;tr|A0A1W2PQT3|A0A1W2PQT3_HUMAN;tr|A0A1W2PPH1|A0A1W2PPH1_HUMAN;tr|A0A1W2PQY8|A0A1W2PQY8_HUMAN;sp|P23368|MAOM_HUMAN;tr|A0A1W2PQF8|A0A1W2PQF8_HUMAN;tr|A0A1W2PQH3|A0A1W2PQH3_HUMAN;tr|A0A1W2PQ37|A0A1W2PQ37_HUMAN;tr|A0A1W2PRH1|A0A1W2PRH1_HUMAN;tr|A0A1W2PRS2|A0A1W2PRS2_HUMAN;tr|A0A1W2PRY9|A0A1W2PRY9_HUMAN;tr|A0A1W2PQH4|A0A1W2PQH4_HUMAN	tr|A0A1W2PR68|A0A1W2PR68_HUMAN;tr|A0A1W2PQT3|A0A1W2PQT3_HUMAN;tr|A0A1W2PPH1|A0A1W2PPH1_HUMAN;tr|A0A1W2PQY8|A0A1W2PQY8_HUMAN;sp|P23368|MAOM_HUMAN;tr|A0A1W2PQF8|A0A1W2PQF8_HUMAN;tr|A0A1W2PQH3|A0A1W2PQH3_HUMAN;tr|A0A1W2PQ37|A0A1W2PQ37_HUMAN	9;9;9;9;9;8;8;7;2;2;2;2	9;9;9;9;9;8;8;7;2;2;2;2	9;9;9;9;9;8;8;7;2;2;2;2	>tr|A0A1W2PR68|A0A1W2PR68_HUMAN Malic enzyme OS=Homo sapiens OX=9606 GN=ME2 PE=1 SV=1;>tr|A0A1W2PQT3|A0A1W2PQT3_HUMAN Malic enzyme OS=Homo sapiens OX=9606 GN=ME2 PE=1 SV=1;>tr|A0A1W2PPH1|A0A1W2PPH1_HUMAN Malic enzyme OS=Homo sapiens OX=9606 GN=ME2 PE=1 SV=	12	9	9	9	8	9	8	9	8	9	23.8	23.8	23.8	59.897	530	530;536;546;565;584;480;547;443;83;132;133;133	1	21	0	78.826	By MS/MS	By MS/MS	22.1	23.8	1780900000	1030100000	750770000	65958000	38151000	27806000	1048900000	763480000	1.37384	9	8	17				791	2111;4746;4849;5401;5777;5839;8016;11036;12483	True;True;True;True;True;True;True;True;True	2239;5010;5116;5691;6086;6149;8437;11754;13288	5315;5316;11846;11847;12096;13455;13456;14450;14451;14588;14589;20234;20235;27933;27934;27935;27936;31526;31527;31528;31529
sp|Q15084|PDIA6_HUMAN	sp|Q15084|PDIA6_HUMAN	10	10	10	>sp|Q15084|PDIA6_HUMAN Protein disulfide-isomerase A6 OS=Homo sapiens OX=9606 GN=PDIA6 PE=1 SV=1	1	10	10	10	10	10	10	10	10	10	33.9	33.9	33.9	48.121	440	440	1	33	0	107.18	By MS/MS	By MS/MS	33.9	33.9	13014000000	7443700000	5570500000	765540000	437860000	327680000	7516600000	5481900000	1.37117	20	19	39				1701	1751;4381;5027;5067;5068;7442;10755;11016;13385;14625	True;True;True;True;True;True;True;True;True;True	1851;4626;5303;5344;5345;7836;11453;11733;14255;15588	4389;4390;10815;10816;12499;12500;12590;12591;12592;12593;12594;12595;18846;18847;18848;18849;18850;18851;27202;27203;27874;27875;33799;33800;33801;33802;37086;37087;37088;37089;37090;37091;37092
sp|P11802|CDK4_HUMAN;tr|F8VYH9|F8VYH9_HUMAN;tr|F8VTV8|F8VTV8_HUMAN;tr|F8VWX7|F8VWX7_HUMAN;tr|F8VZZ0|F8VZZ0_HUMAN;tr|F8VZ51|F8VZ51_HUMAN;tr|F8W1L8|F8W1L8_HUMAN;tr|F8VXD2|F8VXD2_HUMAN;tr|F8VYY1|F8VYY1_HUMAN;tr|Q96BE9|Q96BE9_HUMAN	sp|P11802|CDK4_HUMAN;tr|F8VYH9|F8VYH9_HUMAN;tr|F8VTV8|F8VTV8_HUMAN;tr|F8VWX7|F8VWX7_HUMAN;tr|F8VZZ0|F8VZZ0_HUMAN;tr|F8VZ51|F8VZ51_HUMAN;tr|F8W1L8|F8W1L8_HUMAN;tr|F8VXD2|F8VXD2_HUMAN	6;5;5;5;4;4;3;3;2;2	5;4;4;4;3;3;3;2;2;2	5;4;4;4;3;3;3;2;2;2	>sp|P11802|CDK4_HUMAN Cyclin-dependent kinase 4 OS=Homo sapiens OX=9606 GN=CDK4 PE=1 SV=2;>tr|F8VYH9|F8VYH9_HUMAN Cyclin-dependent kinase 4 (Fragment) OS=Homo sapiens OX=9606 GN=CDK4 PE=1 SV=1;>tr|F8VTV8|F8VTV8_HUMAN Cyclin-dependent kinase 4 OS=Homo sapie	10	6	5	5	5	6	4	5	4	5	26.7	24.1	24.1	33.729	303	303;170;201;203;186;208;115;132;74;111	1	11	0	35.563	By MS/MS	By MS/MS	21.8	26.7	839900000	489870000	350040000	52494000	30617000	21877000	494140000	360450000	1.3709	4	4	8				644	1977;5864;7446;11984;15562;16107	True;True;False;True;True;True	2090;6175;7840;12757;16596;17170	4950;4951;14649;18856;18857;18858;18859;30257;30258;39485;39486;40835;40836;40837;40838
tr|E5RHW4|E5RHW4_HUMAN;sp|O94905|ERLN2_HUMAN;tr|E5RJ09|E5RJ09_HUMAN	tr|E5RHW4|E5RHW4_HUMAN;sp|O94905|ERLN2_HUMAN	9;9;3	9;9;3	7;7;3	>tr|E5RHW4|E5RHW4_HUMAN Erlin-2 (Fragment) OS=Homo sapiens OX=9606 GN=ERLIN2 PE=1 SV=1;>sp|O94905|ERLN2_HUMAN Erlin-2 OS=Homo sapiens OX=9606 GN=ERLIN2 PE=1 SV=1	3	9	9	7	6	8	6	8	5	6	38.8	38.8	31.7	37.725	338	338;339;197	1	14	0	67.988	By MS/MS	By MS/MS	23.7	32.8	1943300000	1062100000	881180000	92536000	50575000	41961000	1144800000	835410000	1.37035	4	7	11				417	1847;4493;6700;7536;9446;9646;13072;14357;15544	True;True;True;True;True;True;True;True;True	1954;4743;7059;7930;9948;10158;13908;15306;16576	4635;11134;16760;16761;19048;23718;23719;24209;24210;32999;36403;36404;39443;39444
sp|P14174|MIF_HUMAN	sp|P14174|MIF_HUMAN	2	2	2	>sp|P14174|MIF_HUMAN Macrophage migration inhibitory factor OS=Homo sapiens OX=9606 GN=MIF PE=1 SV=4	1	2	2	2	2	2	2	2	2	2	17.4	17.4	17.4	12.476	115	115	1	10	0	16.744	By MS/MS	By MS/MS	17.4	17.4	6215300000	3709700000	2505600000	1243100000	741950000	501120000	2372900000	1733000000	1.36924	7	10	17				675	8545;11244	True;True	8994;11969;11970	21592;21593;28404;28405;28406;28407;28408;28409;28410;28411
sp|P27797|CALR_HUMAN;tr|K7EJB9|K7EJB9_HUMAN	sp|P27797|CALR_HUMAN;tr|K7EJB9|K7EJB9_HUMAN	5;3	5;3	5;3	>sp|P27797|CALR_HUMAN Calreticulin OS=Homo sapiens OX=9606 GN=CALR PE=1 SV=1;>tr|K7EJB9|K7EJB9_HUMAN Calreticulin (Fragment) OS=Homo sapiens OX=9606 GN=CALR PE=1 SV=1	2	5	5	5	5	5	5	5	5	5	11	11	11	48.141	417	417;247	1	16	0	36.442	By MS/MS	By MS/MS	11	11	3833000000	2407200000	1425700000	182520000	114630000	67892000	2198900000	1606300000	1.36892	8	9	17				842	3009;4188;4996;7374;14743	True;True;True;True;True	3176;4425;5270;7765;15713	7489;7490;7491;7492;10359;10360;12422;12423;18655;18656;18657;18658;37405;37406;37407;37408
sp|O15111|IKKA_HUMAN	sp|O15111|IKKA_HUMAN	2	2	2	>sp|O15111|IKKA_HUMAN Inhibitor of nuclear factor kappa-B kinase subunit alpha OS=Homo sapiens OX=9606 GN=CHUK PE=1 SV=2	1	2	2	2	2	2	2	2	2	2	3.6	3.6	3.6	84.639	745	745	1	4	0	12.065	By MS/MS	By MS/MS	3.6	3.6	61822000	35420000	26402000	1585200	908200	676990	36361000	26569000	1.36855	1	2	3				199	6171;6642	True;True	6492;6999	15410;15411;16619;16620
sp|Q5JRX3|PREP_HUMAN;tr|A0A0A0MRX9|A0A0A0MRX9_HUMAN;tr|H0Y7L7|H0Y7L7_HUMAN;tr|B1APQ1|B1APQ1_HUMAN;tr|B1APQ0|B1APQ0_HUMAN	sp|Q5JRX3|PREP_HUMAN;tr|A0A0A0MRX9|A0A0A0MRX9_HUMAN	10;5;3;1;1	10;5;3;1;1	10;5;3;1;1	>sp|Q5JRX3|PREP_HUMAN Presequence protease, mitochondrial OS=Homo sapiens OX=9606 GN=PITRM1 PE=1 SV=3;>tr|A0A0A0MRX9|A0A0A0MRX9_HUMAN Presequence protease, mitochondrial OS=Homo sapiens OX=9606 GN=PITRM1 PE=1 SV=1	5	10	10	10	10	10	10	10	10	10	14	14	14	117.41	1037	1037;595;259;86;184	1	25	0	75.696	By MS/MS	By MS/MS	14	14	1620500000	996670000	623800000	29463000	18121000	11342000	938400000	686090000	1.36775	9	11	20				1849	1387;2507;3474;5632;5827;6051;7815;12977;13733;14146	True;True;True;True;True;True;True;True;True;True	1469;2652;3674;5930;5931;6136;6365;8227;13805;14628;15079	3504;3505;6301;6302;8618;8619;8620;14094;14095;14096;14556;14557;14558;14559;15093;15094;19782;19783;32754;32755;34773;34774;34775;35855;35856
sp|P53582|MAP11_HUMAN;tr|H0Y955|H0Y955_HUMAN	sp|P53582|MAP11_HUMAN;tr|H0Y955|H0Y955_HUMAN	2;1	2;1	2;1	>sp|P53582|MAP11_HUMAN Methionine aminopeptidase 1 OS=Homo sapiens OX=9606 GN=METAP1 PE=1 SV=2;>tr|H0Y955|H0Y955_HUMAN Methionine aminopeptidase 1 (Fragment) OS=Homo sapiens OX=9606 GN=METAP1 PE=1 SV=1	2	2	2	2	2	2	2	2	2	2	6.2	6.2	6.2	43.215	386	386;170	1	4	0	13.605	By MS/MS	By MS/MS	6.2	6.2	239950000	139870000	100080000	9997800	5828000	4169800	141030000	103120000	1.36763	2	1	3				1178	7935;8869	True;True	8353;9328	20055;20056;22344;22345
sp|Q96S52|PIGS_HUMAN	sp|Q96S52|PIGS_HUMAN	5	5	5	>sp|Q96S52|PIGS_HUMAN GPI transamidase component PIG-S OS=Homo sapiens OX=9606 GN=PIGS PE=1 SV=3	1	5	5	5	4	5	4	5	4	5	12.3	12.3	12.3	61.655	555	555	1	9	0	36.845	By MS/MS	By MS/MS	10.3	12.3	313440000	166850000	146590000	13628000	7254200	6373400	184560000	135030000	1.36681	3	3	6				2438	1216;1747;6753;8994;15199	True;True;True;True;True	1290;1847;7113;9477;16208	3081;3082;4379;4380;16876;16877;22657;38580;38581
sp|P61970|NTF2_HUMAN;tr|H3BRV9|H3BRV9_HUMAN	sp|P61970|NTF2_HUMAN;tr|H3BRV9|H3BRV9_HUMAN	2;1	2;1	2;1	>sp|P61970|NTF2_HUMAN Nuclear transport factor 2 OS=Homo sapiens OX=9606 GN=NUTF2 PE=1 SV=1;>tr|H3BRV9|H3BRV9_HUMAN Nuclear transport factor 2 (Fragment) OS=Homo sapiens OX=9606 GN=NUTF2 PE=1 SV=1	2	2	2	2	2	2	2	2	2	2	11.8	11.8	11.8	14.478	127	127;107	1	4	0	11.207	By MS/MS	By MS/MS	11.8	11.8	618820000	363030000	255790000	88403000	51862000	36541000	363550000	266010000	1.36668	1	2	3				1282	7522;9532	True;True	7916;10038	19018;19019;23919;23920
sp|Q9Y237|PIN4_HUMAN;tr|H0Y4T6|H0Y4T6_HUMAN;tr|J3KMW3|J3KMW3_HUMAN;tr|H0Y8P6|H0Y8P6_HUMAN;tr|H0Y610|H0Y610_HUMAN	sp|Q9Y237|PIN4_HUMAN;tr|H0Y4T6|H0Y4T6_HUMAN;tr|J3KMW3|J3KMW3_HUMAN;tr|H0Y8P6|H0Y8P6_HUMAN;tr|H0Y610|H0Y610_HUMAN	4;2;2;2;2	4;2;2;2;2	4;2;2;2;2	>sp|Q9Y237|PIN4_HUMAN Peptidyl-prolyl cis-trans isomerase NIMA-interacting 4 OS=Homo sapiens OX=9606 GN=PIN4 PE=1 SV=1;>tr|H0Y4T6|H0Y4T6_HUMAN Peptidyl-prolyl cis-trans isomerase NIMA-interacting 4 (Fragment) OS=Homo sapiens OX=9606 GN=PIN4 PE=1 SV=1;>tr|J	5	4	4	4	4	2	4	2	4	2	26.7	26.7	26.7	13.81	131	131;91;111;115;116	1	6	0	26.82	By MS/MS	By MS/MS	26.7	10.7	378220000	294020000	84198000	47277000	36752000	10525000	220410000	161340000	1.36612	4	1	5				3055	3569;3855;3856;11432	True;True;True;True	3775;4077;4078;12170	8852;9526;9527;9528;9529;28849
sp|P20618|PSB1_HUMAN	sp|P20618|PSB1_HUMAN	9	9	9	>sp|P20618|PSB1_HUMAN Proteasome subunit beta type-1 OS=Homo sapiens OX=9606 GN=PSMB1 PE=1 SV=2	1	9	9	9	9	8	9	8	9	8	43.6	43.6	43.6	26.489	241	241	1	21	0	68.514	By MS/MS	By MS/MS	43.6	43.6	4289100000	2890200000	1398900000	306360000	206440000	99920000	2474900000	1811700000	1.36607	7	9	16				756	419;959;2291;2292;2343;2610;4322;9430;10869	True;True;True;True;True;True;True;True;True	436;437;1024;2427;2428;2481;2757;4563;9931;11574	1028;1029;1030;1031;1032;2434;2435;5756;5757;5758;5888;5889;6521;6522;10667;10668;23684;23685;27491;27492;27493
sp|Q99598|TSNAX_HUMAN;tr|Q5VVQ1|Q5VVQ1_HUMAN;tr|C4P0D6|C4P0D6_HUMAN;tr|C4P0D8|C4P0D8_HUMAN;tr|C4P0D4|C4P0D4_HUMAN	sp|Q99598|TSNAX_HUMAN;tr|Q5VVQ1|Q5VVQ1_HUMAN;tr|C4P0D6|C4P0D6_HUMAN;tr|C4P0D8|C4P0D8_HUMAN;tr|C4P0D4|C4P0D4_HUMAN	4;3;3;3;2	4;3;3;3;2	4;3;3;3;2	>sp|Q99598|TSNAX_HUMAN Translin-associated protein X OS=Homo sapiens OX=9606 GN=TSNAX PE=1 SV=1;>tr|Q5VVQ1|Q5VVQ1_HUMAN Translin-associated protein X (Fragment) OS=Homo sapiens OX=9606 GN=TSNAX PE=4 SV=1;>tr|C4P0D6|C4P0D6_HUMAN Disrupted in schizophrenia 1	5	4	4	4	3	3	3	3	3	3	22.8	22.8	22.8	33.112	290	290;163;186;188;138	1	8	0	37.24	By MS/MS	By MS/MS	16.6	16.2	677980000	383660000	294320000	37666000	21314000	16351000	398480000	291860000	1.36531	3	4	7				2473	627;5908;11858;12286	True;True;True;True	660;6219;12623;13076	1580;1581;1582;1583;14751;29877;31030;31031
sp|P48047|ATPO_HUMAN;tr|H7C0C1|H7C0C1_HUMAN;tr|H7C086|H7C086_HUMAN;tr|H7C068|H7C068_HUMAN	sp|P48047|ATPO_HUMAN;tr|H7C0C1|H7C0C1_HUMAN	7;5;2;2	7;5;2;2	7;5;2;2	>sp|P48047|ATPO_HUMAN ATP synthase subunit O, mitochondrial OS=Homo sapiens OX=9606 GN=ATP5PO PE=1 SV=1;>tr|H7C0C1|H7C0C1_HUMAN Uncharacterized protein (Fragment) OS=Homo sapiens OX=9606 PE=4 SV=2	4	7	7	7	7	7	7	7	7	7	44.1	44.1	44.1	23.277	213	213;242;74;86	1	24	0	57.995	By MS/MS	By MS/MS	44.1	44.1	5860500000	3388900000	2471600000	488380000	282410000	205970000	3269100000	2395700000	1.36457	14	12	26				1052	4024;9501;9836;12273;13256;14261;16043	True;True;True;True;True;True;True	4252;10004;10005;10006;10354;13062;14110;14111;15203;17106	9939;9940;23847;23848;23849;23850;23851;23852;23853;23854;24687;24688;24689;24690;30998;30999;33453;33454;33455;33456;36155;36156;40695;40696
sp|O95456|PSMG1_HUMAN;tr|F8WBH7|F8WBH7_HUMAN	sp|O95456|PSMG1_HUMAN;tr|F8WBH7|F8WBH7_HUMAN	2;1	2;1	2;1	>sp|O95456|PSMG1_HUMAN Proteasome assembly chaperone 1 OS=Homo sapiens OX=9606 GN=PSMG1 PE=1 SV=1;>tr|F8WBH7|F8WBH7_HUMAN Proteasome assembly chaperone 1 OS=Homo sapiens OX=9606 GN=PSMG1 PE=1 SV=1	2	2	2	2	2	2	2	2	2	2	9	9	9	32.854	288	288;63	1	8	0	19.488	By MS/MS	By MS/MS	9	9	251300000	172390000	78912000	16753000	11493000	5260800	146900000	107710000	1.36385	3	3	6				450	155;7719	True;True	159;8125	367;368;369;370;19554;19555;19556;19557
tr|F5GZ28|F5GZ28_HUMAN;sp|P18858|DNLI1_HUMAN;tr|M0R0Q7|M0R0Q7_HUMAN	tr|F5GZ28|F5GZ28_HUMAN;sp|P18858|DNLI1_HUMAN;tr|M0R0Q7|M0R0Q7_HUMAN	3;3;2	3;3;2	3;3;2	>tr|F5GZ28|F5GZ28_HUMAN DNA ligase OS=Homo sapiens OX=9606 GN=LIG1 PE=1 SV=1;>sp|P18858|DNLI1_HUMAN DNA ligase 1 OS=Homo sapiens OX=9606 GN=LIG1 PE=1 SV=1;>tr|M0R0Q7|M0R0Q7_HUMAN DNA ligase OS=Homo sapiens OX=9606 GN=LIG1 PE=1 SV=1	3	3	3	3	3	3	3	3	3	3	5.1	5.1	5.1	93.946	851	851;919;800	1	6	0	20.102	By MS/MS	By MS/MS	5.1	5.1	198630000	108460000	90168000	4226100	2307700	1918500	116780000	85633000	1.36373	2	2	4				735	5740;6158;11515	True;True;True	6047;6479;12255	14363;14364;15383;15384;29061;29062
sp|P11498|PYC_HUMAN;tr|E9PRE7|E9PRE7_HUMAN;tr|E9PS68|E9PS68_HUMAN	sp|P11498|PYC_HUMAN;tr|E9PRE7|E9PRE7_HUMAN	4;2;1	4;2;1	4;2;1	>sp|P11498|PYC_HUMAN Pyruvate carboxylase, mitochondrial OS=Homo sapiens OX=9606 GN=PC PE=1 SV=2;>tr|E9PRE7|E9PRE7_HUMAN Pyruvate carboxylase, mitochondrial OS=Homo sapiens OX=9606 GN=PC PE=1 SV=1	3	4	4	4	4	3	4	3	4	3	6.6	6.6	6.6	129.63	1178	1178;489;298	1	7	0	25.02	By MS/MS	By MS/MS	6.6	6	236140000	160910000	75234000	4002400	2727300	1275200	137960000	101340000	1.36136	3	2	5				639	527;4292;4711;7957	True;True;True;True	551;4533;4975;8375	1325;1326;10602;10603;11766;11767;20109
sp|P14923|PLAK_HUMAN;tr|C9JTX4|C9JTX4_HUMAN;tr|C9J826|C9J826_HUMAN;tr|C9JK18|C9JK18_HUMAN;tr|C9JKY1|C9JKY1_HUMAN	sp|P14923|PLAK_HUMAN;tr|C9JTX4|C9JTX4_HUMAN;tr|C9J826|C9J826_HUMAN;tr|C9JK18|C9JK18_HUMAN;tr|C9JKY1|C9JKY1_HUMAN	4;2;2;2;2	3;1;1;1;1	3;1;1;1;1	>sp|P14923|PLAK_HUMAN Junction plakoglobin OS=Homo sapiens OX=9606 GN=JUP PE=1 SV=3;>tr|C9JTX4|C9JTX4_HUMAN Junction plakoglobin (Fragment) OS=Homo sapiens OX=9606 GN=JUP PE=1 SV=1;>tr|C9J826|C9J826_HUMAN Junction plakoglobin (Fragment) OS=Homo sapiens OX=	5	4	3	3	4	4	3	3	3	3	5.9	4.8	4.8	81.744	745	745;235;276;295;297	1	6	0	19.884	By MS/MS	By MS/MS	5.9	5.9	328610000	192540000	136070000	7143700	4185600	2958100	192710000	141610000	1.36085	1	3	4				688	2619;9829;12111;15492	False;True;True;True	2766;10347;12891;16524	6534;6535;24673;24674;30590;30591;39317;39318
[truncated: 2,527 more rows]
[truncated: 4 more columns]
